# Supplementary material for: Datanator: an integrated database of molecular data for quantitatively modeling cellular behavior
Source: Nucleic Acids Res. 2020 Nov 11;49(D1):D516–22. doi: 10.1093/nar/gkaa1008 (PMC7779073; doi:10.1093/nar/gkaa1008)
Supplement: gkaa1008_Supplemental_Files [file gkaa1008_supplemental_files.zip]

Archive with 3 entries (3 files):
- Supplementary data.pdf
- tableS1.xlsx
- tableS2.xlsx
