# Supplementary material for: Datanator: an integrated database of molecular data for quantitatively modeling cellular behavior
Source: Nucleic Acids Res. 2020 Nov 11;49(D1):D516–22. doi: 10.1093/nar/gkaa1008 (PMC7779073; doi:10.1093/nar/gkaa1008)
Supplement: gkaa1008_Supplemental_Files [file gkaa1008_supplemental_files.zip › tableS1.xlsx]

## Sheet: Sources
DOI	Citation	Location	Units	Conversion to mM	Conversion to mM notes	Other notes
10.1038/nchembio.186	Bennett, Bryson D., et al. "Absolute metabolite concentrations and implied enzyme active site occupancy in Escherichia coli." Nature chemical biology 5.8 (2009): 593-599.	Supplementary Table 3	M	1000
10.1016/j.cels.2015.09.008	Gerosa, Luca, et al. "Pseudo-transition analysis identifies the key regulators of dynamic metabolic adaptations from steady-state data." Cell systems 1.4 (2015): 270-282.	Growth media: Data S1, "Metabolite concentrations" worksheet; Diauxic shift: Data S2, "Metabolite concentrations" worksheet	umol gCDW^-1	0.3454	0.314 gDCW gCW^-1 [DOI: 10.1128/AEM.48.4.755-757.1984]; 1.1 gCW ml^-1 [DOI: 10.1007/s002030050248]
10.1126/science.1132067	Ishii, Nobuyoshi, et al. "Multiple high-throughput analyses monitor the response of E. coli to perturbations." Science 316.5824 (2007): 593-597.	Reference 21, "Metabolite" worksheet	mM	1
10.1038/nchembio.2077	Park, Junyoung O., et al. "Metabolite concentrations, fluxes and free energies imply efficient enzyme usage." Nature chemical biology 12.7 (2016): 482-489.	Supplementary Text and Figures, Supplementary Table S5	M	1000
10.1007/s002030050248	Baldwin, William W., et al. "Buoyant density of Escherichia coli is determined solely by the osmolarity of the culture medium." Archives of microbiology 164.2 (1995): 155-157.					Density of E. coli: 1.1 g ml^-1
10.1128/AEM.48.4.755-757.1984	Bratbak, G. U. N. N. A. R., and I. A. N. Dundas. "Bacterial dry matter content and biomass estimations." Applied and environmental microbiology 48.4 (1984): 755-757.					Fraction dry weight of E. coli: 0.314 gDCW gCW^-1

## Sheet: Merged
												Concentration (mM)
				Name								Mean (mM)	Min (mM)	Median (mM)	Max (mM)	Std (mM)	Mean (umol gCW^-1)		Bennett et al.				Gerosa et al.																		Ishii et al.
												Growth media							Growth media				Growth media								Diauxic shift (h)										Replicate						Growth rate (h^-1)
KEGG Id	BiGG id	Compartmentless BiGG id in iML1515	Name	Bennett et al.	Gerosa et al.	Ishii et al.	Park et al.	Number datasets observed in	Number of observations	In iML1515 biomass?		Glucose							Glucose	Glycerol	Acetate		Acetate	Fructose	Galactose	Glucose	Glycerol	Gluconate	Pyruvate	Succinate	-0.766667	-0.366667	0.0833333	0.416667	0.75	1.08333	1.51667	1.86667	2.2		March	June	July	September	October	Mean	0.1	0.4	0.5
C00002	atp	atp	ATP	ATP	Adenosine triphosphate	ATP	ATP	4	30	TRUE		7.33336	2.74007	9.63	9.63	3.24795	0.0212315		9.63	8.98	4.14		1.78325	2.57525	1.41221	2.74007	1.64663	1.60305	1.99504	2.6674	0.887191	0.703633	0.615052	0.664542	0.557295	0.495844	0.403432	0.435896	0.371018		1.26211	1.95202	1.30939	1.37413	0.263129	1.23216	0.33178	0.277881	0.311971
C00003	nad	nad	NAD	NAD	Nicotinamide-adenine-dinucleotide	NAD	NAD+	4	21	TRUE		2.25949	1.67846	2.55	2.55	0.410847	0.00654165		2.55	4.08	2.43		2.52966	1.3401	1.77882	1.67846	1.51826	1.4537	2.33163	2.4752											0.584897	0.762897	0.792675	1.25158	0.208828	0.720176	0.315635	0.296096	0.407751
C00004	nadh	nadh	NADH	NADH	Nicotinamide-adenine-dinucleotide-reduced		NADH	3	12			0.0628597	0.0217791	0.0832	0.0836	0.0290488	0.000181991		0.0832	0.129	0.135		0.0173603	0.362582	0.100102	0.0217791	0.0563157	0.0207797	0.0697104	0.0288034
C00005	nadph	nadph	NADPH	NADPH	Nicotinamide-adenine-dinucleotide-phosphate-reduced	NADPH	NADPH	4	13			0.110826	0.0904777	0.121	0.121	0.0143883	0.000320863		0.121	0.288	0.298		0.0578264	0.0695182	0.047606	0.0904777	0.0581529	0.0819383	0.0459521	0.0631548													0.162932			0.162932
C00006	nadp	nadp	NADP	NADP+	Nicotinamide-adenine-dinucleotide-phosphate	NADP	NADP+	4	19	TRUE		0.00437586	0.00208	0.00208	0.00896757	0.00324683	1.2669e-05		0.00208				0.00909469	0.00672551	0.00580495	0.00896757	0.00700471	0.00528679	0.00633862	0.00883645											0.0957033	0.134635	0.110092	0.0699178	0.0263292	0.0873355	0.0388954	0.0459568	0.0687704
C00008	adp	adp	ADP	ADP	Adenosine diphosphate	ADP	ADP	4	30	TRUE		0.530105	0.480316	0.555	0.555	0.0352063	0.00153476		0.555	0.149	0.189		0.307578	0.47689	0.271829	0.480316	0.29206	0.292981	0.341112	0.464628	0.215891	0.148384	0.100896	0.133388	0.121897	0.101941	0.063802	0.0919111	0.0573752		0.605284	0.889533	0.56421	0.579509	0.17272	0.562251	0.318539	0.233974	0.391332
C00009	pi[c]	pi	phosphate (orthophosphate)[c]**				phosphate (orthophosphate)[c]**	1	1	TRUE		23.9	23.9	23.9	23.9	0	0.0691951
C00010	coa	coa	CoA	coenzyme-A			coenzyme-A	2	4	TRUE		1.37	1.37	1.37	1.37	0	0.00396642		1.37	4.54	3.7
C00011	co2[c]	co2	carbon dioxide[c]**				carbon dioxide[c]**	1	1			0.0752	0.0752	0.0752	0.0752	0	0.000217719
C00015	udp	udp	UDP	UDP		UDP	UDP	3	11			1.79	1.79	1.79	1.79	0	0.0051824		1.79																						0.444406	2.48854	0.386	0.886706	0.56129	0.953388	0.707609	0.894255	1.51257
C00016	fad	fad	UDP	UDP		FAD	FAD	3	13	TRUE		0.173	0.173	0.173	0.173	0	0.000500869		0.173	0.209	0.0493																				0.0357719	0.0273339	0.0376738	0.0279435	0.00467945	0.0266805	0.015142	0.00801028	0.0109435
C00018			Pyridoxal 5-phosphate			Pyridoxal 5-phosphate		1	1																																	0.243517				0.243517
C00019	amet	amet	S-adenosyl-L-methionine	S-adenosyl-L-methionine		S-Adenosylmethionine	S-adenosyl-L-methionine	3	12	TRUE		0.184	0.184	0.184	0.184	0	0.000532716		0.184	1.1	0.388																					0.166318	0.0441885	0.203125	0.10756	0.130298	0.0783202	0.121525	0.100124
C00020	amp	amp	AMP	AMP	Adenosine monophosphate	AMP	AMP	4	30			0.315028	0.281	0.281	0.383084	0.048123	0.000912067		0.281	0.156	0.101		0.247953	0.380593	0.195384	0.383084	0.239283	0.231506	0.266624	0.375238	0.0753003	0.0941729	0.0641237	0.055674	0.0465976	0.0504128	0.0449925	0.0406704	0.031282		0.65342	0.703891	0.699565	0.542918	0.253169	0.570593	0.535415	0.431783	0.652868
C00022	pyr	pyr	pyruvate		Pyruvate	Pyruvate	pyruvate	3	10			2.38814	1.11628	2.38814	3.66	1.27186	0.00691413						2.39539	0.593698	2.50223	1.11628	1.6053	0.540553		2.8507											0.128205					0.128205
C00024	accoa	accoa	acetyl-CoA	acetyl-CoA			acetyl-CoA	2	4			0.606	0.606	0.606	0.606	0	0.00175449		0.606	0.734	0.628
C00025	glu-L	glu__L	Glu	glutamate	L-Glutamate	Glutamate	glutamate	4	21	TRUE		72.1167	24.3501	96	96	33.7761	0.208792		96	149	44.8		17.5474	29.6468	11.437	24.3501	21.1554	20.4659	23.6107	36.0336											3.64155	3.01916	4.26915	3.26361	3.17501	3.47369	2.37471	5.16574	5.15484
C00026	akg	akg	Akg	α-ketoglutarate	2-Oxoglutarate	2-Oxoglutarate	a-ketoglutarate	4	23			0.464002	0.443	0.443	0.506005	0.0297007	0.00134337		0.443	0.616	0.446		0.200169	0.384475	0.0677136	0.506005	0.328714	0.349984	0.295081	0.742884	0.232253	0.193579	0.221171	0.282743	0.324843	0.316608	0.155392	0.156221	0.180501			0.0300605				0.0300605	0.0737739
C00029	udpg	udpg	UDP-glucose	UDP-glucose		UDP-glucose	UDP-glucose	3	13			2.5	2.5	2.5	2.5	0	0.00723798		2.5	1.12	0.553																				1.64419	0.211546	1.90606	0.900453	0.0501507	0.942479	0.306242	0.185445	0.308947
C00035	gdp	gdp	GDP	GDP	Guanosine-5'-diphosphate	GDP	GDP	4	20			0.538997	0.264991	0.676	0.676	0.193752	0.0015605		0.676	0.0232	0.0177		0.130877	0.236534	0.116944	0.264991	0.149652	0.158933	0.147078	0.244621											0.224497	0.339922	0.18022	0.334592	0.0652266	0.228891	0.119351	0.108277	0.155539
C00036	oaa[c]	oaa	oxaloacetate[c]*				oxaloacetate[c]*	1	1			0.000487	0.000487	0.000487	0.000487	0	1.40996e-06
C00037			Gly			Gly		1	9																																0.168028	0.156732	0.318135	0.596536	0.208347	0.289555	0.172526	0.505787	0.20287
C00041	ala-L	ala__L	alanine	alanine		Ala	alanine	3	13	TRUE		2.55	2.55	2.55	2.55	0	0.00738274		2.55	1.77	0.879																				0.202503	0.182246	0.358487	0.627898	0.230268	0.320281	0.181462	0.475217	0.307966
C00042	succ	succ	Succ	succinate	Succinate	Succinate	succinate	4	18			0.693215	0.569	0.569	0.941646	0.175667	0.00200699		0.569	1.14	0.923		0.744023	0.716796	0.823017	0.941646	0.488408	0.618776	0.641352													0.0686162		0.061915	0.0780305	0.0695205	0.0936938	0.0704545	0.0475257
C00043	uacgam	uacgam	UDP-N-acetyl-glucosamine	UDP-N-acetyl-glucosamine		UDP-N-acetylglucosamine	UDP-N-acetyl-glucosamine	3	13			9.24	9.24	9.24	9.24	0	0.0267516		9.24	4.11	2.4																				0.570294	0.142242	0.541973	0.324386	0.0378472	0.323348	0.154137	0.0849908	0.132252
C00044	gtp	gtp	GTP	GTP	Guanosine-5'-triphosphate	GTP	GTP	4	21	TRUE		3.60899	1.08696	4.87	4.87	1.78334	0.0104487		4.87	2.69	1.25		0.587894	1.12323	0.50018	1.08696	0.700692	0.746358	0.655569	1.10614											0.676581	0.892424	0.588762	0.852358	0.126022	0.627229	0.14532	0.148991	0.147068
C00047	lys-L	lys__L	lysine	lysine		Lys	lysine	3	13	TRUE		0.405	0.405	0.405	0.405	0	0.00117255		0.405	0.762	0.554																				0.323442	0.388318	0.360666	0.198949	0.402221	0.334719	0.349635	0.3467	0.320129
C00049	asp-L	asp__L	Asp	aspartate	Aspartate	Asp	aspartate	4	21	TRUE		3.19018	1.11053	4.23	4.23	1.47053	0.00923619		4.23	9.3	7.35		1.24389	1.20068	0.519552	1.11053	1.04605	0.957131	0.929775	1.74556											0.241043	0.231043	0.336573	0.578863	0.25504	0.328512	0.167557	0.465648	0.348331
C00051	gthrd	gthrd	glutathione	glutathione		Glutathione	glutathione	3	13			16.6	16.6	16.6	16.6	0	0.0480602		16.6	17.6	7.97																				6.10539	12.2482	0.0505866	8.7605	12.3772	7.90838	15.4897	10.4891	9.1975
C00053	M_paps_c	M_paps_c	adenosine-phosphosulfate	adenosine-phosphosulfate				1	1			0.00663	0.00663	0.00663	0.00663	0	1.91951e-05		0.00663
C00055	cmp	cmp	CMP	CMP		CMP	CMP	3	7			0.36	0.36	0.36	0.36	0	0.00104227		0.36																										0.0649466	0.0649466	0.0649466	0.0649466	0.0649466
C00061	fmn	fmn	flavin mononucleotide	flavin mononucleotide		FMN	flavin mononucleotide	3	12			0.0537	0.0537	0.0537	0.0537	0	0.000155472		0.0537	0.00274	0.0531																				0.0211385	0.0339543		0.0183884	0.00617906	0.0199151	0.0124062	0.00926542	0.0133871
C00062	arg-L	arg__L	Arg	arginine	Arginine	Arg	arginine	4	19	TRUE		1.06805	0.569	0.569	2.06616	0.705766	0.00309222		0.569				12.0399	4.38316	0.765713	2.06616	2.06147	1.43428	6.01087	2.84284											0.043381	0.0624492	0.057503	0.0887536	0.0321454	0.0568464	0.0373474	0.0690332	0.0652048
C00063	ctp	ctp	CTP	CTP		CTP	CTP	3	13	TRUE		2.73	2.73	2.73	2.73	0	0.00790388		2.73	1.4	1.15																				0.320167	0.370703	0.281761	0.259563	0.0636682	0.259172	0.103995	0.0681868	0.108108
C00064	gln-L	gln__L	Gln	glutamine	L-Glutamine	Gln	glutamine	4	21	TRUE		3.1834	1.93021	3.81	3.81	0.886142	0.00921657		3.81	4.95	3.06		1.77116	2.02857	0.683801	1.93021	1.49783	1.71537	2.42311	3.305											0.569339	0.449426	0.494173	1.32334	0.370967	0.64145	0.15683	0.306979	0.403488
C00065	ser-L	ser__L	serine	serine		Ser	serine	3	13	TRUE		0.599	0.068	0.599	1.13	0.531	0.00173422		0.068	0.15	0.0955																				0.201574	0.156231	0.342585	0.661201	0.181657	0.30865	0.203732	0.702756	0.189818
C00068			TDP			TDP		1	9																																0.077964	1.53888	0.0544937	0.981195	0.272769	0.58506	0.433699	0.347171	0.443878
C00073	met-L	met__L	methionine	methionine		Met	methionine	3	13	TRUE		0.145	0.145	0.145	0.145	0	0.000419803		0.145	0.129	0.0659																				0.0343207	0.0258152	0.0303406	0.026168	0.0422936	0.0317876	0.0163951	0.0628726	0.0714636
C00074	pep	pep	Pep	phosphoenolpyruvate	Phosphoenolpyruvate	Phosphoenolpyruvate	phosphoenolpyruvate	4	28			0.216185	0.184	0.184	0.280556	0.0455167	0.000625898		0.184	1.34	0.909		0.194566	0.333592	0.140009	0.280556	0.248072	0.239946	0.137135	0.656782	0.052844	0.371755	0.352184	0.586655	0.569498	0.532919	0.265455	0.291696	0.333768		0.0911347	0.174554			0.094574	0.120088	0.0180826	0.0694723	0.0476899
C00075	utp	utp	UTP	UTP		UTP	UTP	3	13	TRUE		8.29	8.29	8.29	8.29	0	0.0240012		8.29	3.99	2.37																				0.846153	0.887555	0.663136	0.647787	0.133982	0.635722	0.227579	0.164883	0.207622
C00077	orn	orn	ornithine	ornithine		Ornithine	ornithine	3	13			0.0101	0.0101	0.0101	0.0101	0	2.92415e-05		0.0101	0.0303	0.064																				0.074345	0.0939398	0.119645	0.0895684	0.10856	0.0972116	0.128173	0.194713	0.109772
C00078	trp-L	trp__L	tryptophan	tryptophan		Trp	tryptophan	3	9	TRUE		0.0121	0.0121	0.0121	0.0121	0	3.50318e-05		0.0121	0.0236	0.0205																						0.00938701	0.0120769		0.010732	0.00926673	0.0146809
C00079	phe-L	phe__L	Phe	phenylalanine	Phenyalanine	Phe	phenylalanine	4	21	TRUE		0.0413007	0.0182	0.0182	0.0875022	0.0326694	0.000119574		0.0182	0.0421	0.0274		0.0507529	0.0570603	0.035753	0.0875022	0.0682322	0.0552758	0.0647261	0.078327											0.0557179	0.0517287	0.065726	0.0547841	0.0535126	0.0562939	0.0447249	0.0648275	0.0444431
C00081	itp	itp	ITP	inosine-triphosphate		ITP	ITP	3	11			0.205	0.205	0.205	0.205	0	0.000593515		0.205																						0.210157	0.314209	0.207318	0.214036	0.0433416	0.197812	0.0533525	0.0448108	0.0494487
C00082	tyr-L	tyr__L	Tyr	tyrosine	Tyrosine	Tyr	tyrosine	4	20	TRUE		0.0414201	0.0289	0.0289	0.0664604	0.0177062	0.000119919		0.0289	0.0874	0.0522		0.081445	0.0442567	0.0546681	0.0664604	0.141095	0.0459531	0.130114	0.0835559												0.0270523	0.0377694	0.0451113	0.0278917	0.0344562	0.0232653	0.0555761	0.0371297
C00083	malcoa	malcoa	malonyl-CoA	malonyl-CoA			malonyl-CoA	2	2			0.0354	0.0354	0.0354	0.0354	0	0.00010249		0.0354
C00085	f6p[c]	f6p	fructose-6-phosphate[c]*		D-Fructose-6-phosphate	Fructose 6-phosphate	fructose-6-phosphate[c]*	3	27			1.39345	0.266899	1.39345	2.52	1.12655	0.00403431						0.162758	0.19579	0.0990538	0.266899	0.165742	0.199313	0.2289	0.45141	0.150537	0.0604056	0.0799559	0.120993	0.142313	0.129967	0.0736303	0.0535188	0.0633459		0.0545449	0.0449684	0.05507	0.0389777	0.0258919	0.0438906	0.0604624	0.0156008	0.0200308
C00091	succoa	succoa	succinyl-CoA	succinyl-CoA			succinyl-CoA	2	4	TRUE		0.233	0.233	0.233	0.233	0	0.00067458		0.233	1.44	0.39
C00092	g6p[c]	g6p	glucose-6-phosphate[c]*		D-Glucose-6-phosphate	Glucose 6-phosphate	glucose-6-phosphate[c]*	3	27			4.31702	0.754032	4.31702	7.88	3.56298	0.0124986						0.308854	0.472981	2.52345	0.754032	0.212309	0.427412	0.445261	1.06593	0.400909	0.197286	0.158466	0.245433	0.267569	0.242041	0.124622	0.118976	0.123308		0.129131	0.185222	0.180354	0.245541	0.164617	0.180973	0.281439	0.127439	0.173957
C00093	glyc3p	glyc3p	sn-glycerol 3-phosphate	glycerolphosphate	Glycerol-3-phosphate		sn-glycerol 3-phosphate	3	21			0.0611	0.049	0.049	0.0853	0.017112	0.000176896		0.049	0.813	0.246		0.182236	0.169126	0.199646	0.0853	0.934767	0.0767794	0.159751	0.260016	0.182643	0.370755	0.328949	0.347048	0.386724	0.280463	0.248686	0.241735	0.227281
C00099			beta-Ala			beta-Ala		1	5																																		0.0114705		0.00782239	0.00964644	0.0152295	0.0117212	0.0102627
C00100	ppcoa	ppcoa	propionyl-CoA	propionyl-CoA		n-Propionyl CoA	propionyl-CoA	3	5			0.00532	0.00532	0.00532	0.00532	0	1.54024e-05		0.00532																													0.0189362	0.0200117
C00103			Glucose 1-phosphate		Glucose-1-phosphate	Glucose 1-phosphate		2	18																						0.0308946	0.0151075	0.0152107	0.0285296	0.0184843	0.058499	0.013768	0.0251555	0.016924		0.0150176	0.0316848	0.0333787	0.107071	0.130586	0.0635477	0.0768501	0.085777	0.131274
C00104	idp	idp	IDP	inosine-diphosphate		IDP	IDP	3	11			0.0238	0.0238	0.0238	0.0238	0	6.89056e-05		0.0238																						0.0973264	0.11663	0.0747366	0.0774538	0.0249052	0.0782104	0.0487231	0.0348398	0.05667
C00105			UMP			UMP		1	9																																0.124239	0.45466	0.128647	0.152561	0.0746275	0.186947	0.102585	0.115087	0.227853
C00108	anth	anth	anthranilate	anthranilate		Anthranilate	anthranilate	3	5			0.00348	0.00348	0.00348	0.00348	0	1.00753e-05		0.00348	0.00266	0.00344																						0.00506658			0.00506658
C00111	dhap	dhap	Dhap	dihydroxyacetone-phosphate	Dihydroxyacetone-phosphate	Dihydroxyacetone phosphate	dihydroxyacetonephosphate	4	26			1.49429	0.374	1.04886	3.06	1.14089	0.00432625		0.374	0.544	0.147		0.528186	1.4169	0.346477	1.04886	1.40022	0.831303	0.382071	0.46319	0.217747	0.0503859	0.087361	0.0465052	0.0502862	0.0560527	0.0709026	0.0436562	0.0658388						0.126233	0.126233	0.271152	0.0695342	0.119116
C00112			CDP			CDP		1	9																																0.115193	0.340187	0.143952	0.25017	0.0871789	0.187336	0.16328	0.13437	0.210699
C00117	r5p[c]	r5p	ribose-5-phosphate[c]*			Ribose 5-phosphate	ribose-5-phosphate[c]*	2	7			0.787	0.787	0.787	0.787	0	0.00227852																								0.0692463	0.0127139		0.0267659		0.0362421	0.0377624		0.0185154
C00119	prpp	prpp	PRPP	PRPP			PRPP	2	4			0.258	0.258	0.258	0.258	0	0.00074696		0.258	0.153	0.0944
C00122	fum	fum	Fum	fumarate	Fumarate	Fumarate	fumarate	4	19			0.221845	0.115	0.115	0.435535	0.151101	0.000642284		0.115	0.255	0.267		0.479753	0.5558	0.189467	0.435535	0.254919	0.393421	0.466268	3.56735											0.069611	0.0702085			0.0315238	0.0571145	0.128389	0.0384694	0.0507789
C00123	leu-L	leu__L	leucine (assumed 1/2 ile+leu)			Leu	leucine (assumed 1/2 ile+leu)	2	3	TRUE		0.152	0.152	0.152	0.152	0	0.000440069																									0.107227	0.120015			0.113621
C00127	gthox	gthox	glutathione disulfide	glutathione disulfide		Oxidized glutathione	glutathione disulfide	3	12			2.37	2.37	2.37	2.37	0	0.00686161		2.37	7.31	1.68																					0.125662	3.66691	1.39526	0.0830021	1.31771	0.252421	0.290821	0.333574
C00128			CMP-N-acetylneuramate			CMP-N-acetylneuramate		1	7																																0.0761666	0.0106545	0.169435		0.0900269	0.0865708	0.130365	0.0215284	0.25563
C00130	imp	imp	IMP	inosine-monophosphate		IMP	IMP	3	11			0.272	0.272	0.272	0.272	0	0.000787493		0.272																						0.132924	0.115865	0.113195	0.0847137	0.0476934	0.0988782	0.0980786	0.0767661	0.120906
C00131	datp	datp	dATP	dATP		dATP	dATP	3	13	TRUE		0.0155	0.0155	0.0155	0.0155	0	4.48755e-05		0.0155	0.051	0.0685																				0.0755633	0.0248474	0.0588136	0.0392533	0.0029194	0.0402794	0.00988757	0.00373423	0.00498871
C00134			1,4-Butanediamine			1,4-Butanediamine		1	8																																	0.104408	0.0694817	0.137542	0.14289	0.11358	0.116372	0.138377	0.147674
C00135	his-L	his__L	histidine	histidine		His	histidine	3	13	TRUE		0.0676	0.0676	0.0676	0.0676	0	0.000195715		0.0676	0.175	0.0975																				0.059284	0.0487751	0.0524413	0.184068	0.047981	0.0785098	0.046268	0.0925303	0.0342995
C00137	inost	inost	myo-inositol	myo-inositol			myo-inositol	2	4			0.00572	0.00572	0.00572	0.00572	0	1.65605e-05		0.00572	0.00705	0.0069
C00140			N-Acetylglucosamine			N-Acetylglucosamine		1	2																																						0.0591758	0.0829019
C00144	gmp	gmp	GMP	GMP	Guanosine-5'-monophosphate	GMP	GMP	4	19			0.0616499	0.0237	0.0237	0.13755	0.0536692	0.000178488		0.0237				0.0340081	0.0317849	0.062619	0.13755	0.0522434	0.0459813	0.0194706	0.0894608											0.0722024	0.0790543	0.070193	0.055883	0.0323403	0.0619346	0.0590635	0.0507902	0.0619997
C00147	ade	ade	Adn	adenine	Adenine	Adenine	adenine	4	19			0.00456575	0.00147	0.00147	0.0107572	0.00437805	1.32187e-05		0.00147				0.005358	0.00447114	0.00444491	0.0107572	0.00537349	0.0128354	0.00857366	0.00652892											0.074317	0.216697	0.102387	0.199267	0.196229	0.157779	0.101708	0.175962	0.209146
C00148	pro-L	pro__L	proline	proline		Pro	proline	3	13	TRUE		0.385	0.385	0.385	0.385	0	0.00111465		0.385	0.451	0.361																				0.0625227	0.0711847	0.142775	0.116428	0.0778615	0.0941543	0.0628828	0.156053	0.0981638
C00149	mal-L	mal__L	Mal	malate	L-Malate	Malate	malate	4	29			1.56629	1.33887	1.68	1.68	0.16081	0.00453471		1.68	3.45	3.33		1.33464	1.36155	0.548626	1.33887	0.731276	0.973776	0.816003	8.59717	8.68392	6.26907	6.06556	6.32826	6.83228	6.18354	4.71976	4.34959	4.36737		0.0471164	0.0834622	0.0888863		0.0551275	0.0686481	0.34126	0.0698137	0.0609325
C00152	asn-L	asn__L	Asp	asparagine	Asparagine	Asn	asparagine	4	21	TRUE		0.439951	0.297852	0.511	0.511	0.100479	0.00127374		0.511	0.97	0.54		0.215137	0.326336	0.15647	0.297852	0.228522	0.212877	0.356178	0.265351											0.073819	0.083396	0.102534	0.215597	0.0843049	0.11193	0.0588815	0.162893	0.10091
C00153			Nicotinamide			Nicotinamide		1	8																																	0.037419	0.0442427	0.0271765	0.0347167	0.0358887	0.0393003	0.0235738	0.0238266
C00155	hcys-L	hcys__L	homocysteine	homocysteine			homocysteine	2	2			0.37	0.37	0.37	0.37	0	0.00107122		0.37
C00156	4hbz	4hbz	4-hydroxybenzoate	4-hydroxybenzoate			4-hydroxybenzoate	2	4			0.0522	0.0522	0.0522	0.0522	0	0.000151129		0.0522	0.787	0.294
C00158	cit	cit	citrate	citrate	Citrate		citrate	3	21			1.49279	0.558368	1.96	1.96	0.660736	0.00432191		1.96	2.32	21.9		0.961557	0.384881	0.446281	0.558368	0.289614	0.381675	3.85727	0.367298	0.170554	0.0950241	0.105705	0.22183	0.248116	0.259166	0.119932	0.113391	0.11578
C00166	phpyr	phpyr	phenylpyruvate	phenylpyruvate			phenylpyruvate	2	4			0.0898	0.0898	0.0898	0.0898	0	0.000259988		0.0898	0.195	0.148
C00167	udpglcur	udpglcur	UDP-glucuronate	UDP-glucaronate		UDP-glucuronate	UDP-glucuronate	3	13			0.566	0.566	0.566	0.566	0	0.00163868		0.566	0.375	0.188																				0.115028	0.0663916	0.0833962	0.07269	0.00839276	0.0691796	0.037084	0.0114756	0.0162082
C00170			5'-Deoxy-5'-Methylthioadenosine			5'-Deoxy-5'-Methylthioadenosine		1	3																																0.00135686		0.00671202			0.00403444		0.0013468
C00180			Benzoate			Benzoate		1	5																																	0.0643952			0.0369466	0.0506709	0.019177	0.0211637	0.0263049
C00183	val-L	val__L	valine	valine		Val	valine	3	12	TRUE		4.02	4.02	4.02	4.02	0	0.0116387		4.02	2.29	1.07																					0.19869	0.181034	0.200864	0.222251	0.20071	0.10032	0.258185	0.223189
C00188	thr-L	thr__L	threonine	threonine		Thr	threonine	3	10	TRUE		0.7195	0.179	0.7195	1.26	0.5405	0.00208309		0.179																							0.088285	0.14715	0.264335	0.0914571	0.147807	0.0704792	0.231821	0.174638
C00196	23dhb	23dhb	2,3-dihydroxybenzoic acid	2,3-Dihydroxybenzoic acid			2,3-dihydroxybenzoic acid	2	4			0.138	0.138	0.138	0.138	0	0.000399537		0.138	0.414	0.274
C00197	3pg	3pg	3-phosphoglycerate	3-phosphoglycerate		3-Phosphoglycerate	3-phosphoglycerate	3	12			1.54	1.54	1.54	1.54	0	0.0044586		1.54	4.08	1.51																				0.542791	0.746313		0.294777	0.441172	0.506263	0.210451	0.236152	0.172701
C00198			gluconolactone	gluconolactone			gluconolactone	2	2			1.04	1.04	1.04	1.04	0	0.003011		1.04
C00199	ru5p-D[c]	ru5p__D	ribulose-5-phosphate[c]*		D-Ribulose-5-phosphate	Ribulose 5-phosphate	ribulose-5-phosphate[c]*	3	27			0.317664	0.112	0.317664	0.523329	0.205664	0.0009197						0.110699	0.184276	0.161028	0.523329	0.102373	0.568599	0.0895083	0.179433	0.156216	0.0098046	0.0122224	0.0155777	0.0213579	0.0190561	0.00936717	0.00584591	0.00826354		0.25489	0.098268	0.078164	0.113804	0.0933491	0.127695	0.147027	0.0675075	0.0709627
C00206			dADP			dADP		1	8																																0.0503245	0.00919388	0.0527355	0.0284955		0.0351874	0.0138733	0.00592488	0.0102372
C00212	adn	adn	adenosine	adenosine		Adenosine	adenosine	3	11			0.000131	0.000131	0.000131	0.000131	0	3.7927e-07		0.000131																						0.0626332	0.0682002	0.0621603	0.139958	0.0853311	0.0836566	0.110163	0.0878712	0.0888627
C00224	aps	aps	adenosine-phosphosulfate				adenosine-phosphosulfate	1	1			0.00663	0.00663	0.00663	0.00663	0	1.91951e-05
C00227	actp	actp	acetylphosphate	acetylphosphate			acetylphosphate	2	4			1.07	1.07	1.07	1.07	0	0.00309786		1.07	1.05	1.56
C00231	xu5p-D[c]	xu5p__D	xylulose-5-phosphate[c]*		D-Xylulose-5-phosphate		xylulose-5-phosphate[c]*	2	9			0.326687	0.181	0.326687	0.472373	0.145687	0.000945821						0.0986557	0.168047	0.149234	0.472373	0.0967604	0.468435	0.0812872	0.171844
C00236	13dpg[c]	13dpg	1,3-bisphosphoglycerate[c]*		3-Phospho-D-glyceroyl-phosphate		1,3-bisphosphoglycerate[c]*	2	18			0.028426	0.0165	0.028426	0.0403519	0.011926	8.22987e-05						0.0332237	0.0299595	0.0561358	0.0403519	0.0280558	0.0353066	0.0228571	0.0548711	0.0161555	0.011459	0.00642989	0.0321942	0.0314284	0.0220976	0.00574779	0.00731423	0.00640389
C00239			dCMP			dCMP		1	2																																0.00694703					0.00694703
C00242	gua	gua	guanine	guanine		Guanine	guanine	3	12			0.188	0.188	0.188	0.188	0	0.000544296		0.188	0.00331																					0.0299919	0.0553795	0.0650912	0.0753866	0.0670808	0.058586	0.0440974	0.0793176	0.0651941
C00250			Pyridoxal			Pyridoxal		1	2																																						0.00562154	0.0047663
C00255	ribflv	ribflv	riboflavin	riboflavin			riboflavin	2	4	TRUE		0.019	0.019	0.019	0.019	0	5.50087e-05		0.019	0.0221	0.0188
C00257	glcn	glcn	gluconate	gluconate			gluconate	2	2			0.0416	0.0416	0.0416	0.0416	0	0.00012044		0.0416
C00258	glyc-R	glyc__R	glycerate	glycerate			glycerate	2	2			1.41	1.41	1.41	1.41	0	0.00408222		1.41
C00262			Hypoxanthine			Hypoxanthine		1	9																																0.175653	0.306055	0.277031	0.336029	0.379413	0.294836	0.192022	0.344792	0.226709
C00263			Homoserine			Homoserine		1	7																																0.00599367	0.00488377	0.0160939		0.00970972	0.00917027	0.0098295	0.0107035	0.0094587
C00279	e4p[c]	e4p	erythrose-4-phosphate[c]*		D-Erythrose-4-phosphate		erythrose-4-phosphate[c]*	2	9			0.0350804	0.0211608	0.0350804	0.049	0.0139196	0.000101565						0.0197602	0.0119386	0.019353	0.0211608	0.016685	0.01441	0.0168271	0.0189008
C00294			Inosine			Inosine		1	9																																0.0219273	0.0255849	0.0311329	0.0520687	0.0401844	0.0341796	0.0317955	0.0518808	0.0405669
C00296			Quinate			Quinate		1	2																																			0.129518		0.129518
C00299	uri	uri	uridine	uridine			uridine	2	2			2.09	2.09	2.09	2.09	0	0.00605096		2.09
C00300			Creatine			Creatine		1	4																																		0.00872152			0.00872152	0.00648084	0.00343413	0.00186628
C00301			ADP-ribose			ADP-ribose		1	9																																0.0220903	0.00623793	0.0262209	0.0194571	0.00204148	0.0152095	0.00914657	0.00203863	0.00318238
C00311	icit[c]	icit	isocitrate[c]*		Isocitrate		isocitrate[c]*	2	18			0.0215916	0.00648316	0.0215916	0.0367	0.0151084	6.25118e-05						0.0328287	0.005075	0.0127623	0.00648316	0.00648809	0.00600714	0.194117	0.0115557	0.00973066	0.00753078	0.0106779	0.0150779	0.0188529	0.0185578	0.00893464	0.008663	0.00858947
C00314			Pyridoxine			Pyridoxine		1	1																																		0.00117103			0.00117103
C00315			Spermidine			Spermidine		1	3																																						0.00851729	0.00453803	0.00497677
C00318			Carnitine			Carnitine		1	6																																		0.00398885		0.00168594	0.00283739	0.00288165	0.00346608	0.00173559
C00327	citr-L	citr__L	citrulline	citrulline		Citrulline	citrulline	3	13			1.35	1.35	1.35	1.35	0	0.00390851		1.35	0.931	0.516																				0.0621651	0.0575253	0.0383577	0.126196	0.0553978	0.0679285	0.0311457	0.0471737	0.0335509
C00329			Glucosamine			Glucosamine		1	6																																		0.0192244	0.0798931	0.0244094	0.0411756	0.027906	0.0291312	0.0316521
C00330	dgsn	dgsn	deoxyguanosine	deoxyguanosine			deoxyguanosine	2	2			0.000522	0.000522	0.000522	0.000522	0	1.51129e-06		0.000522
C00332	aacoa	aacoa	acetoacetyl-CoA	acetoacetyl-CoA			acetoacetyl-CoA	2	2			0.0218	0.0218	0.0218	0.0218	0	6.31152e-05		0.0218
C00334			GABA			GABA		1	9																																0.0415651	0.0347123	0.0436352	0.0741038	0.0360096	0.0460052	0.0304499	0.0612809	0.0329947
C00337	dhor-S	dhor__S	dihydroorotate	dihydroorotate			dihydroorotate	2	4			0.0119	0.0119	0.0119	0.0119	0	3.44528e-05		0.0119	0.00458	0.00359
C00345	6pgc	6pgc	6pgc	6-phospho-D-gluconate	6-Phospho-D-gluconate	6-Phosphogluconate	6-phospho-D-gluconate	4	22			2.58709	0.221277	3.77	3.77	1.67288	0.00749013		3.77	0.4	0.193		0.0867202	0.0374124	0.364052	0.221277	0.0222555	0.737061	0.18803	0.0799389	0.0837589	0.00233497	0.00354772	0.00513351	0.00360782	0.00475571	0.00323061	0.00274562	0.00377958								0.00897593
C00352	gam6p	gam6p	glucosamine-6-phosphate	glucosamine-6_phosphate		Glucosamine 6-phosphate	glucosamine-6-phosphate	3	13			1.15	1.15	1.15	1.15	0	0.00332947		1.15	0.378	0.316																				0.401675	0.604314	0.339888	0.70796	0.493801	0.509528	0.422654	0.480078	0.616601
C00354	fdp	fdp	Fdp	fructose-1,6-bisphosphate	D-Fructose-1-6-bisphosphate	Fructose 1,6-diphosphate	fructose-1,6-bisphosphate	4	23			10.4408	0.922288	15.2	15.2	6.73058	0.030228		15.2	5.85			0.212017	0.934773	0.281564	0.922288	0.824454	0.57758	0.109064	0.230633	0.637007	0.00418796	0.0069445	0.0153952	0.0229809	0.00557042	0.00693957	0.00732586	0.00526521			0.0311916			0.0206671	0.0259294	0.145527
C00360	damp	damp	dAMP	dAMP		dAMP	dAMP	3	10			0.00884	0.00884	0.00884	0.00884	0	2.55935e-05		0.00884																						0.012237		0.0144938	0.00474006	0.00114676	0.00815439	0.00514588	0.00288838	0.00502525
C00362	dgmp	dgmp	dGMP	dGMP			dGMP	2	2			0.0507	0.0507	0.0507	0.0507	0	0.000146786		0.0507
C00363	dtdp	dtdp	dTDP	dTDP			dTDP	2	2			0.378	0.378	0.378	0.378	0	0.00109438		0.378
C00380	csn	csn	cytosine	cytosine		Cytosine	cytosine	3	9			0.0141	0.0141	0.0141	0.0141	0	4.08222e-05		0.0141																						0.00552588	0.00480219	0.00982353		0.00994135	0.00752324	0.0109287	0.00693949	0.00768634
C00386			Carnosine			Carnosine		1	1																																						0.00887992
C00387	gsn	gsn	guanosine	guanosine		Guanosine	guanosine	3	11			0.00162	0.00162	0.00162	0.00162	0	4.69021e-06		0.00162																						0.0189725	0.019027	0.0253049	0.0477571	0.0355453	0.0293214	0.0396767	0.0488806	0.0507489
C00388			Histamine			Histamine		1	1																																						0.00139201
C00407	ile-L	ile__L	isoleucine (assumed 1/2 ile+leu)			Ile	isoleucine (assumed 1/2 ile+leu)	2	2	TRUE		0.152	0.152	0.152	0.152	0	0.000440069																										0.0331483			0.0331483
C00408			Pipecolate			Pipecolate		1	2																																		0.00604675			0.00604675	0.00408051
C00417	acon-C	acon__C	aconitate	aconitate			aconitate	2	4			0.0161	0.0161	0.0161	0.0161	0	4.66126e-05		0.0161	0.0959	0.0723
C00423			trans-Cinnamate			trans-Cinnamate		1	9																																0.0993744	0.0681286	0.136036	0.09557	0.0701863	0.093859	0.0483828	0.094649	0.0973521
C00437	acorn	acorn	N-acetyl-ornithine	N-acetyl-ornithine		N-Acetylornithine	N-acetyl-ornithine	3	12			0.0433	0.0433	0.0433	0.0433	0	0.000125362		0.0433	0.398	0.152																					0.00703542	0.0141374	0.0244328	0.00927917	0.0137212	0.0133956	0.0216758	0.0556865
C00438	cbasp	cbasp	carbamoyl-aspartate	carbamoyl-aspartate		Carbamoylaspartate	carbamoyl-aspartate	3	12			0.59	0.59	0.59	0.59	0	0.00170816		0.59	0.0902	0.0266																					0.60879	0.561945	0.441323	0.445583	0.51441	0.242448	0.331662	0.263463
C00458	dctp	dctp	dCTP	dCTP		dCTP	dCTP	3	11	TRUE		0.0345	0.0345	0.0345	0.0345	0	9.98842e-05		0.0345																						0.0359079	0.0354149	0.0170247	0.0304949	0.00803571	0.0253756	0.00989132	0.0113235	0.0174301
C00459	dttp	dttp	dTTP	dTTP			dTTP	2	4	TRUE		4.62	4.62	4.62	4.62	0	0.0133758		4.62	0.525	0.667
C00475	cytd	cytd	cytidine	cytidine		Cytidine	cytidine	3	7			0.00259	0.00259	0.00259	0.00259	0	7.49855e-06		0.00259																						0.00413158		0.00835715			0.00624436	0.0110525	0.00775255	0.00705889
C00483			Tyramine			Tyramine		1	2																																		0.00749917			0.00749917	0.0143898
C00493	skm	skm	shikimate	shikimate			shikimate	2	2			0.0141	0.0141	0.0141	0.0141	0	4.08222e-05		0.0141
C00498	adpglc	adpglc	ADP-glucose	ADP-glucose		ADP-glucose	ADP-glucose	3	5			0.00427	0.00427	0.00427	0.00427	0	1.23625e-05		0.00427																						0.0126066		0.00714836	0.0183056		0.0126869
C00559	dad-2	dad__2	deoxyadenosine	deoxyadenosine			deoxyadenosine	2	2			0.00282	0.00282	0.00282	0.00282	0	8.16445e-06		0.00282
C00575	camp	camp	cAMP	cyclic-AMP	cyclic-AMP	cAMP	cyclic-AMP	4	21			0.0239273	0.00138195	0.0352	0.0352	0.015942	6.92742e-05		0.0352	0.083	0.146		0.00357713	0.00277352	0.0025523	0.00138195	0.00406863	0.00124429	0.0029193	0.00451894											0.00558737	0.00785066	0.00850461	0.00551692	0.00223051	0.00593801	0.00165042	0.00403437	0.00581272
C00581			Guanidoacetate			Guanidoacetate		1	1																																						0.00404451
C00624			N-Acetylglutamate			N-Acetylglutamate		1	7																																0.0113409	0.00983473			0.00807177	0.00974913	0.00663483	0.0216088	0.0391883
C00631	2pg[c]	2pg	2-phosphoglycerate[c]*				2-phosphoglycerate[c]*	1	1			0.0918	0.0918	0.0918	0.0918	0	0.000265779
C00647			Pyridoxamine 5'-phosphate			Pyridoxamine 5'-phosphate		1	8																																	0.0298228	0.0403214	0.0457318	0.0433721	0.039812	0.0321512	0.0453361	0.0477095
C00661	g3p[c]	g3p	glyceraldehyde-3-phosphate[c]*				glyceraldehyde-3-phosphate[c]*	1	1			0.271	0.271	0.271	0.271	0	0.000784598
C00666			2,6-Diaminoheptanedioate			2,6-Diaminoheptanedioate		1	2																																	0.105459	0.0580679			0.0817635
C00672			2-Deoxyribose 1-phosphate			2-Deoxyribose 1-phosphate		1	7																																0.0672883	0.0186306		0.0950117	0.0407178	0.0554121	0.0253535	0.0279867	0.0383381
C00673	2dr5p	2dr5p	deoxyribose-5-phosphate	deoxyribose-5-P			deoxyribose-5-phosphate	2	2			0.303	0.303	0.303	0.303	0	0.000877244		0.303
C00705			dCDP			dCDP		1	9																																0.0373355	0.0290379	0.0359852	0.029718	0.0128706	0.0289894	0.0281021	0.0267087	0.0433032
C00715			Pterin			Pterin		1	9																																0.0239427	0.0171454	0.0400463	0.0252318	0.023537	0.0259806	0.0138838	0.0210263	0.0308582
C00719			Betaine			Betaine		1	2																																						0.00346231
C00747			Pyridine			Pyridine		1	7																																	0.00334046		0.00403348	0.00632918	0.00456771	0.00345307	0.00369174	0.00445483
C00785			Urocanate			Urocanate		1	7																																		0.0900128	0.131526	0.0412168	0.0875851	0.0441851	0.165111	0.0383989
C00791			Creatinine			Creatinine		1	3																																		0.00372019			0.00372019	0.00245643
C00860	histd	histd	histidinol	histidinol		Histidinol	histidinol	3	9			0.0128	0.0128	0.0128	0.0128	0	3.70585e-05		0.0128	0.0192	0.0196																					0.00277537	0.00154576		0.00261891	0.00231335		0.00171601
C00864			Pantothenate			Pantothenate		1	9																																0.0179514	0.0122841	0.0580066	0.0166467	0.016718	0.0243214	0.022092	0.0240633	0.0392976
C00942			cGMP			cGMP		1	5																																			0.0270365	0.0170124	0.0220244	0.0306694	0.0191233	0.0245985
C00956			alpha-Aminoadipate			alpha-Aminoadipate		1	7																																	0.011772	0.011528	0.020008	0.0125735	0.0139704	0.00883927	0.0111914	0.00681711
C00979			O-Acetylserine			O-Acetylserine		1	6																																	0.0232856			0.021591	0.0224383	0.0119192	0.0266848	0.0170981
C01026			N,N-Dimethylglycine			N,N-Dimethylglycine		1	3																																0.00570412		0.00618292			0.00594352	0.00577545
C01029			N8-Acetylspermidine			N8-Acetylspermidine		1	4																																		0.000843734			0.000843734	0.00386626	0.0018415	0.00143825
C01042			N-Acetylaspartate			N-Acetylaspartate		1	9																																0.0550173	0.052158	0.0563594	0.0430263	0.0544137	0.0521949	0.0145964	0.222324	1.44897
C01081			TMP			TMP		1	9																																0.0507027	0.3146	0.0248299	0.075068	0.0321597	0.0994721	0.0412456	0.036247	0.0631565
C01094	f1p	f1p	Fructose-1-phosphate		Fructose-1-phosphate			1	17			0.103007	0.103007	0.103007	0.103007	0	0.000298226						0.0170809	0.33884	0.016649	0.103007	0.0251043	0.0569742	0.0163012	0.017949	0.0681474	0.0136866	0.00484581	0.00563452	0.00701725	0.00816357	0.00502041	0.00756169	0.00436492
C01096			Sorbitol 6-phosphate			Sorbitol 6-phosphate		1	9																																0.0536277	0.0716599	0.0612179	0.0857727	0.0787345	0.0702025	0.18581	0.0539903	0.093413
C01104			Trimethylamine N-oxide			Trimethylamine N-oxide		1	3																																		0.00491951			0.00491951	0.00336298	0.00158814
C01152			3-Methylhistidine			3-Methylhistidine		1	1																																						0.00315646
C01157			Hydroxyproline			Hydroxyproline		1	2																																		0.0062596			0.0062596	0.0113042
C01159	23dpg	23dpg	2,3-bisphosphoglycerate			2,3-Diphosphoglycerate	2,3-bisphosphoglycerate	2	2			0.0829	0.0829	0.0829	0.0829	0	0.000240012																									0.00831887				0.00831887
C01179			p-Hydroxyphenylpyruvate			p-Hydroxyphenylpyruvate		1	3																																	0.168716		1.67695		0.922831
C01585			Hexanoate			Hexanoate		1	1																																		0.0794991			0.0794991
C01672			1,5-Diaminopentane			1,5-Diaminopentane		1	1																																						0.00346539
C01740			Octylamine			Octylamine		1	2																																		0.00170076			0.00170076	0.00243433
C01746			Piperidine			Piperidine		1	4																																		0.00195001			0.00195001	0.0038196	0.00257988
C01784			Benzamidine			Benzamidine		1	1																																						0.00303782
C01851			Scopolamine			Scopolamine		1	1																																		0.0018222			0.0018222
C01879			5-Oxoproline			5-Oxoproline		1	8																																	0.0875603	0.265436	0.451129	0.084765	0.222223	0.11518	0.327871	0.106984
C01996			Acetylcholine			Acetylcholine		1	5																																0.000908071		0.00248157			0.00169482	0.00352979	0.00161433	0.000865685
C02226			Citraconate			Citraconate		1	9																																0.0127276	0.0262229	0.0399521	0.0222559	0.0139298	0.0230177	0.0108176	0.010191	0.0124294
C02256			Castanospermine			Castanospermine		1	2																																		0.00621003			0.00621003	0.00256318
C02376			5-Methylcytosine			5-Methylcytosine		1	2																																		0.00263199			0.00263199	0.00288434
C02455			alpha-Methylbenzylamine			alpha-Methylbenzylamine		1	1																																						0.00278165
C02494			1-Methyladenosine			1-Methyladenosine		1	2																																		0.00155372			0.00155372	0.00355088
C02567			N1-Acetylspermine			N1-Acetylspermine		1	1																																						0.00190204
C02640			Isoamylamine			Isoamylamine		1	3																																		0.00190535			0.00190535	0.00336293	0.00163419
C02704			Methyl sulfate			Methyl sulfate		1	5																																0.102205	0.160427	0.114819	0.118897		0.124087
C02714			N-Acetylputrescine			N-Acetylputrescine		1	3																																		0.00559861			0.00559861	0.00892093	0.00547316
C02721			N-Methylalanine			N-Methylalanine		1	1																																						0.00460843
C02735			beta-Hydroxyphenethylamine			beta-Hydroxyphenethylamine		1	1																																						0.00271357
C02787			Isobutylamine			Isobutylamine		1	9																																0.0079378	0.033805	0.00593673	0.0140336	0.0214303	0.0166287	0.0193497	0.0176271	0.0169049
C02997			N-Acetylhistidine			N-Acetylhistidine		1	1																																						0.00296051
C03028			TTP			TTP		1	9																																0.118435	0.144437	0.116897	0.13579	0.0188312	0.106878	0.0339516	0.0313551	0.0350874
C03114			5,6-Dimethylbenzimidazol			5,6-Dimethylbenzimidazol		1	2																																		0.0012565			0.0012565	0.00165206
C03283			2,4-Diaminobutyrate			2,4-Diaminobutyrate		1	7																																	0.0442503	0.0258602	0.0617002	0.0440354	0.0439615	0.0314712	0.0295461	0.00499335
C03375			Bis(3-aminopropyl)amine			Bis(3-aminopropyl)amine		1	1																																						0.00196643
C03384	gal1p	gal1p	Galactose-1-phosphate		Galactose-1-phosphate			1	8			0.0153401	0.0153401	0.0153401	0.0153401	0	4.44127e-05						0.0141426	0.015831	0.0477488	0.0153401	0.017963	0.0155815	0.018223	0.0279954
C03406			Argininosuccinate			Argininosuccinate		1	1																																	0.0367538				0.0367538
C03451			S-Lactoylglutathione			S-Lactoylglutathione		1	5																																0.00869051	0.0182487		0.0111139	0.0288901	0.0167358	0.0442146
C03722	quln	quln	quinolinate	quinolinate			quinolinate	2	4			0.0115	0.0115	0.0115	0.0115	0	3.32947e-05		0.0115	0.00466	0.000896
C03736	r5p	r5p	alpha-D-Ribose-5-phosphate		alpha-D-Ribose-5-phosphate			1	17			0.182898	0.182898	0.182898	0.182898	0	0.000529526						0.0304326	0.0668411	0.0324897	0.182898	0.0409554	0.198168	0.0180291	0.0627794	0.120512	0.00815743	0.0146173	0.013584	0.0203951	0.0146161	0.00775809	0.00635218	0.00727933
C03795			N6-Methyl-2'-deoxyadenosine			N6-Methyl-2'-deoxyadenosine		1	2																																		0.00186741			0.00186741	0.00193112
C04037			Galacturonate 1-phosphate			Galacturonate 1-phosphate		1	1																																0.0346542					0.0346542
C04256	acgam1p	acgam1p	N-acetyl-glucosamine-1/6-phosphate	N-acetyl-glucosamine-1P		N-Acetylglucosamine 1-phosphate	N-acetyl-glucosamine-1/6-phosphate	3	6			0.0819	0.0819	0.0819	0.0819	0	0.000237116		0.0819																							0.00628341				0.00628341	0.00457995	0.00525902	0.00620393
C04423			Nicotinamide hypoxanthine dinucleotide			Nicotinamide hypoxanthine dinucleotide		1	9																																0.14064	0.171997	0.194103	0.170386	0.0593164	0.147289	0.0906872	0.0865656	0.116539
C04442	2ddg6p	2ddg6p	2-dehydro-3-deoxy-D-gluconate 6-phosphate		2-dehydro-3-deoxy-D-gluconate 6-phosphate			1	8			0.00914107	0.00914107	0.00914107	0.00914107	0	2.64652e-05						0.00452658	0.00684748	0.00847954	0.00914107	0.00494665	0.0124535	0.0108844	0.00374787
C04599			1-Methyl-4-phenyl-1,2,3,6-tetrahydropyridine			1-Methyl-4-phenyl-1,2,3,6-tetrahydropyridine		1	1																																		0.000777528			0.000777528
C05127			1-Metylhistamine			1-Metylhistamine		1	1																																						0.00188677
C05382	s7p	s7p	sedoheptulose-7-phosphate		Sedoheptulose-7-phosphate	Sedoheptulose-7-phosphate	sedoheptulose-7-phosphate	3	27			1.86949	0.882	1.86949	2.85699	0.987494	0.00541255						0.857414	0.604378	0.918416	2.85699	1.04901	4.48019	2.35499	3.10099	0.0900565	0.00782395	0.0145483	0.0261327	0.0251967	0.0267646	0.00887215	0.00995785	0.0116483		0.216354	0.178013	0.333564	0.179788	0.200215	0.221587	0.181688	0.153855	0.125368
C06057			3-Amino-1,2-propanediol			3-Amino-1,2-propanediol		1	3																																0.00188115		0.00219463			0.00203789	0.00242259
C06231			Ectoine			Ectoine		1	1																																						0.00262709
C06369			2-Deoxyglucose 6-phosphate			2-Deoxyglucose 6-phosphate		1	2																																0.0235979	0.0883337				0.0559658
C06423			Octanoate			Octanoate		1	1																																		0.0794768			0.0794768
C06552			Hydroxyatrazine			Hydroxyatrazine		1	4																																		0.00147605			0.00147605	0.0030098	0.00111923	0.00108601
C06771			Triethanolamine			Triethanolamine		1	8																																	0.00850751	0.0143199	0.17831	0.00342127	0.0511397	0.00533291	0.0148917	0.00537018
C06772			Diethanolamine			Diethanolamine		1	8																																0.0165667		0.00986454	0.0376106	0.00738154	0.0178559	0.0138944	0.010891	0.00512398
C07147			Tolazoline			Tolazoline		1	3																																		0.00140897			0.00140897	0.00250923	0.00107247
C07182			2-Amino-2-(hydroxymethyl)-1,3-propanediol			2-Amino-2-(hydroxymethyl)-1,3-propanediol		1	2																																				0.0076658	0.0076658			0.0043562
C08737			Melamine			Melamine		1	6																																0.00539753	0.0121101	0.012605	0.00714071		0.00931335	0.0161016	0.0282603
C09816			Benzylsuccinate			Benzylsuccinate		1	1																																	0.00230854				0.00230854
C10865			Pseudopelletierine			Pseudopelletierine		1	4																																0.000642243		0.00184569			0.00124397	0.00270403	0.00125037
C10901			2-Aminobenzimidazole			2-Aminobenzimidazole		1	2																																						0.00256438	0.00104367
D00377			Mesalamine			Mesalamine		1	1																																0.0022093					0.0022093
D00393			Hexamethylene tetramine			Hexamethylene tetramine		1	1																																						0.00201079
D00524			Carbachol			Carbachol		1	3																																		0.00434038			0.00434038	0.00555601	0.00258757
[truncated: 2 more columns]

## Sheet: Bennett et al.
		Mean concentration (M)				95% confidence interval (M)
		Growth medium				Growth medium
		Glucose	Glycerol	Acetate		Glucose		Glycerol		Acetate
KEGG Id	Name	Mean	Mean	Mean		0.05	0.95	0.05	0.95	0.05	0.95
C00196	2,3-Dihydroxybenzoic acid	0.000138	0.000414	0.000274		0.000117	0.000164	0.000291	0.000588	0.000126	0.000597
C00197	3-phosphoglycerate	0.00154	0.00408	0.00151		0.00151	0.00158	0.00336	0.00495	0.00102	0.00223
C00156	4-hydroxybenzoate	5.22e-05	0.000787	0.000294		4.43e-05	6.15e-05	0.000367	0.00169	0.000166	0.000519
C00345	6-phospho-D-gluconate	0.00377	0.0004	0.000193		0.00369	0.00385	0.000246	0.000653	9e-05	0.000414
C00332	acetoacetyl-CoA	2.18e-05				1.37e-05	3.47e-05
C00024	acetyl-CoA	0.000606	0.000734	0.000628		0.000529	0.000694	0.000332	0.00163	0.000227	0.00174
C00227	acetylphosphate	0.00107	0.00105	0.00156		0.00102	0.00113	0.00039	0.0028	0.0012	0.00204
C00417	aconitate	1.61e-05	9.59e-05	7.23e-05		1.38e-05	1.88e-05	5.27e-05	0.000174	3.66e-05	0.000143
C00147	adenine	1.47e-06				1.26e-06	1.71e-06
C00212	adenosine	1.31e-07				9.44e-08	1.82e-07
C00053	adenosine-phosphosulfate	6.63e-06				5.1e-06	8.62e-06
C00008	ADP	0.000555	0.000149	0.000189		0.000437	0.000704	9.81e-05	0.000225	8.02e-05	0.000447
C00498	ADP-glucose	4.27e-06				2.83e-06	6.44e-06
C00041	alanine	0.00255	0.00177	0.000879		0.00232	0.0028	0.00149	0.00209	0.00071	0.00109
C00020	AMP	0.000281	0.000156	0.000101		0.000232	0.000341	9.41e-05	0.00026	3.16e-05	0.000325
C00108	anthranilate	3.48e-06	2.66e-06	3.44e-06		3.34e-06	3.62e-06	1.43e-06	4.93e-06	2.63e-06	4.49e-06
C00062	arginine	0.000569				0.000479	0.000675
C00152	asparagine	0.000511	0.00097	0.00054		0.000442	0.000592	0.000609	0.00155	0.000332	0.00088
C00049	aspartate	0.00423	0.0093	0.00735		0.00356	0.00504	0.00645	0.0134	0.00327	0.0165
C00002	ATP	0.00963	0.00898	0.00414		0.00813	0.0114	0.00691	0.0117	0.00279	0.00613
C00438	carbamoyl-aspartate	0.00059	9.02e-05	2.66e-05		0.000364	0.000955	3.2e-05	0.000254	6.33e-06	0.000112
C00158	citrate	0.00196	0.00232	0.0219		0.0011	0.00348	0.00123	0.00437	0.0175	0.0273
C00327	citrulline	0.00135	0.000931	0.000516		0.00123	0.00148	0.000624	0.00139	0.000385	0.00069
C00055	CMP	0.00036				0.000187	0.000694
C00010	coenzyme-A	0.00137	0.00454	0.0037		8.83e-05	0.0212	0.000265	0.0778	0.000217	0.063
C00063	CTP	0.00273	0.0014	0.00115		0.00227	0.00327	0.000564	0.00349	0.000475	0.00277
C00575	cyclic-AMP	3.52e-05	8.3e-05	0.000146		2.82e-05	4.39e-05	3.04e-05	0.000226	5.37e-05	0.000398
C00475	cytidine	2.59e-06				1.18e-06	5.67e-06
C00380	cytosine	1.41e-05				8.65e-06	2.29e-05
C00360	dAMP	8.84e-06				2.99e-06	2.62e-05
C00131	dATP	1.55e-05	5.1e-05	6.85e-05		8.13e-06	2.96e-05	2.5e-05	0.000104	1.9e-05	0.000246
C00458	dCTP	3.45e-05				2.6e-05	4.57e-05
C00559	deoxyadenosine	2.82e-06				1.8e-06	4.41e-06
C00330	deoxyguanosine	5.22e-07				4.11e-07	6.62e-07
C00673	deoxyribose-5-P	0.000303				4.82e-05	0.0019
C00362	dGMP	5.07e-05				3.91e-05	6.58e-05
C00337	dihydroorotate	1.19e-05	4.58e-06	3.59e-06		1.16e-05	1.23e-05	3.34e-06	6.28e-06	2.44e-06	5.28e-06
C00111	dihydroxyacetone-phosphate	0.000374	0.000544	0.000147		0.000344	0.000405	0.000372	0.000795	6.74e-05	0.000319
C00363	dTDP	0.000378				0.000337	0.000426
C00459	dTTP	0.00462	0.000525	0.000667		0.00421	0.00508	0.000384	0.000717	0.000556	0.000801
C00016	FAD	0.000173	0.000209	4.93e-05		9.33e-05	0.000319	4.23e-05	0.00104	6.56e-06	0.000371
C00061	flavin mononucleotide	5.37e-05	2.74e-06	5.31e-05		3.84e-05	7.51e-05	5.3e-07	1.42e-05	1.27e-05	0.000223
C00354	fructose-1,6-bisphosphate	0.0152	0.00585			0.014	0.0164	0.00419	0.00816
C00122	fumarate	0.000115	0.000255	0.000267		3e-06	0.00442	6.58e-06	0.00992	6.73e-06	0.0106
C00035	GDP	0.000676	2.32e-05	1.77e-05		0.000499	0.000916	5.73e-06	9.4e-05	4.64e-06	6.74e-05
C00257	gluconate	4.16e-05				5.74e-06	0.000302
C00198	gluconolactone	0.00104				0.000647	0.00168
C00352	glucosamine-6_phosphate	0.00115	0.000378	0.000316		0.000959	0.00139	9.94e-05	0.00144	0.000218	0.000458
C00025	glutamate	0.096	0.149	0.0448		0.0924	0.0998	0.133	0.168	0.0326	0.0614
C00064	glutamine	0.00381	0.00495	0.00306		0.0035	0.00415	0.00435	0.00563	0.00262	0.00357
C00051	glutathione	0.0166	0.0176	0.00797		0.0153	0.0179	0.0151	0.0206	0.00549	0.0116
C00127	glutathione disulfide	0.00237	0.00731	0.00168		0.00194	0.0029	0.00287	0.0186	0.000867	0.00326
C00258	glycerate	0.00141				0.000644	0.00308
C00093	glycerolphosphate	4.9e-05	0.000813	0.000246		1.29e-05	0.000187	0.000182	0.00363	4.94e-05	0.00123
C00144	GMP	2.37e-05				1.66e-05	3.38e-05
C00044	GTP	0.00487	0.00269	0.00125		0.00157	0.0151	0.000703	0.0103	0.000364	0.00428
C00242	guanine	0.000188	3.31e-06			0.000132	0.000269	1.22e-06	9e-06
C00387	guanosine	1.62e-06				1.22e-06	2.17e-06
	hexose-Pc	0.00875	0.00548	0.00436		0.00843	0.00908	0.00443	0.00679	0.00351	0.00542
C00135	histidine	6.76e-05	0.000175	9.75e-05		4.58e-05	9.97e-05	9.78e-05	0.000313	4.39e-05	0.000217
C00860	histidinol	1.28e-05	1.92e-05	1.96e-05		1.26e-05	1.3e-05	2.99e-06	0.000123	8.9e-06	4.31e-05
C00155	homocysteine	0.00037				0.000365	0.000375
C00104	inosine-diphosphate	2.38e-05				1.76e-05	3.22e-05
C00130	inosine-monophosphate	0.000272				0.000173	0.000426
C00081	inosine-triphosphate	0.000205				0.000138	0.000303
	isoleucine+leuicine	0.000303	0.000438	0.000341		0.000298	0.000308	0.00035	0.000548	0.000282	0.000413
C00047	lysine	0.000405	0.000762	0.000554		0.000327	0.000502	0.000551	0.00106	0.000414	0.000743
C00149	malate	0.00168	0.00345	0.00333		0.00166	0.0017	0.00307	0.00389	0.00295	0.00376
C00083	malonyl-CoA	3.54e-05				4.05e-07	0.00309
C00073	methionine	0.000145	0.000129	6.59e-05		0.000131	0.000161	9.87e-05	0.000168	4.38e-05	9.92e-05
C00137	myo-inositol	5.72e-06	7.05e-06	6.9e-06		4.22e-06	7.75e-06	4.26e-06	1.17e-05	3.92e-06	1.22e-05
C04256	N-acetyl-glucosamine-1P	8.19e-05				7.25e-05	9.26e-05
C00437	N-acetyl-ornithine	4.33e-05	0.000398	0.000152		2.71e-05	6.94e-05	9.18e-05	0.00172	4.31e-05	0.000535
C00003	NAD	0.00255	0.00408	0.00243		0.00232	0.0028	0.00128	0.013	0.00111	0.00533
C00004	NADH	8.32e-05	0.000129	0.000135		5.45e-05	0.000127	1.94e-05	0.000855	7.91e-05	0.000231
C00006	NADP+	2.08e-06				1.4e-07	3.11e-05
C00005	NADPH	0.000121	0.000288	0.000298		0.00011	0.000134	4.04e-05	0.00205	5.22e-05	0.0017
C00077	ornithine	1.01e-05	3.03e-05	6.4e-05		6.81e-06	1.51e-05	8.47e-06	0.000108	3.42e-05	0.00012
	pentose-Pd	0.00132	0.00102	0.000686		0.000983	0.00177	0.000683	0.00152	0.000444	0.00106
C00079	phenylalanine	1.82e-05	4.21e-05	2.74e-05		1.77e-05	1.87e-05	3.38e-05	5.25e-05	2.03e-05	3.7e-05
C00166	phenylpyruvate	8.98e-05	0.000195	0.000148		5.01e-05	0.000161	0.0001	0.000379	1.54e-05	0.00142
C00074	phosphoenolpyruvate	0.000184	0.00134	0.000909		0.000146	0.000231	0.00104	0.00173	0.000659	0.00125
C00148	proline	0.000385	0.000451	0.000361		0.000372	0.000399	0.000403	0.000505	0.00031	0.000421
C00100	propionyl-CoA	5.32e-06				3.88e-06	7.29e-06
C00119	PRPP	0.000258	0.000153	9.44e-05		0.000136	0.000492	7.88e-05	0.000297	4.84e-05	0.000184
C03722	quinolinate	1.15e-05	4.66e-06	8.96e-07		2.41e-06	5.49e-05	9.11e-07	2.38e-05	1.52e-07	5.28e-06
C00255	riboflavin	1.9e-05	2.21e-05	1.88e-05		1.72e-05	2.11e-05	1.4e-05	3.48e-05	1.35e-05	2.61e-05
C00019	S-adenosyl-L-methionine	0.000184	0.0011	0.000388		0.000119	0.000284	0.000385	0.00316	0.000128	0.00118
C00065	serine	6.8e-05	0.00015	9.55e-05		2.57e-05	0.00018	5.26e-05	0.000427	3.54e-05	0.000258
C00493	shikimate	1.41e-05				7.02e-06	2.81e-05
C00042	succinate	0.000569	0.00114	0.000923		0.000341	0.000949	0.000626	0.00209	0.00039	0.00219
C00091	succinyl-CoA	0.000233	0.00144	0.00039		0.000142	0.000383	0.000315	0.00661	9.88e-05	0.00154
C00188	threonine	0.000179				0.000174	0.000185
C00078	tryptophan	1.21e-05	2.36e-05	2.05e-05		1.14e-05	1.29e-05	1.87e-05	2.98e-05	1.26e-05	3.33e-05
C00082	tyrosine	2.89e-05	8.74e-05	5.22e-05		1.87e-05	4.47e-05	4.89e-05	0.000156	2.82e-05	9.64e-05
C00015	UDP	0.00179				0.00118	0.00272
C00167	UDP-glucaronate	0.000566	0.000375	0.000188		0.00012	0.00267	7.88e-05	0.00179	3.93e-05	0.000898
C00029	UDP-glucose	0.0025	0.00112	0.000553		0.00123	0.00511	0.000539	0.00232	0.000263	0.00116
C00043	UDP-N-acetyl-glucosamine	0.00924	0.00411	0.0024		0.00679	0.0126	0.00293	0.00577	0.00167	0.00343
C00299	uridine	0.00209				0.00196	0.00224
C00075	UTP	0.00829	0.00399	0.00237		0.00776	0.00886	0.00349	0.00456	0.00185	0.00305
C00183	valine	0.00402	0.00229	0.00107		0.00353	0.00458	0.0017	0.00308	0.000817	0.00141
C00026	α-ketoglutarate	0.000443	0.000616	0.000446		0.000312	0.000631	0.000357	0.00106	0.000265	0.000751

## Sheet: Gerosa et al. growth media
			Mean (µmol gCDW^-1)									Standard deviation (µmol gCDW^-1)
			Growth medium									Growth medium
KEGG Id	Short name	Full name	Acetate	Fructose	Galactose	Glucose	Glycerol	Gluconate	Pyruvate	Succinate		Acetate	Fructose	Galactose	Glucose	Glycerol	Gluconate	Pyruvate	Succinate
C04442	2ddg6p	2-dehydro-3-deoxy-D-gluconate 6-phosphate	0.0131053	0.0198248	0.0245499	0.0264652	0.0143215	0.0360553	0.0315123	0.0108508		0.00165467	0.0116749	0.000916636	0.0018891	0.00250199	0.00358321	0.00805672	0.0013434
C00026	akg	2-Oxoglutarate	0.579527	1.11313	0.196044	1.46498	0.95169	1.01327	0.854317	2.15079		0.0946479	0.0801967	0.0399347	0.214242	0.0984297	0.39728	0.236357	0.167132
C00236	13dpg	3-Phospho-D-glyceroyl-phosphate	0.0961891	0.0867386	0.162524	0.116827	0.0812269	0.102219	0.0661758	0.158862		0.0179364	0.00615291	0.051282	0.00437115	0.0115874	0.0179986	0.00530399	0.020206
C00345	6pgc	6-Phospho-D-gluconate	0.251072	0.108316	1.054	0.640639	0.0644341	2.13393	0.544383	0.231438		0.0108573	0.0151973	0.0515955	0.103999	0.0313877	0.106787	0.0609934	0.0567581
C00147	ade	Adenine	0.0155124	0.0129448	0.0128689	0.0311443	0.0155573	0.0371608	0.0248224	0.0189025		0.000800942	0.00142327	0.000602002	0.0112108	0.000969587	0.00631667	0.00292269	0.000942489
C00008	adp	Adenosine diphosphate	0.890497	1.38069	0.786999	1.39061	0.845571	0.848236	0.987584	1.34519		0.0206777	0.128935	0.0183344	0.016966	0.00639457	0.0376787	0.0429249	0.0429783
C00020	amp	Adenosine monophosphate	0.717872	1.10189	0.565676	1.1091	0.692772	0.670256	0.771928	1.08639		0.0557651	0.101158	0.0190442	0.0566185	0.0125306	0.0083073	0.0141433	0.0458517
C00002	atp	Adenosine triphosphate	5.16285	7.45584	4.08863	7.93302	4.76732	4.64113	5.77604	7.72264		0.212456	0.62565	0.074065	0.155459	0.233618	0.0804603	0.174116	0.141464
C03736	r5p	alpha-D-Ribose-5-phosphate	0.0881082	0.193518	0.0940639	0.529526	0.118574	0.573735	0.0521979	0.181758		0.0108842	0.0997116	0.0167756	0.144977	0.021824	0.0374944	0.000473817	0.0648187
C00062	arg	Arginine	34.8578	12.6901	2.21689	5.98192	5.96837	4.15251	17.4026	8.23058		8.31567	1.63901	0.389792	1.27042	0.663754	1.08576	5.8632	2.03472
C00152	asn	Asparagine	0.622863	0.944806	0.45301	0.862339	0.661615	0.616321	1.0312	0.768243		0.0493646	0.0941706	0.0465926	0.0217076	0.215557	0.0393014	0.162863	0.0311041
C00049	asp	Aspartate	3.60131	3.47619	1.5042	3.21521	3.02852	2.77108	2.69188	5.05375		0.120191	0.36601	0.0708556	0.135983	1.381	0.138796	0.262987	0.265826
C00158	cit	Citrate	2.78389	1.11431	1.29207	1.61658	0.83849	1.10502	11.1676	1.0634		0.133075	0.147574	0.0648405	0.148864	0.0547893	0.0969116	0.843664	0.671518
C00575	cAMP	cyclic-AMP	0.0103565	0.00802989	0.00738941	0.00400103	0.0117795	0.00360246	0.00845194	0.0130832		0.00147449	0.00132739	0.00114311	0.00108419	0.000812191	0.00090783	0.00028755	0.00195114
C00279	e4p	D-Erythrose-4-phosphate	0.0572096	0.0345647	0.0560306	0.0612646	0.0483064	0.0417199	0.0487176	0.0547216		0.000517732	0.0019513	0.00154381	0.00071617	0.0135607	0.00270988	0.00155419	0.00310417
C00354	fdp	D-Fructose-1-6-bisphosphate	0.61383	2.70635	0.815181	2.6702	2.38695	1.67221	0.315762	0.667727		0.0250042	0.463122	0.0346641	0.052587	0.137521	0.0346553	0.0385081	0.0532447
C00085	f6p	D-Fructose-6-phosphate	0.471215	0.56685	0.28678	0.772725	0.479855	0.57705	0.662711	1.30692		0.0488194	0.0406821	0.0191265	0.06681	0.0745817	0.034629	0.0816096	0.0767806
C00092	g6p	D-Glucose-6-phosphate	0.894193	1.36937	7.30589	2.18307	0.614674	1.23744	1.28912	3.08609		0.0247534	0.130741	0.191362	0.0412242	0.0875672	0.223785	0.0719997	0.0633262
	2pg+3pg	D-Glycerate-2-phosphate, D-Glycerate-3-phosphate	0.993002	1.72304	0.726678	1.83039	1.52898	1.46362	0.685952	3.0342		0.0798887	0.172892	0.0534335	0.0864315	0.0977077	0.0479403	0.0935392	0.466593
C00111	dhap	Dihydroxyacetone-phosphate	1.5292	4.10219	1.00312	3.03666	4.05391	2.40678	1.10617	1.34102		0.0777215	1.25756	0.0366699	0.198603	0.253449	0.291681	0.0515229	0.300943
C00199	ru5p-D	D-Ribulose-5-phosphate	0.320496	0.533516	0.466208	1.51514	0.29639	1.6462	0.259144	0.519494		0.0346921	0.159492	0.0835854	0.0857337	0.0370174	0.379134	0.0196501	0.052761
C00231	xu5p-D	D-Xylulose-5-phosphate	0.285627	0.486528	0.432062	1.36761	0.28014	1.35621	0.235342	0.497521		0.0429968	0.15209	0.0740845	0.0996333	0.0341519	0.110097	0.0286915	0.0497426
C01094	f1p	Fructose-1-phosphate	0.0494525	0.981008	0.0482021	0.298226	0.0726819	0.164951	0.047195	0.0519659		0.00807858	0.0433337	0.00595028	0.0240325	0.0123183	0.00923556	0.0145375	0.0107535
C00122	fum	Fumarate	1.38898	1.60915	0.548544	1.26096	0.738039	1.13903	1.34994	10.3282		0.0404494	0.295289	0.0796764	0.200114	0.142071	0.185474	0.206182	1.26146
C03384	gal1p	Galactose-1-phosphate	0.0409454	0.0458339	0.138242	0.0444127	0.0520064	0.0451114	0.052759	0.081052		0.00108515	0.0129559	0.0160416	0.00869444	0.0194824	0.00449815	0.0101533	0.0125948
C00093	glyc3p	Glycerol-3-phosphate	0.527608	0.489653	0.578015	0.24696	2.70633	0.222291	0.462509	0.752798		0.159922	0.0661469	0.042972	0.0234582	0.0944277	0.0236063	0.0938794	0.169506
C00035	gdp	Guanosine-5'-diphosphate	0.378915	0.684811	0.338574	0.767199	0.433271	0.460143	0.425818	0.708226		0.0213106	0.0597174	0.0134604	0.00757925	0.0130875	0.0338643	0.0252011	0.0151551
C00144	gmp	Guanosine-5'-monophosphate	0.09846	0.0920234	0.181294	0.398233	0.151255	0.133125	0.0563711	0.259006		0.0371004	0.0283017	0.0274369	0.117858	0.0115994	0.053395	0.0132876	0.0726157
C00044	gtp	Guanosine-5'-triphosphate	1.70207	3.25198	1.44812	3.14695	2.02864	2.16085	1.898	3.20248		0.111584	0.373142	0.146098	0.158515	0.0187553	0.0889431	0.0465944	0.12967
C00311	icit	Isocitrate	0.0950455	0.0146931	0.0369493	0.01877	0.0187843	0.0173918	0.562006	0.033456		0.00453795	0.00312901	0.00151278	0.00458262	0.00399608	0.00185583	0.0547261	0.00279591
C00025	glu	L-Glutamate	50.8032	85.8333	33.1123	70.4984	61.249	59.2527	68.3576	104.324		1.8672	5.92924	6.83603	1.12062	2.10035	1.77772	1.19101	2.938
C00064	gln	L-Glutamine	5.12785	5.87309	1.97974	5.58833	4.33652	4.96633	7.01536	9.56862		0.395123	0.46011	0.0839228	0.0565872	0.0996146	0.172518	0.426018	0.824972
C00149	mal-L	L-Malate	3.86403	3.94195	1.58838	3.87629	2.11719	2.81927	2.36249	24.8905		0.288116	0.307533	0.0583313	0.168395	0.16364	0.0962747	0.0892809	1.23207
C00003	nad	Nicotinamide-adenine-dinucleotide	7.32387	3.87986	5.15002	4.85947	4.39566	4.20873	6.75051	7.16619		0.165994	0.371497	0.330627	0.282534	0.26373	0.116444	0.186801	0.461787
C00006	nadp	Nicotinamide-adenine-dinucleotide-phosphate	0.0263309	0.0194717	0.0168065	0.0259629	0.02028	0.0153063	0.0183515	0.0255832		0.00153754	0.000547264	0.00124468	0.00077245	0.000876132	0.000607078	0.000697416	0.000615208
C00005	nadph	Nicotinamide-adenine-dinucleotide-phosphate-reduced	0.167419	0.201269	0.137829	0.261951	0.168364	0.237227	0.13304	0.182845		0.057006	0.0239662	0.0311655	0.0211577	0.0080814	0.0428256	0.00795738	0.0194912
C00004	nadh	Nicotinamide-adenine-dinucleotide-reduced	0.0502615	1.04975	0.289816	0.0630548	0.163045	0.0601613	0.201825	0.0833913		0.0375217	0.742674	0.0927606	0.00301185	0.0275716	0.00352264	0.171054	0.0186524
C00079	phe	Phenyalanine	0.146939	0.165201	0.103512	0.253336	0.197546	0.160034	0.187395	0.226772		0.0280015	0.028791	0.0199869	0.019757	0.0073325	0.0222213	0.0129851	0.0299981
C00074	pep	Phosphoenolpyruvate	0.563307	0.965813	0.405354	0.812263	0.718217	0.694689	0.397032	1.90151		0.0622058	0.143655	0.0352147	0.182039	0.21878	0.123693	0.0316647	0.154095
C00022	pyr	Pyruvate	6.93512	1.71887	7.24445	3.23185	4.64765	1.56501		8.25334		1.3275	0.230444	3.76686	0.800224	2.11399	0.568528		5.6855
C05382	s7p	Sedoheptulose-7-phosphate	2.48238	1.74979	2.65899	8.27153	3.03707	12.971	6.81816	8.97798		0.149543	0.321977	0.258581	0.0589944	0.434056	2.15791	0.36228	1.22865
C00042	succ	Succinate	2.15409	2.07526	2.38279	2.72625	1.41404	1.79148	1.85684			0.512952	0.237218	1.46732	0.444979	0.122482	0.191736	1.18709
C00082	tyr	Tyrosine	0.235799	0.128132	0.158275	0.192416	0.408499	0.133043	0.376704	0.241911		0.0331351	0.0189224	0.0118712	0.00779827	0.394805	0.0106984	0.0370046	0.0269851

## Sheet: Gerosa et al. diauxic shift
			Mean (µmol gCDW^-1)										Standard deviation (µmol gCDW^-1)
			Time (h)										Time (h)
KEGG Id	Short name	Full name	-0.766667	-0.366667	0.0833333	0.416667	0.75	1.08333	1.51667	1.86667	2.2		-0.766667	-0.366667	0.0833333	0.416667	0.75	1.08333	1.51667	1.86667	2.2
C00026	akg	2-Oxoglutarate	0.672417	0.560448	0.640332	0.818597	0.940483	0.916641	0.449889	0.452291	0.522584		0.017854	0.0319156	0.0519912	0.0773296	0.012313	0.132462	0.0485335	0.0603795	0.0111871
C00236	13dpg	3-Phospho-D-glyceroyl-phosphate	0.0467734	0.033176	0.0186158	0.0932086	0.0909912	0.063977	0.016641	0.0211761	0.0185405		0.00405115	0.0368603	0.0117043	0.0159957	0.0233473	0.0185585	0.00282343	0.00429444	0.0195689
C00345	6pgc	6-Phospho-D-gluconate	0.242498	0.00676018	0.0102713	0.0148625	0.0104454	0.0137687	0.00935326	0.0079491	0.0109426		0.0542492	0.00288413	0.00222914	0.00651926	0.00493554	0.00172093	0.00580797	0.00537016	0.000900337
C00008	adp	Adenosine diphosphate	0.625046	0.429601	0.292115	0.386183	0.352916	0.295139	0.184719	0.266101	0.166112		0.0452094	0.0522849	0.0274802	0.204138	0.0495718	0.103456	0.0164711	0.107986	0.00831413
C00020	amp	Adenosine monophosphate	0.218009	0.272649	0.18565	0.161187	0.134909	0.145955	0.130262	0.117749	0.0905674		0.00435031	0.00257506	0.0152229	0.0398846	0.010018	0.0454438	0.0106333	0.0187841	0.0107149
C00002	atp	Adenosine triphosphate	2.56859	2.03715	1.7807	1.92398	1.61348	1.43556	1.16801	1.262	1.07417		0.23894	0.174468	0.0725814	0.664457	0.0296899	0.187191	0.0513337	0.0963702	0.220999
C03736	r5p	alpha-D-Ribose-5-phosphate	0.348907	0.0236173	0.0423199	0.0393283	0.0590478	0.0423164	0.0224612	0.0183908	0.0210751		0.0014281	0.00514385	0.0042451	0.00309702	0.0181205	0.00155629	0.00389159	0.00220093	0.00116032
C00158	cit	Citrate	0.493788	0.275113	0.306036	0.642241	0.718344	0.750336	0.347227	0.32829	0.335205		0.00546071	0.0143209	0.0275529	0.0389582	0.0477375	0.0141761	0.00576545	0.00612268	0.0279031
C00354	fdp	D-Fructose-1-6-bisphosphate	1.84426	0.0121249	0.0201057	0.044572	0.066534	0.0161275	0.0200914	0.0212098	0.0152438		0.816184	0.00272962	0.00084681	0.0630344	0.0437999	0.0228077	0.00205273	0.0075894	0.00239455
C00085	f6p	D-Fructose-6-phosphate	0.435835	0.174886	0.231488	0.350297	0.412024	0.376278	0.213174	0.154947	0.183399		0.0397094	0.00630043	0.0447382	0.0394522	0.00107835	0.100402	0.0436677	0.027959	0.00765829
C00092	g6p	D-Glucose-6-phosphate	1.16071	0.571181	0.458789	0.710577	0.774665	0.700756	0.360804	0.34446	0.357001		0.0502285	0.0189993	0.0309785	0.00551065	0.0250224	0.0694878	0.00421932	0.0120724	0.0214528
	3pg+2pg	D-Glycerate-2-phosphate, D-Glycerate-3-phosphate	1.10274	2.35749	1.93632	3.24666	3.23652	2.82525	1.75	1.91497	1.90259		0.0730049	0.0758826	0.0393187	0.00864245	0.156386	0.134069	0.05526	0.0692801	0.133839
C00111	dhap	Dihydroxyacetone-phosphate	0.630419	0.145877	0.252927	0.134641	0.145588	0.162283	0.205277	0.126393	0.190616		0.253428	0.0506578	0.056708	0.101137	0.0303867	0.148822	0.0154064	0.13509	0.0660562
C00199	ru5p-D	D-Ribulose-5-phosphate	0.452274	0.0283862	0.0353863	0.0451004	0.0618353	0.0551712	0.0271198	0.016925	0.0239246		0.0318826	0.00345356	0.000836109	0.00299959	0.00455289	0.00973601	0.00685394	0.00177756	0.000381552
C01094	f1p	Fructose-1-phosphate	0.1973	0.0396254	0.0140296	0.016313	0.0203163	0.0236351	0.0145351	0.0218926	0.0126373		0.0528192	0.0208204	0.00285793	0.000779809	0.00036121	0.00256992	0.00136497	0.0137822	0.00478374
C00103	g1p	Glucose-1-phosphate	0.089446	0.0437391	0.044038	0.0825986	0.0535157	0.169366	0.0398611	0.0728301	0.0489983		0.032173	0.00768786	0.0104565	0.0295173	0.00179099	0.127355	0.0142841	0.0591517	0.0166267
C00093	glyc3p	Glycerol-3-phosphate	0.528785	1.07341	0.952371	1.00477	1.11964	0.811995	0.719993	0.69987	0.658022		0.0311419	0.00974205	0.0816461	0.035771	0.209847	0.213783	0.0916685	0.250356	0.118964
C00311	icit	Isocitrate	0.0281721	0.0218031	0.0309146	0.0436534	0.0545828	0.0537284	0.0258675	0.0250811	0.0248682		0.00147489	0.00488667	0.00143464	2.72251e-05	0.00579306	0.0123401	0.00014199	2.12144e-05	0.00214306
C00149	mal-L	L-Malate	25.1416	18.1502	17.561	18.3215	19.7808	17.9025	13.6646	12.5929	12.6444		1.84205	1.89842	0.0337204	0.0462461	0.623186	0.0698527	0.000609554	2.41392	0.333547
C00074	pep	Phosphoenolpyruvate	0.152994	1.0763	1.01964	1.69848	1.64881	1.5429	0.768544	0.844517	0.966322		0.0291226	0.0381347	0.0490333	0.0899574	0.049653	0.183567	0.0685981	0.0509415	0.0345482
C05382	s7p	Sedoheptulose-7-phosphate	0.260731	0.0226518	0.0421201	0.0756594	0.0729494	0.0774888	0.0256866	0.0288299	0.0337241		0.00660427	0.00136794	0.000328186	0.000349484	0.00194831	0.00917122	0.00425743	0.00211413	0.00367316

## Sheet: Ishii et al.
		Concentration						Concentration
		Date						Growth rate (h^-1)
KEGG Id	Name	March	June	July	September	October		0.1	0.4	0.5	0.7
C00002	ATP	1.26211	1.95202	1.30939	1.37413	0.263129		0.33178	0.277881	0.311971	0.828333
C00003	NAD	0.584897	0.762897	0.792675	1.25158	0.208828		0.315635	0.296096	0.407751	1.37463
C00005	NADPH			0.162932
C00006	NADP	0.0957033	0.134635	0.110092	0.0699178	0.0263292		0.0388954	0.0459568	0.0687704	0.134007
C00008	ADP	0.605284	0.889533	0.56421	0.579509	0.17272		0.318539	0.233974	0.391332	0.965301
C00015	UDP	0.444406	2.48854	0.386	0.886706	0.56129		0.707609	0.894255	1.51257	0.514847
C00016	FAD	0.0357719	0.0273339	0.0376738	0.0279435	0.00467945		0.015142	0.00801028	0.0109435	0.0368878
C00020	AMP	0.65342	0.703891	0.699565	0.542918	0.253169		0.535415	0.431783	0.652868	1.45847
C00022	Pyruvate	0.128205									0.268704
C00025	Glutamate	3.64155	3.01916	4.26915	3.26361	3.17501		2.37471	5.16574	5.15484	2.60584
C00026	2-Oxoglutarate		0.0300605					0.0737739
C00029	UDP-glucose	1.64419	0.211546	1.90606	0.900453	0.0501507		0.306242	0.185445	0.308947	2.50302
C00035	GDP	0.224497	0.339922	0.18022	0.334592	0.0652266		0.119351	0.108277	0.155539
C00042	Succinate		0.0686162		0.061915	0.0780305		0.0936938	0.0704545	0.0475257	0.201624
C00044	GTP	0.676581	0.892424	0.588762	0.852358	0.126022		0.14532	0.148991	0.147068	0.83086
C00049	Asp	0.241043	0.231043	0.336573	0.578863	0.25504		0.167557	0.465648	0.348331	0.782351
C00051	Glutathione	6.10539	12.2482	0.0505866	8.7605	12.3772		15.4897	10.4891	9.1975	1.31354
C00055	CMP					0.0649466		0.0649466	0.0649466	0.0649466	0.0649466
C00062	Arg	0.043381	0.0624492	0.057503	0.0887536	0.0321454		0.0373474	0.0690332	0.0652048	0.146871
C00063	CTP	0.320167	0.370703	0.281761	0.259563	0.0636682		0.103995	0.0681868	0.108108	0.140174
C00064	Gln	0.569339	0.449426	0.494173	1.32334	0.370967		0.15683	0.306979	0.403488	0.707991
C00074	Phosphoenolpyruvate	0.0911347	0.174554			0.094574		0.0180826	0.0694723	0.0476899	0.148913
C00075	UTP	0.846153	0.887555	0.663136	0.647787	0.133982		0.227579	0.164883	0.207622	0.305137
C00077	Ornithine	0.074345	0.0939398	0.119645	0.0895684	0.10856		0.128173	0.194713	0.109772	0.0483721
C00079	Phe	0.0557179	0.0517287	0.065726	0.0547841	0.0535126		0.0447249	0.0648275	0.0444431	0.0563805
C00081	ITP	0.210157	0.314209	0.207318	0.214036	0.0433416		0.0533525	0.0448108	0.0494487	0.135156
C00082	Tyr		0.0270523	0.0377694	0.0451113	0.0278917		0.0232653	0.0555761	0.0371297	0.0963278
C00104	IDP	0.0973264	0.11663	0.0747366	0.0774538	0.0249052		0.0487231	0.0348398	0.05667	0.125753
C00108	Anthranilate			0.00506658
C00122	Fumarate	0.069611	0.0702085			0.0315238		0.128389	0.0384694	0.0507789	0.0888115
C00130	IMP	0.132924	0.115865	0.113195	0.0847137	0.0476934		0.0980786	0.0767661	0.120906	0.325182
C00131	dATP	0.0755633	0.0248474	0.0588136	0.0392533	0.0029194		0.00988757	0.00373423	0.00498871	0.0621897
C00144	GMP	0.0722024	0.0790543	0.070193	0.055883	0.0323403		0.0590635	0.0507902	0.0619997	0.233382
C00147	Adenine	0.074317	0.216697	0.102387	0.199267	0.196229		0.101708	0.175962	0.209146	0.227294
C00149	Malate	0.0471164	0.0834622	0.0888863		0.0551275		0.34126	0.0698137	0.0609325	0.182498
C00152	Asn	0.073819	0.083396	0.102534	0.215597	0.0843049		0.0588815	0.162893	0.10091	0.22653
C00167	UDP-glucuronate	0.115028	0.0663916	0.0833962	0.07269	0.00839276		0.037084	0.0114756	0.0162082	0.0858417
C00197	3-Phosphoglycerate	0.542791	0.746313		0.294777	0.441172		0.210451	0.236152	0.172701	0.788685
C00212	Adenosine	0.0626332	0.0682002	0.0621603	0.139958	0.0853311		0.110163	0.0878712	0.0888627	0.0842241
C00242	Guanine	0.0299919	0.0553795	0.0650912	0.0753866	0.0670808		0.0440974	0.0793176	0.0651941	0.114325
C00327	Citrulline	0.0621651	0.0575253	0.0383577	0.126196	0.0553978		0.0311457	0.0471737	0.0335509	0.10973
C00360	dAMP	0.012237		0.0144938	0.00474006	0.00114676		0.00514588	0.00288838	0.00502525	0.0308207
C00380	Cytosine	0.00552588	0.00480219	0.00982353		0.00994135		0.0109287	0.00693949	0.00768634
C00387	Guanosine	0.0189725	0.019027	0.0253049	0.0477571	0.0355453		0.0396767	0.0488806	0.0507489	0.0561757
C00458	dCTP	0.0359079	0.0354149	0.0170247	0.0304949	0.00803571		0.00989132	0.0113235	0.0174301	0.0308677
C00475	Cytidine	0.00413158		0.00835715				0.0110525	0.00775255	0.00705889
C00498	ADP-glucose	0.0126066		0.00714836	0.0183056
C00575	cAMP	0.00558737	0.00785066	0.00850461	0.00551692	0.00223051		0.00165042	0.00403437	0.00581272	0.0192297
C05382	Sedoheptulose-7-phosphate	0.216354	0.178013	0.333564	0.179788	0.200215		0.181688	0.153855	0.125368	0.198077
C10865	Pseudopelletierine	0.000642243		0.00184569				0.00270403	0.00125037
C01996	Acetylcholine	0.000908071		0.00248157				0.00352979	0.00161433	0.000865685
C00170	5'-Deoxy-5'-Methylthioadenosine	0.00135686		0.00671202					0.0013468
C06057	3-Amino-1,2-propanediol	0.00188115		0.00219463				0.00242259
D00377	Mesalamine	0.0022093
	Azelaate	0.004061	0.0180273	0.0255289	0.0286172	0.0182075		0.0165761	0.0204036	0.013303	0.048849
C08737	Melamine	0.00539753	0.0121101	0.012605	0.00714071			0.0161016	0.0282603
C01026	N,N-Dimethylglycine	0.00570412		0.00618292				0.00577545
C00263	Homoserine	0.00599367	0.00488377	0.0160939		0.00970972		0.0098295	0.0107035	0.0094587
C00239	dCMP	0.00694703									0.018128
C02787	Isobutylamine	0.0079378	0.033805	0.00593673	0.0140336	0.0214303		0.0193497	0.0176271	0.0169049	0.0180574
	Divalent ion from Isobutyryl CoA	0.00824296	0.0216567	0.00817231	0.00769372	0.00185246		0.00589063	0.00295075	0.0035883
C03451	S-Lactoylglutathione	0.00869051	0.0182487		0.0111139	0.0288901		0.0442146
	4-Acetylbutanoate	0.00926924
	Divalent ion from D111*	0.00940717	0.00888959	0.00959425	0.00661715	0.00189446		0.00317735	0.000522325	0.00239085	0.00826516
C00624	N-Acetylglutamate	0.0113409	0.00983473			0.00807177		0.00663483	0.0216088	0.0391883	0.0730098
C02226	Citraconate	0.0127276	0.0262229	0.0399521	0.0222559	0.0139298		0.0108176	0.010191	0.0124294	0.0324959
C00103	Glucose 1-phosphate	0.0150176	0.0316848	0.0333787	0.107071	0.130586		0.0768501	0.085777	0.131274	0.124442
C06772	Diethanolamine	0.0165667		0.00986454	0.0376106	0.00738154		0.0138944	0.010891	0.00512398	0.145059
C00864	Pantothenate	0.0179514	0.0122841	0.0580066	0.0166467	0.016718		0.022092	0.0240633	0.0392976	0.0286672
	4-Oxohexanoate	0.0200655	0.0269605	0.0527257	0.0265296	0.033439		0.00946143	0.0162538	0.0240657
C00061	FMN	0.0211385	0.0339543		0.0183884	0.00617906		0.0124062	0.00926542	0.0133871	0.0156479
C00294	Inosine	0.0219273	0.0255849	0.0311329	0.0520687	0.0401844		0.0317955	0.0518808	0.0405669	0.113531
C00301	ADP-ribose	0.0220903	0.00623793	0.0262209	0.0194571	0.00204148		0.00914657	0.00203863	0.00318238	0.0373316
C06369	2-Deoxyglucose 6-phosphate	0.0235979	0.0883337
C00715	Pterin	0.0239427	0.0171454	0.0400463	0.0252318	0.023537		0.0138838	0.0210263	0.0308582	0.0525484
C00073	Met	0.0343207	0.0258152	0.0303406	0.026168	0.0422936		0.0163951	0.0628726	0.0714636	0.0848997
C04037	Galacturonate 1-phosphate	0.0346542
C00705	dCDP	0.0373355	0.0290379	0.0359852	0.029718	0.0128706		0.0281021	0.0267087	0.0433032	0.0890841
C00334	GABA	0.0415651	0.0347123	0.0436352	0.0741038	0.0360096		0.0304499	0.0612809	0.0329947	0.133798
C00206	dADP	0.0503245	0.00919388	0.0527355	0.0284955			0.0138733	0.00592488	0.0102372	0.120239
C01081	TMP	0.0507027	0.3146	0.0248299	0.075068	0.0321597		0.0412456	0.036247	0.0631565	0.0427721
C01096	Sorbitol 6-phosphate	0.0536277	0.0716599	0.0612179	0.0857727	0.0787345		0.18581	0.0539903	0.093413	0.102284
C00085	Fructose 6-phosphate	0.0545449	0.0449684	0.05507	0.0389777	0.0258919		0.0604624	0.0156008	0.0200308	0.032069
C01042	N-Acetylaspartate	0.0550173	0.052158	0.0563594	0.0430263	0.0544137		0.0145964	0.222324	1.44897	1.47163
C00135	His	0.059284	0.0487751	0.0524413	0.184068	0.047981		0.046268	0.0925303	0.0342995	0.16785
C00148	Pro	0.0625227	0.0711847	0.142775	0.116428	0.0778615		0.0628828	0.156053	0.0981638	0.108837
C00672	2-Deoxyribose 1-phosphate	0.0672883	0.0186306		0.0950117	0.0407178		0.0253535	0.0279867	0.0383381
C00117	Ribose 5-phosphate	0.0692463	0.0127139		0.0267659			0.0377624		0.0185154	0.0789867
C00128	CMP-N-acetylneuramate	0.0761666	0.0106545	0.169435		0.0900269		0.130365	0.0215284	0.25563
C00068	TDP	0.077964	1.53888	0.0544937	0.981195	0.272769		0.433699	0.347171	0.443878	0.118714
C00423	trans-Cinnamate	0.0993744	0.0681286	0.136036	0.09557	0.0701863		0.0483828	0.094649	0.0973521	0.0994975
C02704	Methyl sulfate	0.102205	0.160427	0.114819	0.118897						0.0684102
	Glycerophosphorate	0.112042	0.372393		0.212538	0.219295		0.155642	0.167771	0.151046	0.146595
C00112	CDP	0.115193	0.340187	0.143952	0.25017	0.0871789		0.16328	0.13437	0.210699	0.207825
C03028	TTP	0.118435	0.144437	0.116897	0.13579	0.0188312		0.0339516	0.0313551	0.0350874	0.0680218
C00105	UMP	0.124239	0.45466	0.128647	0.152561	0.0746275		0.102585	0.115087	0.227853	0.324978
C00092	Glucose 6-phosphate	0.129131	0.185222	0.180354	0.245541	0.164617		0.281439	0.127439	0.173957	0.0663509
	4-Oxopentanoate	0.131337	0.894263		0.688069	6.15623		0.689603	2.10247	0.719672	0.864728
C04423	Nicotinamide hypoxanthine dinucleotide	0.14064	0.171997	0.194103	0.170386	0.0593164		0.0906872	0.0865656	0.116539	0.186663
	3-Phenylpropionate	0.143668	0.139188	0.35235							0.0159815
C00037	Gly	0.168028	0.156732	0.318135	0.596536	0.208347		0.172526	0.505787	0.20287	1.23644
C00262	Hypoxanthine	0.175653	0.306055	0.277031	0.336029	0.379413		0.192022	0.344792	0.226709	0.298279
C00065	Ser	0.201574	0.156231	0.342585	0.661201	0.181657		0.203732	0.702756	0.189818	0.751734
C00041	Ala	0.202503	0.182246	0.358487	0.627898	0.230268		0.181462	0.475217	0.307966	0.958604
	Divalent ion from CoA	0.234117	0.934381	0.0121793	0.0893078	0.0554309		0.0729817	0.0315539	0.0156278	0.068523
	Divalent ion from Acetyl CoA	0.252281	0.262975	0.230366	0.182472	0.0364106		0.247294	0.0647254	0.15273	0.384082
C00199	Ribulose 5-phosphate	0.25489	0.098268	0.078164	0.113804	0.0933491		0.147027	0.0675075	0.0709627	0.168008
	2-Oxopentanoate	0.280746
C00047	Lys	0.323442	0.388318	0.360666	0.198949	0.402221		0.349635	0.3467	0.320129	0.180699
C00352	Glucosamine 6-phosphate	0.401675	0.604314	0.339888	0.70796	0.493801		0.422654	0.480078	0.616601	0.901075
C00043	UDP-N-acetylglucosamine	0.570294	0.142242	0.541973	0.324386	0.0378472		0.154137	0.0849908	0.132252	0.579903
	Divalent ion from UDP-N-acetylglucosamine	0.699143	0.243258	0.674055	0.511425	0.0626601		0.255213	0.128928	0.193963	0.818434
	2-Mercapto-1-methylimidazole	1.1641	19.6768	10.019	33.655						68.3937
C09816	Benzylsuccinate		0.00230854
	Sebacate		0.00231713		0.00580868
	Keramine		0.00237907	0.00335411	0.00142239	0.00244982		0.00364994	0.00477463	0.00513444
C00860	Histidinol		0.00277537	0.00154576		0.00261891			0.00171601		0.00820639
C00747	Pyridine		0.00334046		0.00403348	0.00632918		0.00345307	0.00369174	0.00445483	0.0023579
	Dodecanedioate		0.00346352
C04256	N-Acetylglucosamine 1-phosphate		0.00628341					0.00457995	0.00525902	0.00620393
C00437	N-Acetylornithine		0.00703542	0.0141374	0.0244328	0.00927917		0.0133956	0.0216758	0.0556865	0.0275595
C01159	2,3-Diphosphoglycerate		0.00831887
	alpha-Aminoisobutyrate		0.00844659	0.00819082		0.00859277		0.00653279	0.0131927	0.014544	0.0440924
C06771	Triethanolamine		0.00850751	0.0143199	0.17831	0.00342127		0.00533291	0.0148917	0.00537018	0.872597
C00956	alpha-Aminoadipate		0.011772	0.011528	0.020008	0.0125735		0.00883927	0.0111914	0.00681711
C00979	O-Acetylserine		0.0232856			0.021591		0.0119192	0.0266848	0.0170981	0.0786863
	Divalent ion from n-Propionyl CoA		0.026847	0.0132496	0.0106789	0.00187766		0.00667655	0.0167378	0.0220737	0.0984875
C00647	Pyridoxamine 5'-phosphate		0.0298228	0.0403214	0.0457318	0.0433721		0.0321512	0.0453361	0.0477095	0.0531022
C00354	Fructose 1,6-diphosphate		0.0311916			0.0206671		0.145527
C03406	Argininosuccinate		0.0367538
C00153	Nicotinamide		0.037419	0.0442427	0.0271765	0.0347167		0.0393003	0.0235738	0.0238266	0.0174481
C03283	2,4-Diaminobutyrate		0.0442503	0.0258602	0.0617002	0.0440354		0.0314712	0.0295461	0.00499335
C00180	Benzoate		0.0643952			0.0369466		0.019177	0.0211637	0.0263049
C01879	5-Oxoproline		0.0875603	0.265436	0.451129	0.084765		0.11518	0.327871	0.106984	0.609846
C00188	Thr		0.088285	0.14715	0.264335	0.0914571		0.0704792	0.231821	0.174638	0.400737
C00134	1,4-Butanediamine		0.104408	0.0694817	0.137542	0.14289		0.116372	0.138377	0.147674	0.28376
C00666	2,6-Diaminoheptanedioate		0.105459	0.0580679
C00123	Leu		0.107227	0.120015
	2-Hydroxypentanoate		0.107873	0.786564	0.0657284						0.340738
C00127	Oxidized glutathione		0.125662	3.66691	1.39526	0.0830021		0.252421	0.290821	0.333574	1.47211
	Thymidine+1,5-Diphenylcarbohydrazide		0.145307	0.287315	1.03165	0.421523		0.359648	0.47946	0.347694	1.93676
C00019	S-Adenosylmethionine		0.166318	0.0441885	0.203125	0.10756		0.0783202	0.121525	0.100124	0.293089
C01179	p-Hydroxyphenylpyruvate		0.168716		1.67695						4.93984
	Divalent ion from Malonyl CoA		0.181743	0.237499	0.173186	0.0426779		0.049756	0.0373891	0.0495137	0.0863639
	CMP+CMP-N-acetylneuramate		0.18649	0.138342	0.121522
C00183	Val		0.19869	0.181034	0.200864	0.222251		0.10032	0.258185	0.223189	0.267143
C00018	Pyridoxal 5-phosphate		0.243517
	Ala-Ala		0.395972	0.511691	0.735408	0.576166		0.476639	0.410072	0.45624	0.439846
C00438	Carbamoylaspartate		0.60879	0.561945	0.441323	0.445583		0.242448	0.331662	0.263463	0.453945
	Glu+Albizziine		4.54669	4.43383	8.42371	3.63156		2.38556	5.62949	5.98452	6.60171
C04599	1-Methyl-4-phenyl-1,2,3,6-tetrahydropyridine			0.000777528
C01029	N8-Acetylspermidine			0.000843734				0.00386626	0.0018415	0.00143825
C00314	Pyridoxine			0.00117103
C03114	5,6-Dimethylbenzimidazol			0.0012565				0.00165206
	Nalpha-Benzenolarginine ethylester			0.00139488				0.00308057	0.00143708
C07147	Tolazoline			0.00140897				0.00250923	0.00107247
C06552	Hydroxyatrazine			0.00147605				0.0030098	0.00111923	0.00108601
C02494	1-Methyladenosine			0.00155372				0.00355088
	Leu-Leu-Tyr			0.00156317				0.00287245	0.000983319
C01740	Octylamine			0.00170076				0.00243433
C01851	Scopolamine			0.0018222
C03795	N6-Methyl-2'-deoxyadenosine			0.00186741				0.00193112
C02640	Isoamylamine			0.00190535				0.00336293	0.00163419
C01746	Piperidine			0.00195001				0.0038196	0.00257988		0.000987279
	Nomega-Acetylhistamine			0.00215239				0.00230605	0.00105061
	Arginine ethyl ester			0.00223996				0.00473077	0.00207067
	gamma-Guanidinobutyrate			0.00230441					0.00190802	0.0014229	0.00793395
	Tryptophanamide+O-Acetylcarnitine			0.00235719				0.0033019	0.00152654
	2-Guanidinobenzimidazole			0.00239366				0.00231563
	beta-Guanidinopropionate			0.00257991				0.00377121	0.00254367
C02376	5-Methylcytosine			0.00263199				0.00288434
	Gly-Leu			0.00335327				0.00522899	0.00678847
C00791	Creatinine			0.00372019				0.00245643			0.0118965
	2'-Deoxyadenosine+5'-Deoxyadenosine			0.00385054				0.00370161	0.00219081
C00318	Carnitine			0.00398885		0.00168594		0.00288165	0.00346608	0.00173559	0.00468883
D00524	Carbachol			0.00434038				0.00555601	0.00258757
C01104	Trimethylamine N-oxide			0.00491951				0.00336298	0.00158814
C02714	N-Acetylputrescine			0.00559861				0.00892093	0.00547316
C00408	Pipecolate			0.00604675				0.00408051
C02256	Castanospermine			0.00621003				0.00256318
C01157	Hydroxyproline			0.0062596				0.0113042
	Glu-Glu			0.0063352				0.00532474	0.00408452
C00483	Tyramine			0.00749917				0.0143898
C00300	Creatine			0.00872152				0.00648084	0.00343413	0.00186628
C00078	Trp			0.00938701	0.0120769			0.00926673	0.0146809		0.0151804
C00099	beta-Ala			0.0114705		0.00782239		0.0152295	0.0117212	0.0102627
	Isopropanolamine			0.0146002					0.00721625	0.00628736	0.0616366
C00329	Glucosamine			0.0192244	0.0798931	0.0244094		0.027906	0.0291312	0.0316521
C00407	Ile			0.0331483
C06423	Octanoate			0.0794768
C01585	Hexanoate			0.0794991
C00785	Urocanate			0.0900128	0.131526	0.0412168		0.0441851	0.165111	0.0383989	0.109842
	Heptanoate			0.117786
	Divalent ion from UDP-glucuronate			0.136719	0.151023	0.066197		0.126768	0.0935195	0.168009	0.106539
	Divalent ion from NADPH			0.26743				0.362199	0.0635755
	Divalent ion from succinyl CoA				0.014863	0.00385613		0.00780677	0.00627569	0.0066205	0.0222789
C00942	cGMP				0.0270365	0.0170124		0.0306694	0.0191233	0.0245985
	5-Methoxytryptamine+2,6-Diaminoheptanedioate				0.0458984	0.0534049		0.0445832	0.0510387	0.054508
	5-Aminoimidazole-4-carboxamide-1-ribofuranosyl 5'-monophosphate				0.0964067						0.174948
C00296	Quinate				0.129518						0.235927
	Ile+Leu				0.145424	0.115063		0.143084	0.196315	0.133936	0.170496
C07182	2-Amino-2-(hydroxymethyl)-1,3-propanediol					0.0076658				0.0043562
	Cys-Gly					0.0204649
C00111	Dihydroxyacetone phosphate					0.126233		0.271152	0.0695342	0.119116	0.191602
C00388	Histamine							0.00139201
C05127	1-Metylhistamine							0.00188677
C02567	N1-Acetylspermine							0.00190204
C03375	Bis(3-aminopropyl)amine							0.00196643
D00393	Hexamethylene tetramine							0.00201079
C10901	2-Aminobenzimidazole							0.00256438	0.00104367
C06231	Ectoine							0.00262709
C02735	beta-Hydroxyphenethylamine							0.00271357
C02455	alpha-Methylbenzylamine							0.00278165
C02997	N-Acetylhistidine							0.00296051
	1-Adamantanamine							0.0029987
C01784	Benzamidine							0.00303782
C01152	3-Methylhistidine							0.00315646
C00719	Betaine							0.00346231			0.0326421
C01672	1,5-Diaminopentane							0.00346539
	1-Amino-1-cyclopentanecarboxylate							0.00373647
C00581	Guanidoacetate							0.00404451
C02721	N-Methylalanine							0.00460843
	N-Ethylglutamine							0.00503769
C00250	Pyridoxal							0.00562154	0.0047663
C00315	Spermidine							0.00851729	0.00453803	0.00497677
C00386	Carnosine							0.00887992
C00345	6-Phosphogluconate							0.00897593
C00140	N-Acetylglucosamine							0.0591758	0.0829019
C00100	n-Propionyl CoA								0.0189362	0.0200117	0.0889745

## Sheet: Park et al.
				Concentration (M)
KEGG Id	Name[compartment]	BiGG Id	Brenda Id	Mean	L.B.	U.B.
C00236	1,3-bisphosphoglycerate[c]*	13dpg[c]	18032	1.65e-05	1.07e-05	2.97e-05
C01159	2,3-bisphosphoglycerate	23dpg	18034	8.29e-05	6.08e-05	0.000105
C00196	2,3-dihydroxybenzoic acid	23dhb	24972	0.000138	0.000117	0.000164
C00631	2-phosphoglycerate[c]*	2pg[c]	17976	9.18e-05	3.81e-05	0.000322
C00197	3-phosphoglycerate	3pg	17981	0.00154	0.00151	0.00158
C00156	4-hydroxybenzoate	4hbz		5.22e-05	4.43e-05	6.15e-05
C00345	6-phospho-D-gluconate	6pgc	22563	0.00377	0.00369	0.00385
C00332	acetoacetyl-CoA	aacoa	13538	2.18e-05	1.37e-05	3.47e-05
C00024	acetyl-CoA	accoa	36329	0.000606	0.000529	0.000694
C00227	acetylphosphate	actp		0.00107	0.00102	0.00113
C00417	aconitate	acon-C	23413	1.61e-05	1.38e-05	1.88e-05
C00147	adenine	ade	20886	1.47e-06	1.26e-06	1.71e-06
C00212	adenosine	adn	850	1.31e-07	9.44e-08	1.82e-07
C00224	adenosine-phosphosulfate	aps	1024	6.63e-06	5.1e-06	8.62e-06
C00008	ADP	adp	1228	0.000555	0.000437	0.000704
C00498	ADP-glucose	adpglc	7320	4.27e-06	2.83e-06	6.44e-06
C00026	a-ketoglutarate	akg	21003	0.000443	0.000312	0.000631
C00041	alanine	ala-L	17908	0.00255	0.00232	0.0028
C00020	AMP	amp	147	0.000281	0.000232	0.000341
C00108	anthranilate	anth		3.48e-06	3.34e-06	3.62e-06
C00062	arginine	arg-L	36213	0.000569	0.000479	0.000675
C00152	asparagine	asn-L	19609	0.000511	0.000442	0.000592
C00049	aspartate	asp-L	19556	0.00423	0.00356	0.00504
C00002	ATP	atp	1395	0.00963	0.00813	0.0114
C00438	carbamoyl-aspartate	cbasp	21131	0.00059	0.000364	0.000955
C00011	carbon dioxide[c]**	co2[c]	28651	7.52e-05	5.02e-05	7.54e-05
C00158	citrate	cit	23703	0.00196	0.0011	0.00348
C00327	citrulline	citr-L	22426	0.00135	0.00123	0.00148
C00055	CMP	cmp	36522	0.00036	0.000187	0.000694
C00010	coenzyme-A	coa	11741	0.00137	8.83e-05	0.0212
C00063	CTP	ctp	27764	0.00273	0.00227	0.00327
C00575	cyclic-AMP	camp	664	3.52e-05	2.82e-05	4.39e-05
C00475	cytidine	cytd	27472	2.59e-06	1.18e-06	5.67e-06
C00380	cytosine	csn	19308	1.41e-05	8.65e-06	2.29e-05
C00360	dAMP	damp	1037	8.84e-06	2.99e-06	2.62e-05
C00131	dATP	datp	1369	1.55e-05	8.13e-06	2.96e-05
C00458	dCTP	dctp	27759	3.45e-05	2.6e-05	4.57e-05
C00559	deoxyadenosine	dad-2	836	2.82e-06	1.8e-06	4.41e-06
C00330	deoxyguanosine	dgsn	842	5.22e-07	4.11e-07	6.62e-07
C00673	deoxyribose-5-phosphate	2dr5p	34541	0.000303	4.82e-05	0.0019
C00362	dGMP	dgmp	1047	5.07e-05	3.91e-05	6.58e-05
C00337	dihydroorotate	dhor-S	20954	1.19e-05	1.16e-05	1.23e-05
C00111	dihydroxyacetonephosphate	dhap	89172	0.00306	0.0029	0.00322
C00363	dTDP	dtdp	1308	0.000378	0.000337	0.000426
C00459	dTTP	dttp	1479	0.00462	0.00421	0.00508
C00279	erythrose-4-phosphate[c]*	e4p[c]	59851	4.9e-05	4.19e-05	5.64e-05
C00016	FAD	fad	33700	0.000173	9.33e-05	0.000319
C00061	flavin mononucleotide	fmn	36301	5.37e-05	3.84e-05	7.51e-05
C00354	fructose-1,6-bisphosphate	fdp	22767	0.0152	0.014	0.0164
C00085	fructose-6-phosphate[c]*	f6p[c]	56501	0.00252	0.00216	0.00289
C00122	fumarate	fum	19266	0.000115	3e-06	0.00442
C00122	fumarate[c]*	fum[c]	19266	0.000288	0.000285	0.000293
C00035	GDP	gdp	36200	0.000676	0.000499	0.000916
C00257	gluconate	glcn	22387	4.16e-05	5.74e-06	0.000302
C00198	gluconolactone			0.00104	0.000647	0.00168
C00352	glucosamine-6-phosphate	gam6p	22727	0.00115	0.000959	0.00139
C00092	glucose-6-phosphate[c]*	g6p[c]	22626	0.00788	0.00759	0.00817
C00025	glutamate	glu-L	21361	0.096	0.0924	0.0998
C00064	glutamine	gln-L	20287	0.00381	0.0035	0.00415
C00051	glutathione	gthrd	1508	0.0166	0.0153	0.0179
C00127	glutathione disulfide	gthox	47962	0.00237	0.00194	0.0029
C00661	glyceraldehyde-3-phosphate[c]*	g3p[c]	59	0.000271	0.000256	0.000289
C00258	glycerate	glyc-R	28971	0.00141	0.000644	0.00308
C00144	GMP	gmp	1070	2.37e-05	1.66e-05	3.38e-05
C00044	GTP	gtp	32483	0.00487	0.00157	0.0151
C00242	guanine	gua	20891	0.000188	0.000132	0.000269
C00387	guanosine	gsn	85516	1.62e-06	1.22e-06	2.17e-06
	hexose-phosphate***			0.00875	0.00843	0.00908
C00135	histidine	his-L	23731	6.76e-05	4.58e-05	9.97e-05
C00860	histidinol	histd		1.28e-05	1.26e-05	1.3e-05
C00155	homocysteine	hcys-L	84645	0.00037	0.000365	0.000375
C00104	IDP	idp	1009	2.38e-05	1.76e-05	3.22e-05
C00130	IMP	imp	1203	0.000272	0.000173	0.000426
C00311	isocitrate[c]*	icit[c]	23698	3.67e-05	4.68e-06	4.29e-05
C00407	isoleucine (assumed 1/2 ile+leu)	ile-L	22459	0.000152	0.000149	0.000154
	isoleucine+leucine			0.000303	0.000298	0.000308
C00081	ITP	itp	1200	0.000205	0.000138	0.000303
C00123	leucine (assumed 1/2 ile+leu)	leu-L	22465	0.000152	0.000149	0.000154
C00047	lysine	lys-L	22685	0.000405	0.000327	0.000502
C00149	malate	mal-L	19469	0.00168	0.00166	0.0017
C00083	malonyl-CoA	malcoa	13046	3.54e-05	4.05e-07	0.00309
C00073	methionine	met-L	20519	0.000145	0.000131	0.000161
C00137	myo-inositol	inost	82786	5.72e-06	4.22e-06	7.75e-06
C04256	N-acetyl-glucosamine-1/6-phosphate	acgam1p	26142	8.19e-05	7.25e-05	9.26e-05
C00437	N-acetyl-ornithine	acorn	24348	4.33e-05	2.71e-05	6.94e-05
C00003	NAD+	nad	11259	0.00255	0.00232	0.0028
C00004	NADH	nadh	11384	8.36e-05	5.45e-05	0.000127
C00006	NADP+	nadp	48210	2.08e-06	1.4e-07	3.11e-05
C00005	NADPH	nadph	48213	0.000121	0.00011	0.000134
C00077	ornithine	orn	20623	1.01e-05	6.81e-06	1.51e-05
C00036	oxaloacetate[c]*	oaa[c]	19271	4.87e-07	2.81e-07	8.55e-07
	pentose-phosphate***			0.00132	0.000983	0.00177
C00079	phenylalanine	phe-L	27187	1.82e-05	1.77e-05	1.87e-05
C00166	phenylpyruvate	phpyr	28296	8.98e-05	5.01e-05	0.000161
C00009	phosphate (orthophosphate)[c]**	pi[c]	92038	0.0239	0.016	0.024
C00074	phosphoenolpyruvate	pep	17779	0.000184	0.000146	0.000231
C00148	proline	pro-L	21286	0.000385	0.000372	0.000399
C00100	propionyl-CoA	ppcoa	36287	5.32e-06	3.88e-06	7.29e-06
C00119	PRPP	prpp	20749	0.000258	0.000136	0.000492
C00022	pyruvate	pyr	17694	0.00366	0.00313	0.0042
C03722	quinolinate	quln	24851	1.15e-05	2.41e-06	5.49e-05
C00255	riboflavin	ribflv	7793	1.9e-05	1.72e-05	2.11e-05
C00117	ribose-5-phosphate[c]*	r5p[c]	34575	0.000787	0.000786	0.000836
C00199	ribulose-5-phosphate[c]*	ru5p-D[c]	20587	0.000112	0.000112	0.000127
C00019	S-adenosyl-L-methionine	amet	6347	0.000184	0.000119	0.000284
C05382	sedoheptulose-7-phosphate	s7p	24563	0.000882	0.00084	0.000924
C00065	serine	ser-L	17936	0.00113	0.00106	0.0012
C00493	shikimate	skm	23975	1.41e-05	7.02e-06	2.81e-05
C00093	sn-glycerol 3-phosphate	glyc3p	18111	4.9e-05	1.29e-05	0.000187
C00042	succinate	succ	19270	0.000569	0.000341	0.000949
C00091	succinyl-CoA	succoa	55439	0.000233	0.000142	0.000383
C00188	threonine	thr-L	19816	0.00126	0.00122	0.00129
C00078	tryptophan	trp-L	2198	1.21e-05	1.14e-05	1.29e-05
C00082	tyrosine	tyr-L	27212	2.89e-05	1.87e-05	4.47e-05
C00015	UDP	udp	27564	0.00179	0.00118	0.00272
C00029	UDP-glucose	udpg	6433	0.0025	0.00123	0.00511
C00167	UDP-glucuronate	udpglcur	36564	0.000566	0.00012	0.00267
C00043	UDP-N-acetyl-glucosamine	uacgam	8030	0.00924	0.00679	0.0126
C00299	uridine	uri	27316	0.00209	0.00196	0.00224
C00075	UTP	utp	27658	0.00829	0.00776	0.00886
C00183	valine	val-L	20495	0.00402	0.00353	0.00458
C00231	xylulose-5-phosphate[c]*	xu5p-D[c]	29847	0.000181	0.00018	0.000203
