# Supplementary material for: Datanator: an integrated database of molecular data for quantitatively modeling cellular behavior
Source: Nucleic Acids Res. 2020 Nov 11;49(D1):D516–22. doi: 10.1093/nar/gkaa1008 (PMC7779073; doi:10.1093/nar/gkaa1008)
Supplement: gkaa1008_Supplemental_Files [file gkaa1008_supplemental_files.zip › tableS2.xlsx]

## Sheet: Sources
DOI	Citation	Location	Organism	Units	Conversion to minutes
10.1186/gb-2012-13-4-r30	Kristoffersen, S.M., Haase, C., Weil, M.R. et al. Global mRNA decay analysis at single nucleotide resolution reveals segmental and positional degradation patterns in a Gram-positive bacterium. Genome Biol 13, R30 (2012).	Additional file 3	Bacillus cereus ATCC 10987, Bacillus cereus ATCC 14579	min	1
10.1093/nar/gkt1150	Thomas Esquerré, Sandrine Laguerre, Catherine Turlan, Agamemnon J. Carpousis, Laurence Girbal, Muriel Cocaign-Bousquet, Dual role of transcription and transcript stability in the regulation of gene expression in Escherichia coli cells cultured on glucose at different growth rates, Nucleic Acids Research, 42 (4), 2460–2472 (2014).	Supplementary data, File 011, Table S1	Escherichia coli	min	1
10.1038/srep01318	Duan, J., Shi, J., Ge, X. et al. Genome-wide survey of interindividual differences of RNA stability in human lymphoblastoid cell lines. Sci Rep 3, 1318 (2013).	Supplementary Tables Sheet S3	Homo sapiens	hr	60
10.1371/journal.pone.0059059	Dressaire C, Picard F, Redon E, Loubière P, Queinnec I, Girbal L, et al. Role of mRNA Stability during Bacterial Adaptation. PLoS ONE 8(3), e59059 (2013).	Table S1	Lactococcus lactis	min	1
10.1186/s12864-016-3219-8	Peterson, J.R., Thor, S., Kohler, L. et al. Genome-wide gene expression and RNA half-life measurements allow predictions of regulation and metabolic behavior in Methanosarcina acetivorans . BMC Genomics 17, 924 (2016).	Additional file 5	Methanosarcina acetivorans	min	1
10.1101/gr.131037.111	Clark MB, Johnston RL, Inostroza-Ponta M, Fox AH, Fortini E, Moscato P, Dinger ME, Mattick JS. Genome-wide analysis of long noncoding RNA stability. Genome Res, 22(5), 885-98 (2012).	Supplementary Tables 2	Mus musculus	min	1
10.1093/nar/gks1019	Tige R. Rustad, Kyle J. Minch, William Brabant, Jessica K. Winkler, David J. Reiss, Nitin S. Baliga, David R. Sherman, Global analysis of mRNA stability in Mycobacterium tuberculosis, Nucleic Acids Research, 41 (1), 509–517 (2013).	Supplementary Tables 1, 2	Mycobacterium tuberculosis, Mycobacterium smegmatis	min	1
10.1016/j.cell.2013.12.026	Geisberg J.V., Moqtaderi Z., Fan X., Ozsolak F., Struhl K.. Global analysis of mRNA isoform half-lives reveals stabilizing and destabilizing elements in yeast, Cell, 156, 812-824 (2014).	Table S2	Saccharomyces cerevisiae	min	1

## Sheet: Bacillus cereus
B. cereus ATCC 10987			B. cereus ATCC 14579
Gene	Half-life (min)		Gene	Half-life (min)
BCE_0001	1.77645		BC0001	1.76146
BCE_0002	1.94144		BC0002	2.83563
BCE_0003	2.05608		BC0003	2.34328
BCE_0004	1.97327		BC0004	1.91246
BCE_0005	2.00086		BC0005	2.00689
BCE_0006	2.59027		BC0006	2.03556
BCE_0007	1.96679		BC0007	NA
BCE_0008	NA		BC0008	NA
BCE_0009	3.13477		BC0009	NA
BCE_0010	1.84153		BC0010	NA
BCE_0011	8.27278		BC0011	NA
BCE_0012	7.48343		BC0012	NA
BCE_0013	7.04316		BC0013	2.23061
BCE_0014	2.94795		BC0014	2.48861
BCE_0015	3.01324		BC0015	7.3816
BCE_0016	NA		BC0016	9.25753
BCE_0017	NA		BC0017	6.99097
BCE_0018	NA		BC0018	4.81653
BCE_0019	2.26656		BC0019	3.1855
BCE_0020	1.86309		BC0020	2.99153
BCE_0021	3.28905		BC0021	4.19807
BCE_0022	3.05369		BC0022	NA
BCE_0023	3.40988		BC0023	2.3413
BCE_0024	3.08211		BC0024	2.02352
BCE_0025	NA		BC0025	2.42915
BCE_0026	NA		BC0026	1.84048
BCE_0027	1.27583		BC0027	2.26119
BCE_0028	1.33448		BC0028	NA
BCE_0029	1.2433		BC0029	NA
BCE_0030	1.52806		BC0030	NA
BCE_0031	1.71823		BC0031	NA
BCE_0032	1.57817		BC0032	NA
BCE_0033	1.37789		BC0033	NA
BCE_0034	1.54067		BC0034	NA
BCE_0035	2.88677		BC0035	NA
BCE_0036	2.52844		BC0036	1.161
BCE_0037	2.86858		BC0037	1.22351
BCE_0038	1.74862		BC0038	1.44766
BCE_0039	1.8934		BC0039	1.52233
BCE_0040	1.16083		BC0040	2.44041
BCE_0041	NA		BC0041	2.56328
BCE_0042	NA		BC0042	2.27721
BCE_0043	2.4804		BC0043	2.76584
BCE_0044	3.75448		BC0044	3.40104
BCE_0045	NA		BC0045	1.58749
BCE_0046	5.35229		BC0046	1.9904
BCE_0047	3.36006		BC0047	NA
BCE_0048	3.44818		BC0048	NA
BCE_0049	2.74165		BC0049	NA
BCE_0050	2.7446		BC0050	2.98112
BCE_0051	3.34945		BC0051	2.80249
BCE_0052	4.05198		BC0052	NA
BCE_0053	2.1985		BC0053	NA
BCE_0054	2.55979		BC0054	2.04988
BCE_0055	2.40866		BC0055	2.81307
BCE_0056	3.18193		BC0056	5.5515
BCE_0057	2.30743		BC0057	NA
BCE_0058	2.37253		BC0058	3.67328
BCE_0059	3.14588		BC0059	3.60913
BCE_0060	NA		BC0060	2.50939
BCE_0061	1.43053		BC0061	2.09308
BCE_0062	1.6159		BC0062	4.51162
BCE_0063	2.7662		BC0063	3.42797
BCE_0064	2.44106		BC0064	4.04825
BCE_0065	2.7526		BC0065	3.05943
BCE_0066	2.90051		BC0066	2.59467
BCE_0067	3.81881		BC0067	NA
BCE_0068	4.67316		BC0068	1.80444
BCE_0069	3.91212		BC0069	NA
BCE_0070	4.74253		BC0070	1.70625
BCE_0071	3.26351		BC0071	1.86077
BCE_0072	4.23683		BC0072	2.38421
BCE_0073	3.21811		BC0073	3.42955
BCE_0074	4.41291		BC0074	3.0895
BCE_0075	4.6396		BC0075	2.91688
BCE_0076	3.02748		BC0076	4.22595
BCE_0077	3.09666		BC0077	NA
BCE_0078	1.96107		BC0078	4.62946
BCE_0079	2.26812		BC0079	2.95481
BCE_0080	2.65911		BC0080	5.10425
BCE_0081	3.15372		BC0081	5.03703
BCE_0082	2.0663		BC0082	3.40877
BCE_0083	1.79945		BC0083	3.12944
BCE_0084	1.78778		BC0084	5.82204
BCE_0085	2.13696		BC0085	NA
BCE_0086	3.51629		BC0086	NA
BCE_0087	2.08254		BC0087	NA
BCE_0088	2.8425		BC0088	NA
BCE_0089	3.01091		BC0089	NA
BCE_0090	3.60312		BC0090	NA
BCE_0091	3.57961		BC0091	NA
BCE_0092	4.90816		BC0092	NA
BCE_0093	2.57065		BC0093	NA
BCE_0094	1.62995		BC0094	NA
BCE_0095	2.04823		BC0095	NA
BCE_0096	1.7969		BC0096	2.92615
BCE_0097	NA		BC0097	NA
BCE_0098	4.00597		BC0098	NA
BCE_0099	3.31248		BC0099	2.60959
BCE_0100	5.18689		BC0100	2.56325
BCE_0101	3.92151		BC0101	3.33429
BCE_0102	4.25367		BC0102	3.54492
BCE_0103	5.39369		BC0103	1.86637
BCE_0104	3.3442		BC0104	2.17047
BCE_0105	8.01121		BC0105	1.94544
BCE_0106	8.84295		BC0106	2.54691
BCE_0107	6.9454		BC0107	3.62904
BCE_0108	9.78856		BC0108	2.07074
BCE_0109	3.49751		BC0109	2.89736
BCE_0110	NA*		BC0110	3.64913
BCE_0111	4.13353		BC0111	2.02414
BCE_0112	4.81323		BC0112	5.1752
BCE_0113	5.50011		BC0113	3.25973
BCE_0114	5.76845		BC0114	2.37389
BCE_0115	8.96305		BC0115	1.21199
BCE_0116	9.94993		BC0116	1.63886
BCE_0117	9.62276		BC0117	9.22404
BCE_0118	11.7147		BC0118	3.62068
BCE_0119	NA		BC0119	3.09318
BCE_0120	10.23		BC0120	5.42259
BCE_0121	9.50276		BC0121	3.73608
BCE_0122	8.57804		BC0122	3.30596
BCE_0123	NA		BC0123	6.39373
BCE_0124	7.9021		BC0124	3.06912
BCE_0125	7.93328		BC0125	10.5098
BCE_0126	12.9182		BC0126	8.20987
BCE_0127	12.8578		BC0127	3.53086
BCE_0128	12.8249		BC0128	7.18748
BCE_0129	NA		BC0129	NA
BCE_0130	9.80166		BC0130	2.41196
BCE_0131	13.4297		BC0131	NA*
BCE_0132	NA		BC0132	NA
BCE_0133	NA		BC0133	3.00568
BCE_0134	NA		BC0134	4.43757
BCE_0135	NA		BC0135	4.69174
BCE_0136	NA		BC0136	4.28666
BCE_0137	NA		BC0137	NA
BCE_0138	11.2715		BC0138	5.497
BCE_0139	3.96378		BC0139	6.32926
BCE_0140	3.82145		BC0140	8.95683
BCE_0141	3.72703		BC0141	6.52149
BCE_0142	4.03564		BC0142	15
BCE_0143	5.47153		BC0143	1.29661
BCE_0144	4.17195		BC0144	NA
BCE_0145	NA		BC0145	NA
BCE_0146	NA		BC0146	NA
BCE_0147	1.84462		BC0147	NA
BCE_0148	1.19104		BC0148	NA
BCE_0149	1.91665		BC0149	NA
BCE_0150	1.82334		BC0150	6.03739
BCE_0151	NA		BC0151	11.2725
BCE_0152	NA		BC0152	12.9448
BCE_0153	NA		BC0153	9.60115
BCE_0154	NA		BC0154	NA
BCE_0155	1.41295		BC0155	NA
BCE_0156	1.56332		BC0156	NA
BCE_0157	1.92684		BC0157	NA
BCE_0158	NA		BC0158	NA
BCE_0159	1.88558		BC0159	NA
BCE_0160	1.84757		BC0160	3.63894
BCE_0161	2.0838		BC0161	NA
BCE_0162	NA		BC0162	NA
BCE_0163	2.37181		BC0163	2.71699
BCE_0164	8.76184		BC0164	3.71075
BCE_0165	NA		BC0165	NA
BCE_0166	NA		BC0166	NA
BCE_0167	1.21301		BC0167	NA
BCE_0168	1.45088		BC0168	1.65248
BCE_0169	1.76617		BC0169	NA
BCE_0170	1.82556		BC0170	NA
BCE_0171	1.55862		BC0171	NA
BCE_0172	NA		BC0172	NA
BCE_0173	NA		BC0173	NA
BCE_0174	2.13214		BC0174	NA
BCE_0175	1.32743		BC0175	NA
BCE_0176	NA		BC0176	NA
BCE_0177	2.24763		BC0177	NA
BCE_0178	1.90763		BC0178	1.23493
BCE_0179	NA		BC0179	1.23623
BCE_0180	1.6829		BC0180	NA
BCE_0181	1.24659		BC0181	NA
BCE_0182	NA		BC0182	NA
BCE_0183	NA		BC0183	NA
BCE_0184	NA		BC0184	NA
BCE_0185	NA		BC0185	NA
BCE_0186	NA		BC0186	1.46202
BCE_0187	2.01774		BC0187	1.56858
BCE_0188	2.40769		BC0188	1.70388
BCE_0189	2.42504		BC0189	2.20583
BCE_0190	3.09825		BC0190	1.27592
BCE_0191	1.84324		BC0191	NA
BCE_0192	2.52526		BC0192	NA
BCE_0193	NA		BC0193	3.85421
BCE_0194	2.24417		BC0194	NA
BCE_0195	NA		BC0195	NA
BCE_0196	NA		BC0196	NA
BCE_0197	NA		BC0197	NA
BCE_0198	NA		BC0198	NA
BCE_0199	NA		BC0199	NA
BCE_0200	1.92287		BC0200	NA
BCE_0201	3.80297		BC0201	NA
BCE_0202	3.63027		BC0202	4.15179
BCE_0203	1.2476		BC0203	3.80875
BCE_0204	NA		BC0204	2.6665
BCE_0205	NA		BC0205	NA
BCE_0206	NA		BC0206	NA
BCE_0207	NA		BC0207	NA
BCE_0208	NA		BC0208	NA
BCE_0209	NA		BC0209	NA
BCE_0210	NA		BC0210	NA
BCE_0211	NA		BC0211	NA
BCE_0212	2.2824		BC0212	NA
BCE_0213	4.16939		BC0213	NA
BCE_0214	NA		BC0214	NA
BCE_0215	NA		BC0215	NA
BCE_0216	4.0665		BC0216	NA
BCE_0217	3.62322		BC0217	4.645
BCE_0218	NA		BC0218	2.6449
BCE_0219	1.66241		BC0219	1.08585
BCE_0220	1.87559		BC0220	NA
BCE_0221	2.26287		BC0221	NA
BCE_0222	2.45579		BC0222	NA
BCE_0223	1.4226		BC0223	NA
BCE_0224	NA		BC0224	NA
BCE_0225	NA		BC0225	NA
BCE_0226	1.50293		BC0226	NA
BCE_0227	NA		BC0227	NA
BCE_0228	2.01843		BC0228	1.04069
BCE_0229	NA		BC0229	NA
BCE_0230	NA		BC0230	NA
BCE_0231	NA		BC0231	NA
BCE_0232	1.72618		BC0232	2.46286
BCE_0233	NA		BC0233	NA
BCE_0234	NA		BC0234	NA
BCE_0235	NA		BC0235	2.12765
BCE_0236	NA		BC0236	NA
BCE_0237	NA		BC0237	NA
BCE_0238	1.65213		BC0238	NA
BCE_0239	1.32359		BC0239	NA
BCE_0240	1.38581		BC0240	NA
BCE_0241	1.70872		BC0241	NA
BCE_0242	NA		BC0242	NA
BCE_0243	NA		BC0243	NA
BCE_0244	NA		BC0244	NA
BCE_0245	NA		BC0245	NA
BCE_0246	NA		BC0246	3.25507
BCE_0247	4.4843		BC0247	NA
BCE_0248	2.35387		BC0248	NA
BCE_0249	2.26302		BC0249	NA
BCE_0250	2.63589		BC0250	NA
BCE_0251	3.45559		BC0251	NA
BCE_0252	3.65905		BC0252	NA
BCE_0253	3.84676		BC0253	NA
BCE_0254	NA		BC0254	NA
BCE_0255	NA		BC0255	NA
BCE_0256	NA		BC0256	NA
BCE_0257	NA		BC0257	1.6879
BCE_0258	NA		BC0258	2.40731
BCE_0259	NA		BC0259	1.58911
BCE_0260	NA		BC0260	NA
BCE_0261	NA		BC0261	NA
BCE_0262	1.79954		BC0262	2.31634
BCE_0263	NA		BC0263	3.86636
BCE_0264	3.15977		BC0264	NA
BCE_0265	1.93128		BC0265	3.79162
BCE_0266	1.99894		BC0266	4.37773
BCE_0267	1.62118		BC0267	5.28623
BCE_0268	1.14899		BC0268	NA
BCE_0269	1.11678		BC0269	NA
BCE_0270	2.34566		BC0270	NA
BCE_0271	3.00793		BC0271	NA
BCE_0272	2.65393		BC0272	NA
BCE_0273	6.73727		BC0273	1.70327
BCE_0274	4.92365		BC0274	NA
BCE_0275	3.19605		BC0275	NA
BCE_0276	NA		BC0276	NA
BCE_0277	NA		BC0277	NA
BCE_0278	NA		BC0278	NA
BCE_0279	NA		BC0279	NA
BCE_0280	2.20293		BC0280	NA
BCE_0281	2.50572		BC0281	NA
BCE_0282	2.66994		BC0282	NA
BCE_0283	NA		BC0283	NA
BCE_0284	2.15452		BC0284	NA
BCE_0285	2.24337		BC0285	NA
BCE_0286	NA		BC0286	4.8182
BCE_0287	2.33933		BC0287	3.34536
BCE_0288	NA		BC0288	3.94939
BCE_0289	12.1009		BC0289	3.40036
BCE_0290	NA		BC0290	2.62554
BCE_0291	3.89086		BC0291	3.19061
BCE_0292	3.3044		BC0292	NA
BCE_0293	NA		BC0293	2.51352
BCE_0294	NA		BC0294	NA
BCE_0295	1.81223		BC0295	7.54484
BCE_0296	NA		BC0296	2.59915
BCE_0297	NA		BC0297	1.65093
BCE_0298	NA		BC0298	NA
BCE_0299	NA		BC0299	NA
BCE_0300	NA		BC0300	NA
BCE_0301	NA		BC0301	NA
BCE_0302	NA		BC0302	NA
BCE_0303	NA		BC0303	0.759949
BCE_0304	NA		BC0304	NA
BCE_0305	NA		BC0305	NA
BCE_0306	NA		BC0306	NA
BCE_0307	NA		BC0307	NA
BCE_0308	1.85893		BC0308	NA
BCE_0309	0.888229		BC0309	NA
BCE_0310	NA		BC0310	NA
BCE_0311	NA		BC0311	NA
BCE_0312	NA		BC0312	NA
BCE_0313	2.37539		BC0313	NA
BCE_0314	1.19474		BC0314	NA
BCE_0315	NA		BC0315	NA
BCE_0316	NA		BC0316	NA
BCE_0317	2.67349		BC0317	NA
BCE_0318	NA		BC0318	NA
BCE_0319	6.86133		BC0319	NA
BCE_0320	NA		BC0320	NA
BCE_0321	2.71837		BC0321	NA
BCE_0322	2.89951		BC0322	NA
BCE_0323	2.73071		BC0323	2.74587
BCE_0324	2.9968		BC0324	2.9076
BCE_0325	NA		BC0325	2.71122
BCE_0326	3.05841		BC0326	NA
BCE_0327	3.06174		BC0327	NA
BCE_0328	3.54204		BC0328	NA
BCE_0329	5.10736		BC0329	NA
BCE_0330	5.31861		BC0330	NA
BCE_0331	2.19953		BC0331	NA
BCE_0332	NA		BC0332	NA
BCE_0333	1.55389		BC0333	NA
BCE_0334	1.49914		BC0334	3.95697
BCE_0335	1.81763		BC0335	NA
BCE_0336	1.8978		BC0336	4.06849
BCE_0337	3.18931		BC0337	NA
BCE_0338	7.63122		BC0338	NA
BCE_0339	3.40605		BC0339	1.57181
BCE_0340	NA		BC0340	1.72361
BCE_0341	NA		BC0341	1.68549
BCE_0342	NA		BC0342	2.11898
BCE_0343	NA		BC0343	NA
BCE_0344	NA		BC0344	5.62422
BCE_0345	NA		BC0345	NA
BCE_0346	3.19729		BC0346	NA
BCE_0347	3.37609		BC0347	NA
BCE_0348	NA		BC0348	NA
BCE_0349	3.54831		BC0349	NA
BCE_0350	4.17901		BC0350	NA
BCE_0351	4.31711		BC0351	4.66243
BCE_0352	1.60003		BC0352	3.8966
BCE_0353	4.13581		BC0353	1.18044
BCE_0354	NA		BC0354	NA
BCE_0355	NA		BC0355	NA
BCE_0356	4.02826		BC0356	NA
BCE_0357	2.69413		BC0357	NA
BCE_0358	NA		BC0358	NA
BCE_0359	5.41532		BC0359	NA
BCE_0360	1.90899		BC0360	6.0252
BCE_0361	NA		BC0361	2.54891
BCE_0362	1.74525		BC0362	1.54723
BCE_0363	1.41448		BC0363	1.63949
BCE_0364	2.80368		BC0364	1.06296
BCE_0365	2.75626		BC0365	1.48791
BCE_0366	4.99359		BC0366	2.03231
BCE_0367	3.37745		BC0367	NA
BCE_0368	2.9753		BC0368	1.41033
BCE_0369	2.70733		BC0369	NA
BCE_0370	1.52099		BC0370	1.72474
BCE_0371	1.67634		BC0371	NA
BCE_0372	NA		BC0372	NA
BCE_0373	NA		BC0373	NA
BCE_0374	NA		BC0374	NA
BCE_0375	NA		BC0375	NA
BCE_0376	NA		BC0376	5.47383
BCE_0377	NA		BC0377	3.80973
BCE_0378	2.50536		BC0378	NA
BCE_0379	NA		BC0379	NA
BCE_0380	2.17039		BC0380	NA
BCE_0381	1.79894		BC0381	1.44701
BCE_0382	NA		BC0382	1.33261
BCE_0383	NA		BC0383	1.63581
BCE_0384	NA		BC0384	NA
BCE_0385	NA		BC0385	3.76588
BCE_0386	NA		BC0386	NA
BCE_0387	NA		BC0387	NA
BCE_0388	NA		BC0388	NA
BCE_0389	NA		BC0389	NA
BCE_0390	NA		BC0390	NA
BCE_0391	NA		BC0391	NA
BCE_0392	NA		BC0392	NA
BCE_0393	NA		BC0393	NA
BCE_0394	NA		BC0394	0.887159
BCE_0395	NA		BC0395	NA
BCE_0396	NA		BC0396	NA
BCE_0397	NA		BC0397	NA
BCE_0398	NA		BC0398	NA
BCE_0399	NA		BC0399	NA
BCE_0400	NA		BC0400	2.00898
BCE_0401	NA		BC0401	NA
BCE_0402	NA		BC0402	NA
BCE_0403	NA		BC0403	NA
BCE_0404	NA		BC0404	2.13942
BCE_0405	NA		BC0405	NA
BCE_0406	NA		BC0406	NA
BCE_0407	NA		BC0407	NA
BCE_0408	NA		BC0408	NA
BCE_0409	NA		BC0409	NA
BCE_0410	NA		BC0410	NA
BCE_0411	NA		BC0411	NA
BCE_0412	NA		BC0412	NA
BCE_0413	NA		BC0413	NA
BCE_0414	NA		BC0414	NA
BCE_0415	NA		BC0415	NA
BCE_0416	NA		BC0416	2.10247
BCE_0417	NA		BC0417	1.46391
BCE_0418	2.71548		BC0418	NA
BCE_0419	NA		BC0419	NA
BCE_0420	5.64447		BC0420	NA
BCE_0421	3.82116		BC0421	3.28459
BCE_0422	4.79789		BC0422	1.20394
BCE_0423	3.69142		BC0423	3.13796
BCE_0424	4.5976		BC0424	3.80731
BCE_0425	3.11403		BC0425	2.56586
BCE_0426	4.04475		BC0426	3.87022
BCE_0427	3.6139		BC0427	2.87538
BCE_0428	NA		BC0428	NA
BCE_0429	NA		BC0429	NA
BCE_0430	1.28522		BC0430	NA
BCE_0431	NA		BC0431	1.13767
BCE_0432	2.9381		BC0432	NA
BCE_0433	1.85758		BC0433	NA
BCE_0434	1.35657		BC0434	NA
BCE_0435	1.21016		BC0435	NA
BCE_0436	2.86223		BC0436	NA
BCE_0437	1.98845		BC0437	1.32788
BCE_0438	1.97589		BC0438	NA
BCE_0439	9.26341		BC0439	2.98954
BCE_0440	7.65088		BC0440	NA
BCE_0441	NA		BC0441	NA
BCE_0442	2.48756		BC0442	3.09243
BCE_0443	1.48886		BC0443	2.77084
BCE_0444	2.60845		BC0444	1.70647
BCE_0445	NA		BC0445	5.74441
BCE_0446	2.97266		BC0446	3.82264
BCE_0447	2.82027		BC0447	NA*
BCE_0448	3.26331		BC0448	NA
BCE_0449	1.7436		BC0449	NA
BCE_0450	1.47498		BC0450	2.35172
BCE_0451	1.37892		BC0451	3.17625
BCE_0452	2.08399		BC0452	NA
BCE_0453	NA		BC0453	NA
BCE_0454	NA		BC0454	NA
BCE_0455	NA		BC0455	NA
BCE_0456	NA		BC0456	NA
BCE_0457	3.06555		BC0457	NA
BCE_0458	2.74906		BC0458	1.09185
BCE_0459	NA		BC0459	NA
BCE_0460	NA		BC0460	NA
BCE_0461	NA		BC0461	NA
BCE_0462	NA		BC0462	NA
BCE_0463	NA		BC0463	NA
BCE_0464	NA		BC0464	1.92675
BCE_0465	NA		BC0465	NA
BCE_0466	2.30039		BC0466	3.38396
BCE_0467	NA		BC0467	NA
BCE_0468	NA		BC0468	1.82644
BCE_0469	NA		BC0469	1.68192
BCE_0470	1.70407		BC0470	4.38249
BCE_0471	NA		BC0471	3.30638
BCE_0472	NA		BC0472	NA
BCE_0473	NA		BC0473	NA
BCE_0474	NA		BC0474	NA
BCE_0475	NA		BC0475	NA
BCE_0476	NA		BC0476	3.40863
BCE_0477	1.08543		BC0477	NA
BCE_0478	NA		BC0478	NA
BCE_0479	NA		BC0479	NA
BCE_0480	NA		BC0480	NA
BCE_0481	NA		BC0481	NA
BCE_0482	1.88488		BC0482	10.9245
BCE_0483	1.75108		BC0483	NA
BCE_0484	1.58082		BC0484	NA
BCE_0485	1.41504		BC0485	NA
BCE_0486	1.27487		BC0486	NA
BCE_0487	NA		BC0487	NA
BCE_0488	1.90009		BC0488	NA
BCE_0489	NA		BC0489	NA
BCE_0490	3.69322		BC0490	NA
BCE_0491	3.1125		BC0491	8.1833
BCE_0492	2.28103		BC0492	NA
BCE_0493	2.05012		BC0493	1.47582
BCE_0494	NA		BC0494	NA
BCE_0495	NA		BC0495	NA
BCE_0496	1.33825		BC0496	NA
BCE_0497	NA		BC0497	NA
BCE_0498	NA		BC0498	3.98985
BCE_0499	NA		BC0499	6.30476
BCE_0500	NA		BC0500	3.74212
BCE_0501	NA		BC0501	2.31124
BCE_0502	NA		BC0502	3.57733
BCE_0503	2.03221		BC0503	NA
BCE_0504	NA		BC0504	NA
BCE_0505	NA		BC0505	NA
BCE_0506	0.84018		BC0506	NA
BCE_0507	NA		BC0507	NA
BCE_0508	NA		BC0508	3.46404
BCE_0509	NA		BC0509	1.91601
BCE_0510	3.71261		BC0510	1.54548
BCE_0511	NA		BC0511	NA
BCE_0512	2.30467		BC0512	3.70349
BCE_0513	2.46162		BC0513	2.85722
BCE_0514	2.87827		BC0514	NA
BCE_0515	2.91214		BC0515	2.93668
BCE_0516	2.39486		BC0516	3.06659
BCE_0517	2.93405		BC0517	NA
BCE_0518	NA*		BC0518	NA
BCE_0519	NA		BC0519	NA
BCE_0520	4.05233		BC0520	NA
BCE_0521	4.23417		BC0521	2.69191
BCE_0522	3.06726		BC0522	NA
BCE_0523	3.84667		BC0523	1.26992
BCE_0524	3.41682		BC0524	1.17139
BCE_0525	0.874639		BC0525	2.16497
BCE_0526	1.17331		BC0526	0.639536
BCE_0527	2.34648		BC0527	0.654796
BCE_0528	NA		BC0528	NA
BCE_0529	1.28459		BC0529	NA
BCE_0530	1.61722		BC0530	NA
BCE_0531	3.97895		BC0531	NA
BCE_0532	NA		BC0532	NA
BCE_0533	NA		BC0533	NA
BCE_0534	NA		BC0534	NA
BCE_0535	NA		BC0535	NA
BCE_0536	NA		BC0536	1.08669
BCE_0537	1.38568		BC0537	0.647655
BCE_0538	NA		BC0538	NA
BCE_0539	7.66616		BC0539	3.48514
BCE_0540	NA		BC0540	3.85596
BCE_0541	1.65551		BC0541	NA
BCE_0542	1.93428		BC0542	1.45711
BCE_0543	2.25507		BC0543	NA
BCE_0544	2.18161		BC0544	1.67402
BCE_0545	NA		BC0545	1.41025
BCE_0546	NA		BC0546	2.01183
BCE_0547	NA		BC0547	NA
BCE_0548	NA		BC0548	NA
BCE_0549	NA		BC0549	NA
BCE_0550	NA		BC0550	NA
BCE_0551	NA		BC0551	NA
BCE_0552	2.44788		BC0552	NA
BCE_0553	3.34288		BC0553	NA
BCE_0554	2.45587		BC0555	NA
BCE_0555	NA		BC0556	NA
BCE_0556	2.38938		BC0557	NA
BCE_0557	NA		BC0558	2.65877
BCE_0558	NA		BC0559	4.62934
BCE_0559	NA		BC0560	NA
BCE_0560	NA		BC0561	NA
BCE_0561	NA		BC0562	NA
BCE_0562	NA		BC0563	1.23426
BCE_0563	6.28786		BC0564	NA
BCE_0564	NA		BC0565	0.882854
BCE_0565	0.832651		BC0566	NA
BCE_0566	NA		BC0567	NA
BCE_0567	NA		BC0568	NA
BCE_0568	NA		BC0569	NA
BCE_0569	1.91883		BC0570	NA
BCE_0570	1.96817		BC0571	NA
BCE_0571	2.10823		BC0572	NA
BCE_0572	2.31623		BC0573	NA
BCE_0573	3.96578		BC0574	NA
BCE_0574	3.53931		BC0575	NA
BCE_0575	2.67644		BC0576	6.13025
BCE_0576	3.30988		BC0577	7.39349
BCE_0577	2.09217		BC0578	11.2394
BCE_0578	2.43095		BC0579	1.6264
BCE_0579	4.73852		BC0580	1.83258
BCE_0580	NA		BC0581	NA
BCE_0581	NA		BC0582	NA
BCE_0582	2.97982		BC0583	NA
BCE_0583	1.92299		BC0584	5.58761
BCE_0584	NA		BC0585	NA
BCE_0585	NA		BC0586	NA
BCE_0586	6.37869		BC0587	NA
BCE_0587	2.83583		BC0588	NA
BCE_0588	1.9448		BC0589	2.61692
BCE_0589	2.24099		BC0590	4.33488
BCE_0590	3.05479		BC0591	1.57476
BCE_0591	4.69576		BC0592	2.71457
BCE_0592	1.9665		BC0593	1.98183
BCE_0593	2.52776		BC0594	NA
BCE_0594	NA		BC0595	1.43421
BCE_0595	4.03888		BC0596	2.21409
BCE_0596	2.95487		BC0597	5.11357
BCE_0597	1.76347		BC0598	NA
BCE_0598	1.28427		BC0599	NA
BCE_0599	NA		BC0600	NA
BCE_0600	1.286		BC0601	NA
BCE_0601	NA		BC0602	NA
BCE_0602	4.38068		BC0603	1.7008
BCE_0603	1.96894		BC0604	NA
BCE_0604	NA		BC0605	NA
BCE_0605	NA		BC0606	NA
BCE_0606	NA		BC0607	NA
BCE_0607	1.6115		BC0608	NA
BCE_0608	NA		BC0609	NA
BCE_0609	NA		BC0610	NA
BCE_0610	3.4395		BC0611	1.61691
BCE_0611	1.70547		BC0612	2.7405
BCE_0612	NA		BC0613	NA
BCE_0613	NA		BC0614	NA
BCE_0614	NA		BC0615	1.7664
BCE_0615	NA		BC0616	8.9707
BCE_0616	4.62332		BC0617	1.50256
BCE_0617	6.92541		BC0618	1.42247
BCE_0618	7.89254		BC0619	2.21836
BCE_0619	3.02661		BC0620	NA
BCE_0620	NA		BC0621	3.19296
BCE_0621	NA		BC0622	3.5406
BCE_0622	NA		BC0623	NA
BCE_0623	1.6441		BC0624	1.53433
BCE_0624	1.73006		BC0625	1.50413
BCE_0625	1.67983		BC0626	NA
BCE_0626	1.5556		BC0627	NA
BCE_0627	NA		BC0628	1.47038
BCE_0628	NA		BC0629	3.41706
BCE_0629	NA		BC0630	NA
BCE_0630	NA		BC0631	2.02628
BCE_0631	NA		BC0632	2.9215
BCE_0632	NA		BC0633	NA
BCE_0633	NA		BC0634	NA
BCE_0634	NA		BC0635	NA
BCE_0635	NA		BC0636	NA
BCE_0636	NA		BC0637	NA
BCE_0637	NA		BC0638	NA
BCE_0638	11.9425		BC0639	NA
BCE_0639	NA		BC0640	NA
BCE_0640	NA		BC0641	NA
BCE_0641	2.32221		BC0642	NA
BCE_0642	2.72325		BC0643	NA
BCE_0643	NA		BC0644	NA
BCE_0644	NA		BC0645	NA
BCE_0645	NA		BC0647	NA
BCE_0646	1.42806		BC0648	NA
BCE_0647	5.74379		BC0649	NA
BCE_0648	NA		BC0650	NA
BCE_0649	2.12228		BC0651	NA
BCE_0650	0.803069		BC0652	NA
BCE_0651	NA		BC0653	NA
BCE_0652	NA		BC0654	7.4382
BCE_0653	1.14142		BC0655	NA
BCE_0654	1.75741		BC0656	2.72653
BCE_0655	3.50881		BC0657	2.33177
BCE_0656	3.05335		BC0658	3.97545
BCE_0657	1.0563		BC0659	1.14196
BCE_0658	1.13637		BC0660	1.58928
BCE_0659	3.68723		BC0661	1.7115
BCE_0660	3.02447		BC0662	2.23558
BCE_0661	NA		BC0663	4.6162
BCE_0662	1.54396		BC0664	5.38515
BCE_0663	2.09087		BC0665	NA
BCE_0664	4.2815		BC0666	NA
BCE_0665	3.73452		BC0667	1.47863
BCE_0666	NA		BC0668	2.06798
BCE_0667	NA		BC0669	NA
BCE_0668	2.11059		BC0670	4.00796
BCE_0669	NA		BC0671	3.76848
BCE_0670	4.18836		BC0672	NA
BCE_0671	3.92473		BC0673	NA
BCE_0672	NA		BC0674	NA
BCE_0673	NA		BC0675	5.03639
BCE_0674	NA		BC0676	NA
BCE_0675	2.80596		BC0677	1.50171
BCE_0676	2.91186		BC0678	1.99192
BCE_0677	2.69065		BC0679	1.09029
BCE_0678	1.73458		BC0680	NA
BCE_0679	NA		BC0681	NA
BCE_0680	0.938153		BC0682	2.81797
BCE_0681	NA		BC0683	2.30647
BCE_0682	1.57046		BC0684	NA
BCE_0683	3.0888		BC0685	NA
BCE_0684	1.402		BC0686	NA
BCE_0685	2.01576		BC0687	2.94015
BCE_0686	1.84994		BC0688	NA
BCE_0687	1.84154		BC0689	0.680742
BCE_0688	4.3464		BC0690	NA
BCE_0689	5.83436		BC0691	NA
BCE_0690	NA		BC0692	NA
BCE_0691	5.53552		BC0693	NA
BCE_0692	1.86347		BC0694	2.56921
BCE_0693	1.28585		BC0695	NA
BCE_0694	NA		BC0696	2.91252
BCE_0695	NA		BC0697	6.59321
BCE_0696	NA		BC0698	2.74026
BCE_0697	NA		BC0699	NA
BCE_0698	NA		BC0700	NA
BCE_0699	NA		BC0701	NA
BCE_0700	15		BC0702	NA
BCE_0701	NA		BC0703	NA
BCE_0702	NA		BC0704	NA
BCE_0703	NA		BC0705	NA
BCE_0704	NA		BC0706	NA
BCE_0705	NA		BC0707	NA
BCE_0706	NA		BC0708	NA
BCE_0707	NA		BC0709	0.95103
BCE_0708	NA		BC0710	NA
BCE_0709	NA		BC0711	NA
BCE_0710	NA		BC0712	NA
BCE_0711	NA		BC0713	NA
BCE_0712	1.76206		BC0714	NA
BCE_0713	2.65225		BC0715	NA
BCE_0714	1.83511		BC0716	NA
BCE_0715	1.82095		BC0717	NA
BCE_0716	1.95084		BC0718	NA
BCE_0717	NA		BC0719	NA
BCE_0718	NA		BC0720	NA
BCE_0719	NA		BC0721	NA
BCE_0720	2.57394		BC0722	NA
BCE_0721	NA		BC0723	NA
BCE_0722	1.76604		BC0724	NA
BCE_0723	NA		BC0725	NA
BCE_0724	NA		BC0726	NA
BCE_0725	NA		BC0727	NA
BCE_0726	NA		BC0728	2.07818
BCE_0727	NA		BC0729	NA
BCE_0728	NA		BC0730	NA
BCE_0729	4.51202		BC0731	NA
BCE_0730	NA		BC0732	0.566619
BCE_0731	2.13181		BC0733	NA
BCE_0732	1.1221		BC0734	NA
BCE_0733	1.53657		BC0735	NA
BCE_0734	1.92445		BC0736	NA
BCE_0735	1.68319		BC0737	NA
BCE_0736	9.96211		BC0738	NA
BCE_0737	7.83302		BC0739	NA
BCE_0738	4.56451		BC0740	3.19202
BCE_0739	2.73139		BC0741	NA
BCE_0740	5.40564		BC0742	NA
BCE_0741	0.96004		BC0743	NA
BCE_0742	NA		BC0744	NA
BCE_0743	1.12701		BC0745	NA
BCE_0744	3.16548		BC0746	NA
BCE_0745	3.42462		BC0747	NA
BCE_0746	3.15455		BC0748	NA
BCE_0747	3.4221		BC0749	NA
BCE_0748	NA		BC0750	NA
BCE_0749	1.99929		BC0751	NA
BCE_0750	1.68524		BC0752	NA
BCE_0751	NA		BC0753	NA
BCE_0752	1.33676		BC0754	NA
BCE_0753	1.07186		BC0755	NA
BCE_0754	NA		BC0756	NA
BCE_0755	2.18874		BC0757	NA
BCE_0756	2.2958		BC0758	NA
BCE_0757	1.59319		BC0759	1.85225
BCE_0758	NA		BC0760	NA
BCE_0759	NA		BC0761	NA
BCE_0760	NA		BC0762	NA
BCE_0761	2.84071		BC0763	NA
BCE_0762	NA		BC0764	NA
BCE_0763	0.764986		BC0765	NA
BCE_0764	NA		BC0766	NA
BCE_0765	NA		BC0767	NA
BCE_0766	1.20769		BC0768	NA
BCE_0767	NA		BC0769	1.24542
BCE_0768	1.87393		BC0770	NA
BCE_0769	5.6372		BC0771	NA
BCE_0770	7.15539		BC0772	NA
BCE_0771	8.72866		BC0773	NA
BCE_0772	7.45897		BC0774	NA
BCE_0773	NA		BC0775	NA
BCE_0774	0.766117		BC0776	NA
BCE_0775	NA		BC0777	3.09646
BCE_0776	NA		BC0778	2.04964
BCE_0777	NA		BC0779	1.8553
BCE_0778	NA		BC0780	NA
BCE_0779	NA		BC0781	NA
BCE_0780	NA		BC0782	NA
BCE_0781	NA		BC0783	NA
BCE_0782	1.60964		BC0784	NA
BCE_0783	2.05908		BC0785	NA
BCE_0784	NA		BC0786	1.28563
BCE_0785	NA		BC0787	NA
BCE_0786	NA		BC0788	NA
BCE_0787	NA		BC0789	NA
BCE_0788	NA		BC0790	NA
BCE_0789	NA		BC0791	NA
BCE_0790	NA		BC0792	NA
BCE_0791	NA		BC0793	NA
BCE_0792	1.23457		BC0794	NA
BCE_0793	NA		BC0795	NA
BCE_0794	2.9593		BC0796	NA
BCE_0795	NA		BC0797	NA
BCE_0796	NA		BC0798	NA
BCE_0797	NA		BC0799	NA
BCE_0798	NA		BC0800	NA
BCE_0799	NA		BC0801	0.949555
BCE_0800	NA		BC0802	7.61463
BCE_0801	NA		BC0803	NA
BCE_0802	NA		BC0804	NA
BCE_0803	NA		BC0805	NA
BCE_0804	NA		BC0806	NA
BCE_0805	NA		BC0807	NA
BCE_0806	NA		BC0808	NA
BCE_0807	NA		BC0809	NA
BCE_0808	NA		BC0810	NA
BCE_0809	NA		BC0811	NA
BCE_0810	NA		BC0812	NA
BCE_0811	NA		BC0813	1.13914
BCE_0812	NA		BC0814	NA
BCE_0813	NA		BC0815	1.17139
BCE_0814	NA		BC0816	NA
BCE_0815	2.47967		BC0817	5.65088
BCE_0816	NA		BC0818	NA
BCE_0817	1.33074		BC0819	NA
BCE_0818	NA		BC0820	NA
BCE_0819	NA		BC0821	NA
BCE_0820	NA		BC0822	NA
BCE_0821	1.87289		BC0823	NA
BCE_0822	2.56227		BC0824	NA
BCE_0823	1.62341		BC0825	NA
BCE_0824	NA		BC0826	NA
BCE_0825	4.51086		BC0827	NA
BCE_0826	NA		BC0828	NA
BCE_0827	NA		BC0829	NA
BCE_0828	NA		BC0830	NA
BCE_0829	NA		BC0831	NA
BCE_0830	NA		BC0832	NA
BCE_0831	1.10132		BC0834	NA
BCE_0832	NA		BC0835	NA
BCE_0833	NA		BC0836	NA
BCE_0834	2.4575		BC0838	NA
BCE_0835	2.71874		BC0839	1.34657
BCE_0836	1.84818		BC0840	1.47984
BCE_0837	4.8854		BC0841	NA
BCE_0838	2.028		BC0842	NA
BCE_0839	4.36866		BC0843	NA
BCE_0840	2.86099		BC0844	NA
BCE_0841	1.81447		BC0845	NA
BCE_0842	2.56798		BC0846	NA
BCE_0843	NA		BC0847	NA
BCE_0844	NA		BC0848	NA
BCE_0845	NA		BC0849	NA
BCE_0846	NA		BC0850	NA
BCE_0847	NA		BC0851	NA
BCE_0848	NA		BC0852	NA
BCE_0849	NA		BC0853	NA
BCE_0850	NA		BC0854	2.27228
BCE_0851	NA		BC0855	1.45459
BCE_0852	NA		BC0856	NA
BCE_0853	NA		BC0857	NA
BCE_0854	2.64993		BC0858	NA
BCE_0855	2.81083		BC0859	NA
BCE_0856	1.91889		BC0860	NA
BCE_0857	2.00888		BC0861	NA
BCE_0858	2.92181		BC0862	NA
BCE_0859	NA		BC0863	NA
BCE_0860	3.96779		BC0864	NA
BCE_0861	NA		BC0865	1.38602
BCE_0862	NA		BC0866	NA
BCE_0863	NA		BC0867	NA
BCE_0864	2.74178		BC0868	2.82233
BCE_0865	3.01474		BC0869	NA
BCE_0866	NA		BC0870	NA
BCE_0867	NA		BC0871	NA
BCE_0868	NA		BC0872	1.50272
BCE_0869	NA		BC0873	1.40319
BCE_0870	NA		BC0874	1.48532
BCE_0871	NA		BC0875	NA
BCE_0872	2.84256		BC0876	NA
BCE_0873	2.25938		BC0877	NA
BCE_0874	2.08146		BC0878	NA
BCE_0875	1.4861		BC0879	1.42026
BCE_0876	NA		BC0880	6.94026
BCE_0877	5.6972		BC0881	NA
BCE_0878	0.798537		BC0882	NA
BCE_0879	NA		BC0883	4.34009
BCE_0880	NA		BC0884	3.72261
BCE_0881	NA		BC0885	NA
BCE_0882	NA		BC0886	NA
BCE_0883	NA		BC0887	5.10128
BCE_0884	NA		BC0888	1.63717
BCE_0885	NA		BC0889	1.92334
BCE_0886	NA		BC0890	NA
BCE_0887	1.49815		BC0891	NA
BCE_0888	NA		BC0892	1.47294
BCE_0889	1.26547		BC0893	2.44467
BCE_0890	1.92856		BC0894	1.40979
BCE_0891	NA		BC0895	2.11715
BCE_0892	NA		BC0896	1.98258
BCE_0893	NA		BC0897	NA
BCE_0894	1.25694		BC0898	NA
BCE_0895	NA		BC0899	1.7591
BCE_0896	NA		BC0900	NA
BCE_0897	NA		BC0901	NA
BCE_0898	NA		BC0902	1.7377
BCE_0899	NA		BC0903	1.45402
BCE_0900	NA		BC0904	NA
BCE_0901	NA		BC0905	NA
BCE_0902	NA		BC0906	NA
BCE_0903	NA		BC0907	NA
BCE_0904	4.20967		BC0908	NA
BCE_0905	1.13773		BC0909	2.66917
BCE_0906	NA		BC0910	3.00079
BCE_0907	1.99867		BC0911	2.048
BCE_0908	2.2565		BC0912	NA
BCE_0909	NA		BC0913	NA
BCE_0910	NA		BC0914	NA
BCE_0911	2.4568		BC0915	NA
BCE_0912	2.77414		BC0916	NA
BCE_0913	1.42179		BC0917	NA
BCE_0914	1.90187		BC0918	NA
BCE_0915	NA		BC0919	3.53687
BCE_0916	NA		BC0920	3.0422
BCE_0917	NA		BC0921	NA
BCE_0918	NA		BC0922	NA
BCE_0919	NA		BC0923	NA
BCE_0920	NA		BC0924	NA
BCE_0921	NA		BC0925	NA
BCE_0922	4.1051		BC0926	NA
BCE_0923	1.14899		BC0927	NA
BCE_0924	NA		BC0928	NA
BCE_0925	NA		BC0929	NA
BCE_0926	NA		BC0930	NA
BCE_0927	NA		BC0931	NA
BCE_0928	1.02203		BC0932	NA
BCE_0929	1.23088		BC0933	NA
BCE_0930	NA		BC0934	NA
BCE_0931	NA		BC0935	NA
BCE_0932	NA		BC0936	NA
BCE_0933	NA		BC0937	NA
BCE_0934	NA		BC0938	NA
BCE_0935	NA		BC0939	4.11498
BCE_0936	NA		BC0940	NA
BCE_0937	1.90208		BC0941	3.42327
BCE_0938	NA		BC0942	NA
BCE_0939	4.84856		BC0943	NA
BCE_0940	3.9386		BC0944	NA
BCE_0941	NA		BC0945	NA
BCE_0942	NA		BC0946	NA
BCE_0943	2.89434		BC0947	NA
BCE_0944	3.06903		BC0948	NA
BCE_0945	1.40666		BC0949	NA
BCE_0946	1.44441		BC0950	NA
BCE_0947	1.14776		BC0951	NA
BCE_0948	NA		BC0952	NA
BCE_0949	NA		BC0953	NA
BCE_0950	NA		BC0954	1.89742
BCE_0951	NA		BC0955	NA
BCE_0952	2.05768		BC0956	NA
BCE_0953	NA		BC0957	NA
BCE_0954	NA		BC0958	NA
BCE_0955	NA		BC0959	NA
BCE_0956	5.99173		BC0960	NA
BCE_0957	NA		BC0961	NA
BCE_0958	NA		BC0962	NA
BCE_0959	2.11438		BC0963	2.12884
BCE_0960	2.08134		BC0964	NA
BCE_0961	5.28406		BC0965	3.09113
BCE_0962	2.47631		BC0966	NA
BCE_0963	NA		BC0967	NA
BCE_0964	1.74056		BC0968	NA
BCE_0965	NA		BC0969	NA
BCE_0966	1.61811		BC0970	NA
BCE_0967	1.00408		BC0971	NA
BCE_0968	2.65569		BC0972	NA
BCE_0969	NA		BC0973	NA
BCE_0970	NA		BC0974	NA
BCE_0971	NA		BC0975	NA
BCE_0972	0.66497		BC0976	NA
BCE_0973	NA		BC0977	NA
BCE_0974	0.948111		BC0978	NA
BCE_0975	1.1996		BC0979	NA
BCE_0976	0.757889		BC0980	NA
BCE_0977	0.858284		BC0981	NA
BCE_0978	0.767259		BC0982	NA
BCE_0979	NA		BC0983	NA
BCE_0980	2.76487		BC0984	NA
BCE_0981	2.1843		BC0985	NA
BCE_0982	NA		BC0986	3.36196
BCE_0983	2.75534		BC0987	NA
BCE_0984	1.63791		BC0988	NA
BCE_0985	1.52219		BC0989	2.02516
BCE_0986	NA		BC0990	2.85457
BCE_0987	NA		BC0991	1.00374
BCE_0988	NA		BC0992	1.89782
BCE_0989	2.06931		BC0993	NA
BCE_0990	3.32607		BC0994	NA
BCE_0991	NA		BC0995	NA
BCE_0992	NA		BC0996	NA
BCE_0993	NA		BC0997	NA
BCE_0994	NA		BC0998	NA
BCE_0995	NA		BC0999	NA
BCE_0996	NA		BC1000	NA
BCE_0997	3.27557		BC1001	NA
BCE_0998	2.82403		BC1002	NA
BCE_0999	2.08793		BC1003	NA
BCE_1000	4.15125		BC1004	4.71987
BCE_1001	3.97013		BC1005	4.66251
BCE_1002	3.44887		BC1006	NA
BCE_1003	5.1777		BC1007	NA
BCE_1004	5.01087		BC1008	NA
BCE_1005	NA		BC1009	NA
BCE_1006	NA		BC1010	NA
BCE_1007	NA		BC1011	NA
BCE_1008	NA		BC1012	1.77243
BCE_1009	NA		BC1013	NA
BCE_1010	NA		BC1014	1.5227
BCE_1011	NA		BC1015	NA
BCE_1012	NA		BC1016	NA
BCE_1013	2.96759		BC1017	NA
BCE_1014	NA		BC1018	NA
BCE_1015	NA		BC1019	NA
BCE_1016	1.48626		BC1020	1.34621
BCE_1017	NA		BC1021	1.82609
BCE_1018	1.66611		BC1022	7.36693
BCE_1019	2.40238		BC1023	NA
BCE_1020	2.76569		BC1024	NA
BCE_1021	2.62708		BC1025	NA
BCE_1022	2.37629		BC1026	NA
BCE_1023	NA		BC1027	NA
BCE_1024	NA		BC1028	NA
BCE_1025	NA		BC1029	NA
BCE_1026	NA		BC1030	NA
BCE_1027	NA		BC1031	NA
BCE_1028	NA		BC1032	NA
BCE_1029	2.10844		BC1033	3.5733
BCE_1030	NA		BC1034	2.50632
BCE_1031	NA		BC1035	2.39914
BCE_1032	NA		BC1036	1.74258
BCE_1033	NA		BC1037	NA
BCE_1034	NA		BC1038	NA
BCE_1035	NA		BC1039	NA
BCE_1036	2.65219		BC1040	NA
BCE_1037	3.29586		BC1041	4.51828
BCE_1038	NA		BC1042	NA
BCE_1039	NA		BC1043	2.38076
BCE_1040	NA		BC1044	1.11833
BCE_1041	NA		BC1045	NA
BCE_1042	NA		BC1046	NA
BCE_1043	NA		BC1047	3.63066
BCE_1044	2.36244		BC1048	2.2901
BCE_1045	NA		BC1049	5.46914
BCE_1046	NA		BC1050	1.62865
BCE_1047	NA		BC1051	1.35636
BCE_1048	NA		BC1052	1.69931
BCE_1049	NA		BC1053	NA
BCE_1050	NA		BC1054	NA
BCE_1051	NA		BC1055	NA
BCE_1052	1.10072		BC1056	2.24573
BCE_1053	NA		BC1057	NA
BCE_1054	3.78408		BC1058	NA
BCE_1055	NA		BC1059	NA
BCE_1056	NA		BC1060	NA
BCE_1057	NA		BC1061	NA
BCE_1058	NA		BC1062	NA
BCE_1059	NA		BC1063	NA
BCE_1060	1.26547		BC1064	2.64065
BCE_1061	NA		BC1065	NA
BCE_1062	NA		BC1066	5.35943
BCE_1063	NA		BC1067	NA
BCE_1064	NA		BC1068	1.39996
BCE_1065	NA		BC1069	1.6562
BCE_1066	2.50123		BC1070	1.64893
BCE_1067	4.30665		BC1071	NA
BCE_1068	3.58589		BC1072	NA
BCE_1069	3.26478		BC1073	NA
BCE_1070	NA		BC1074	NA
BCE_1071	1.38402		BC1075	NA
BCE_1072	1.304		BC1076	NA
BCE_1073	NA		BC1077	NA
BCE_1074	NA		BC1078	NA
BCE_1075	1.64233		BC1079	NA
BCE_1076	1.11678		BC1080	NA
BCE_1077	1.32743		BC1081	NA
BCE_1078	NA		BC1082	NA
BCE_1079	NA		BC1083	2.17007
BCE_1080	NA		BC1084	NA
BCE_1081	NA		BC1085	1.83245
BCE_1082	NA		BC1086	2.24781
BCE_1083	NA		BC1087	NA
BCE_1084	NA		BC1088	NA
BCE_1085	NA		BC1089	NA
BCE_1086	5.67625		BC1090	NA
BCE_1087	2.14353		BC1091	NA
BCE_1088	1.61555		BC1092	NA
BCE_1089	0.84018		BC1093	NA
BCE_1090	0.798537		BC1094	NA
BCE_1091	NA		BC1095	NA
BCE_1092	NA		BC1096	NA
BCE_1093	NA		BC1097	NA
BCE_1094	NA		BC1098	NA
BCE_1095	2.5098		BC1099	NA
BCE_1096	NA		BC1100	NA
BCE_1097	1.99207		BC1101	NA
BCE_1098	NA		BC1102	NA
BCE_1099	2.04021		BC1103	NA
BCE_1100	NA		BC1104	NA
BCE_1101	4.17464		BC1105	NA
BCE_1102	2.05772		BC1106	NA
BCE_1103	NA		BC1107	NA
BCE_1104	NA		BC1108	NA
BCE_1105	1.55563		BC1109	NA
BCE_1106	1.52702		BC1110	2.09537
BCE_1107	1.42398		BC1111	1.84697
BCE_1108	4.26787		BC1112	NA
BCE_1109	0.669151		BC1113	NA
BCE_1110	1.87634		BC1114	NA
BCE_1111	2.15675		BC1115	NA
BCE_1112	1.36621		BC1116	NA
BCE_1113	NA		BC1117	NA
BCE_1114	NA		BC1118	NA
BCE_1115	NA		BC1119	NA
BCE_1116	NA		BC1120	NA
BCE_1117	1.6467		BC1121	NA
BCE_1118	NA		BC1122	NA
BCE_1119	NA		BC1123	NA
BCE_1120	NA		BC1124	1.59782
BCE_1121	NA		BC1125	NA
BCE_1122	NA		BC1126	3.0228
BCE_1123	2.81387		BC1127	NA
BCE_1124	2.54026		BC1128	NA
BCE_1125	2.67169		BC1129	NA
BCE_1126	2.29584		BC1130	NA
BCE_1127	NA		BC1131	3.10075
BCE_1128	NA		BC1132	NA
BCE_1129	NA		BC1133	NA
BCE_1130	NA		BC1134	NA
BCE_1131	NA		BC1135	NA
BCE_1132	NA		BC1136	NA
BCE_1133	0.987725		BC1137	2.44601
BCE_1134	NA		BC1138	2.32197
BCE_1135	5.10157		BC1139	3.73262
BCE_1136	NA		BC1140	NA
BCE_1137	1.66895		BC1141	NA
BCE_1138	2.39975		BC1142	NA
BCE_1139	2.26468		BC1143	NA
BCE_1140	2.06465		BC1144	NA
BCE_1141	NA		BC1145	NA
BCE_1142	3.18947		BC1146	NA
BCE_1143	3.93797		BC1147	NA
BCE_1144	3.56734		BC1148	NA
BCE_1145	2.77208		BC1149	2.20163
BCE_1146	NA		BC1150	2.04163
BCE_1147	2.03154		BC1151	NA
BCE_1148	NA		BC1152	NA
BCE_1149	3.87822		BC1153	NA
BCE_1150	4.67493		BC1154	0.899277
BCE_1151	NA		BC1155	3.91611
BCE_1152	0.971147		BC1156	NA
BCE_1153	1.48966		BC1157	NA
BCE_1154	1.65883		BC1158	NA
BCE_1155	NA		BC1159	2.12958
BCE_1156	NA		BC1160	1.15972
BCE_1157	NA		BC1161	NA
BCE_1158	1.93081		BC1162	NA
BCE_1159	1.54631		BC1163	NA
BCE_1160	NA		BC1164	NA
BCE_1161	NA		BC1165	1.80049
BCE_1162	NA		BC1166	NA
BCE_1163	2.22334		BC1167	1.31804
BCE_1164	1.36755		BC1168	2.284
BCE_1165	NA		BC1169	NA
BCE_1166	NA		BC1170	NA
BCE_1167	1.49911		BC1171	NA
BCE_1168	1.5675		BC1172	NA
BCE_1169	2.12863		BC1173	1.52139
BCE_1170	2.20265		BC1174	1.65939
BCE_1171	NA		BC1175	NA
BCE_1172	NA		BC1176	NA
BCE_1173	NA		BC1177	3.58364
BCE_1174	NA		BC1178	NA
BCE_1175	NA		BC1179	NA
BCE_1176	1.57384		BC1180	NA
BCE_1177	1.75323		BC1181	NA
BCE_1178	NA		BC1182	5.40986
BCE_1179	NA		BC1183	NA
BCE_1180	NA		BC1184	1.77721
BCE_1181	NA		BC1185	1.99217
BCE_1182	NA		BC1186	4.07437
BCE_1183	NA		BC1187	NA
BCE_1184	NA		BC1188	NA
BCE_1185	NA		BC1189	NA
BCE_1186	3.16097		BC1190	1.86404
BCE_1187	NA		BC1191	NA
BCE_1188	2.0063		BC1192	NA
BCE_1189	2.33134		BC1193	12.5065
BCE_1190	NA		BC1194	0.857756
BCE_1191	NA		BC1195	1.29735
BCE_1192	NA		BC1196	NA
BCE_1193	NA		BC1197	4.95801
BCE_1194	NA		BC1198	2.76026
BCE_1195	NA		BC1199	2.88536
BCE_1196	NA		BC1200	3.17653
BCE_1197	NA		BC1201	NA
BCE_1198	NA		BC1202	NA
BCE_1199	NA		BC1203	NA
BCE_1200	NA		BC1204	NA
BCE_1201	4.96175		BC1205	NA
BCE_1202	3.17211		BC1206	NA
BCE_1203	3.88923		BC1207	NA
BCE_1204	4.73978		BC1208	NA
BCE_1205	2.34964		BC1209	NA
BCE_1206	3.83694		BC1210	NA
BCE_1207	NA		BC1211	NA
BCE_1208	NA		BC1212	NA
BCE_1209	1.44508		BC1213	NA
BCE_1210	1.38699		BC1214	NA
BCE_1211	NA		BC1215	NA
BCE_1212	3.14155		BC1216	2.95994
BCE_1213	5.51236		BC1217	NA
BCE_1214	2.67311		BC1218	NA
BCE_1215	NA		BC1219	NA
BCE_1216	3.03522		BC1220	NA
BCE_1217	NA		BC1221	NA
BCE_1218	NA		BC1222	NA
BCE_1219	NA		BC1223	2.19827
BCE_1220	1.36433		BC1224	6.45863
BCE_1221	0.822986		BC1225	5.44512
BCE_1222	NA		BC1226	3.27806
BCE_1223	NA		BC1227	4.057
BCE_1224	NA		BC1228	NA
BCE_1225	NA		BC1229	NA
BCE_1226	NA		BC1230	NA
BCE_1227	2.86849		BC1231	3.21886
BCE_1228	NA		BC1232	NA
BCE_1229	NA		BC1233	NA
BCE_1230	NA		BC1234	NA
BCE_1231	NA		BC1235	NA
BCE_1232	1.2507		BC1236	NA
BCE_1233	NA		BC1237	NA
BCE_1234	NA		BC1238	NA
BCE_1235	NA		BC1239	NA
BCE_1236	NA		BC1240	NA
BCE_1237	NA		BC1241	NA
BCE_1238	NA		BC1242	NA
BCE_1239	4.29686		BC1243	NA
BCE_1240	3.16203		BC1244	NA
BCE_1241	NA		BC1245	NA
BCE_1242	1.60534		BC1246	7.01514
BCE_1243	1.82666		BC1247	1.60439
BCE_1244	2.97311		BC1248	1.26732
BCE_1245	3.43693		BC1249	NA
BCE_1246	2.3567		BC1250	NA
BCE_1247	NA		BC1251	3.17574
BCE_1248	NA		BC1252	2.00238
BCE_1249	NA		BC1253	NA
BCE_1250	NA		BC1254	NA
BCE_1251	NA		BC1255	NA
BCE_1252	NA		BC1256	NA
BCE_1253	NA		BC1257	NA
BCE_1254	NA		BC1258	NA
BCE_1255	NA		BC1259	2.57611
BCE_1256	5.6602		BC1260	NA
BCE_1257	6.59429		BC1261	NA
BCE_1258	NA		BC1262	NA
BCE_1259	NA		BC1263	NA
BCE_1260	NA		BC1264	NA
BCE_1261	3.30037		BC1265	NA
BCE_1262	1.83669		BC1266	NA
BCE_1263	NA		BC1267	NA
BCE_1264	NA		BC1268	NA
BCE_1265	NA		BC1269	NA
BCE_1266	NA		BC1270	NA
BCE_1267	NA		BC1271	NA
BCE_1268	NA		BC1272	NA
BCE_1269	NA		BC1273	NA
BCE_1270	NA		BC1274	NA
BCE_1271	NA		BC1275	NA
BCE_1272	NA		BC1276	2.17239
BCE_1273	6.09233		BC1277	1.32395
BCE_1274	1.25732		BC1278	NA
BCE_1275	NA		BC1279	NA
BCE_1276	1.82915		BC1280	NA
BCE_1277	NA		BC1281	NA
BCE_1278	1.39173		BC1282	1.49753
BCE_1279	2.40239		BC1283	NA
BCE_1280	0.982587		BC1284	NA
BCE_1281	NA		BC1285	1.67431
BCE_1282	NA		BC1286	0.676639
BCE_1283	2.7533		BC1287	1.49563
BCE_1284	2.63618		BC1288	1.23885
BCE_1285	2.58415		BC1289	1.43332
BCE_1286	2.01773		BC1290	NA
BCE_1287	2.29476		BC1291	NA
BCE_1288	NA		BC1292	NA
BCE_1289	NA		BC1293	2.57615
BCE_1290	NA		BC1294	NA
BCE_1291	NA		BC1295	NA
BCE_1292	4.57672		BC1296	NA
BCE_1293	2.57558		BC1297	NA
BCE_1294	3.38345		BC1298	NA
BCE_1295	NA		BC1299	NA
BCE_1296	NA		BC1300	1.1213
BCE_1297	4.01563		BC1301	NA
BCE_1298	1.96857		BC1302	2.52097
BCE_1299	NA		BC1303	2.02541
BCE_1300	1.83325		BC1304	NA
BCE_1301	NA		BC1305	1.98425
BCE_1302	2.81796		BC1306	NA
BCE_1303	3.26809		BC1307	NA
BCE_1304	4.50503		BC1308	NA
BCE_1305	2.0428		BC1309	2.46266
BCE_1306	2.28722		BC1310	NA
BCE_1307	3.50863		BC1311	NA
BCE_1308	3.86857		BC1312	NA
BCE_1309	1.81625		BC1313	4.04503
BCE_1310	1.43795		BC1314	2.52113
BCE_1311	1.81465		BC1315	NA
BCE_1312	1.18648		BC1316	NA
BCE_1313	NA		BC1317	NA
BCE_1314	NA		BC1318	NA
BCE_1315	NA		BC1319	1.02748
BCE_1316	NA		BC1320	1.16005
BCE_1317	0.925623		BC1321	NA
BCE_1318	2.40846		BC1322	NA
BCE_1319	3.24957		BC1323	NA
BCE_1320	3.26229		BC1324	NA
BCE_1321	4.05462		BC1325	NA
BCE_1322	3.30503		BC1326	NA
BCE_1323	5.54007		BC1327	NA
BCE_1324	2.58487		BC1328	NA
BCE_1325	NA		BC1329	NA
BCE_1326	NA		BC1330	NA
BCE_1327	NA		BC1331	2.09734
BCE_1328	NA		BC1332	NA
BCE_1329	NA		BC1333	NA
BCE_1330	NA		BC1334	NA
BCE_1331	NA		BC1335	NA
BCE_1332	NA		BC1336	NA
BCE_1333	NA		BC1337	3.7742
BCE_1334	NA		BC1338	2.74025
BCE_1335	NA		BC1339	NA
BCE_1336	NA		BC1340	NA
BCE_1337	2.944		BC1341	1.2619
BCE_1338	2.73719		BC1342	1.44549
BCE_1339	NA		BC1343	1.44499
BCE_1340	NA		BC1344	2.52917
BCE_1341	NA		BC1345	6.18568
BCE_1342	NA		BC1346	NA
BCE_1343	NA		BC1347	NA
BCE_1344	NA		BC1348	NA
BCE_1345	NA		BC1349	4.70818
BCE_1346	2.40314		BC1350	1.67531
BCE_1347	7.34255		BC1351	3.05561
BCE_1348	4.81768		BC1352	2.80128
BCE_1349	2.69634		BC1353	2.09768
BCE_1350	1.98683		BC1354	1.93798
BCE_1351	2.33777		BC1355	2.59308
BCE_1352	NA		BC1356	1.91316
BCE_1353	NA		BC1357	NA
BCE_1354	NA		BC1358	NA
BCE_1355	NA		BC1359	2.04918
BCE_1356	NA		BC1360	NA
BCE_1357	NA		BC1361	NA
BCE_1358	NA		BC1362	NA
BCE_1359	NA		BC1363	NA
BCE_1360	NA		BC1364	NA
BCE_1361	NA		BC1365	NA
BCE_1362	NA		BC1366	NA
BCE_1363	1.23088		BC1367	NA
BCE_1364	NA		BC1368	NA
BCE_1365	NA		BC1369	4.0723
BCE_1366	1.95244		BC1370	NA
BCE_1367	NA		BC1371	2.14801
BCE_1368	1.14899		BC1372	1.88175
BCE_1369	NA		BC1373	2.18633
BCE_1370	NA		BC1374	NA
BCE_1371	NA		BC1375	1.15531
BCE_1372	10.4444		BC1376	0.979441
BCE_1373	NA		BC1377	1.79557
BCE_1374	2.65547		BC1378	NA
BCE_1375	NA		BC1379	NA
BCE_1376	NA		BC1380	NA
BCE_1377	NA		BC1381	NA
BCE_1378	NA		BC1382	NA
BCE_1379	3.31776		BC1383	NA
BCE_1380	2.56717		BC1384	2.12827
BCE_1381	4.05369		BC1385	7.6787
BCE_1382	2.74268		BC1386	NA
BCE_1383	2.0029		BC1387	NA
BCE_1384	NA		BC1388	NA
BCE_1385	NA		BC1389	NA
BCE_1386	3.76315		BC1390	NA
BCE_1387	1.56382		BC1391	NA
BCE_1388	0.729212		BC1392	NA
BCE_1389	NA		BC1393	NA
BCE_1390	NA		BC1394	NA
BCE_1391	NA		BC1395	NA
BCE_1392	NA		BC1396	NA
BCE_1393	2.18562		BC1397	NA
BCE_1394	NA		BC1398	NA
BCE_1395	NA		BC1399	NA
BCE_1396	5.9674		BC1400	NA
BCE_1397	1.78953		BC1401	NA
BCE_1398	NA		BC1402	NA
BCE_1399	1.3749		BC1403	NA
BCE_1400	1.47533		BC1404	NA
BCE_1401	1.77541		BC1405	NA
BCE_1402	1.53434		BC1406	NA
BCE_1403	2.16288		BC1407	NA
BCE_1404	NA		BC1408	NA
BCE_1405	1.84051		BC1409	NA
BCE_1406	1.29267		BC1410	NA
BCE_1407	NA		BC1411	NA
BCE_1408	NA		BC1412	NA
BCE_1409	2.72663		BC1413	NA
BCE_1410	NA		BC1414	NA
BCE_1411	NA		BC1415	2.42665
BCE_1412	0.872065		BC1416	1.40492
BCE_1413	1.44799		BC1417	NA
BCE_1414	1.60786		BC1418	NA
BCE_1415	4.28074		BC1419	NA
BCE_1416	2.83075		BC1420	NA
BCE_1417	2.85818		BC1421	NA
BCE_1418	3.25304		BC1422	NA
BCE_1419	NA		BC1423	NA
BCE_1420	NA		BC1424	NA
BCE_1421	3.31037		BC1425	NA
BCE_1422	NA		BC1426	NA
BCE_1423	NA		BC1427	NA
BCE_1424	NA		BC1428	NA
BCE_1425	NA		BC1429	NA
BCE_1426	2.65724		BC1430	NA
BCE_1427	2.44947		BC1431	1.71358
BCE_1428	NA		BC1432	2.9843
BCE_1429	NA		BC1433	NA
BCE_1430	NA		BC1434	NA
BCE_1431	NA		BC1435	NA
BCE_1432	1.64703		BC1436	NA
BCE_1433	NA		BC1437	NA
BCE_1434	NA		BC1438	1.63707
BCE_1435	NA		BC1439	2.93827
BCE_1436	NA		BC1440	NA
BCE_1437	NA		BC1441	NA
BCE_1438	NA		BC1442	NA
BCE_1439	NA		BC1443	NA
BCE_1440	NA		BC1444	NA
BCE_1441	2.45381		BC1445	NA
BCE_1442	NA		BC1446	NA
BCE_1443	NA		BC1447	NA
BCE_1444	1.41442		BC1448	NA
BCE_1445	1.11678		BC1449	3.19227
BCE_1446	1.22291		BC1450	NA
BCE_1447	NA		BC1451	NA
BCE_1448	NA		BC1452	2.19651
BCE_1449	1.32367		BC1453	2.78296
BCE_1450	4.20597		BC1454	NA
BCE_1451	NA		BC1455	2.06245
BCE_1452	4.54909		BC1456	NA
BCE_1453	NA		BC1457	NA
BCE_1454	NA		BC1458	NA
BCE_1455	NA		BC1459	NA
BCE_1456	2.00033		BC1460	NA
BCE_1457	NA		BC1461	NA
BCE_1458	1.51882		BC1462	NA
BCE_1459	1.63708		BC1463	NA
BCE_1460	1.69015		BC1464	NA
BCE_1461	1.67888		BC1465	2.72561
BCE_1462	NA		BC1466	NA
BCE_1463	NA		BC1467	NA
BCE_1464	NA		BC1468	NA
BCE_1465	3.07426		BC1469	NA
BCE_1466	1.68957		BC1470	NA
BCE_1467	NA		BC1471	NA
BCE_1468	NA		BC1472	2.14159
BCE_1469	2.08213		BC1473	1.52733
BCE_1470	1.98158		BC1474	1.91425
BCE_1471	5.01115		BC1475	3.09866
BCE_1472	1.66859		BC1476	1.99145
BCE_1473	1.53832		BC1477	3.75733
BCE_1474	1.25342		BC1478	3.98365
BCE_1475	2.69031		BC1479	NA
BCE_1476	NA		BC1480	NA
BCE_1477	2.80981		BC1481	2.27704
BCE_1478	3.03629		BC1482	1.97969
BCE_1479	3.65773		BC1483	5.71859
BCE_1480	NA		BC1484	NA
BCE_1481	1.63986		BC1485	1.25339
BCE_1482	NA		BC1486	NA
BCE_1483	2.31447		BC1487	1.76765
BCE_1484	3.48935		BC1488	1.85118
BCE_1485	3.41719		BC1489	NA
BCE_1486	1.54341		BC1490	2.69412
BCE_1487	1.66277		BC1491	3.55441
BCE_1488	1.51548		BC1492	NA
BCE_1489	1.60534		BC1493	NA
BCE_1490	NA		BC1494	NA
BCE_1491	1.2593		BC1495	6.32768
BCE_1492	1.44513		BC1496	2.99484
BCE_1493	1.76482		BC1497	1.37408
BCE_1494	1.45078		BC1498	4.4414
BCE_1495	NA		BC1499	2.61356
BCE_1496	NA		BC1500	NA
BCE_1497	NA		BC1501	NA
BCE_1498	NA		BC1502	NA
BCE_1499	NA		BC1503	NA
BCE_1500	NA		BC1504	1.42915
BCE_1501	1.98539		BC1505	2.42098
BCE_1502	1.87302		BC1506	NA
BCE_1503	NA		BC1507	NA
BCE_1504	5.62231		BC1508	NA
BCE_1505	NA		BC1509	NA
BCE_1506	1.37779		BC1510	NA
BCE_1507	NA		BC1511	5.37513
BCE_1508	2.62818		BC1512	NA
BCE_1509	NA		BC1513	1.676
BCE_1510	NA		BC1514	1.25303
BCE_1511	NA		BC1515	2.11739
BCE_1512	NA		BC1516	2.49518
BCE_1513	NA		BC1517	2.66681
BCE_1514	NA		BC1518	4.26933
BCE_1515	NA		BC1519	1.99371
BCE_1516	NA		BC1520	2.31638
BCE_1517	NA		BC1521	NA
BCE_1518	NA		BC1522	2.85
BCE_1519	NA		BC1523	NA
BCE_1520	NA		BC1524	3.78353
BCE_1521	NA		BC1525	NA
BCE_1522	NA		BC1526	NA
BCE_1523	NA		BC1527	NA
BCE_1524	NA		BC1528	1.44826
BCE_1525	NA		BC1529	NA
BCE_1526	NA		BC1530	NA
BCE_1527	NA		BC1531	NA
BCE_1528	NA		BC1532	5.1487
BCE_1529	NA		BC1533	3.63858
BCE_1530	NA		BC1534	4.82303
BCE_1531	NA		BC1535	4.79183
BCE_1532	NA		BC1536	2.23819
BCE_1533	NA		BC1537	5.96478
BCE_1534	NA		BC1538	NA
BCE_1535	3.57433		BC1539	NA
BCE_1536	1.45363		BC1540	NA
BCE_1537	NA		BC1541	2.4907
BCE_1538	NA		BC1542	3.37811
BCE_1539	NA		BC1543	1.21467
BCE_1540	NA		BC1544	NA
BCE_1541	NA		BC1545	4.39913
BCE_1542	1.75342		BC1546	3.31017
BCE_1543	2.90311		BC1547	4.03187
BCE_1544	NA		BC1548	2.82626
BCE_1545	NA		BC1549	NA
BCE_1546	NA		BC1550	2.82191
BCE_1547	NA		BC1551	NA
BCE_1548	NA		BC1552	NA
BCE_1549	NA		BC1553	1.94856
BCE_1550	NA		BC1554	3.82895
BCE_1551	NA		BC1555	NA
BCE_1552	2.33369		BC1556	NA
BCE_1553	NA		BC1557	NA
BCE_1554	1.53337		BC1558	1.95593
BCE_1555	2.12359		BC1559	NA
BCE_1556	NA		BC1560	NA
BCE_1557	1.77714		BC1561	NA
BCE_1558	NA		BC1562	6.70975
BCE_1559	NA		BC1563	2.36655
BCE_1560	4.58847		BC1564	NA
BCE_1561	NA		BC1565	2.36346
BCE_1562	1.4126		BC1566	8.25756
BCE_1563	1.69896		BC1567	NA
BCE_1564	2.97506		BC1568	3.95649
BCE_1565	2.75297		BC1569	NA
BCE_1566	9.23933		BC1570	NA
BCE_1567	5.312		BC1571	NA
BCE_1568	NA		BC1572	1.67575
BCE_1569	NA		BC1573	4.09048
BCE_1570	2.74809		BC1574	1.46802
BCE_1571	5.92835		BC1575	1.75229
BCE_1572	NA		BC1576	2.72282
BCE_1573	NA		BC1577	NA
BCE_1574	NA		BC1578	2.34875
BCE_1575	1.87471		BC1579	2.03558
BCE_1576	3.90129		BC1580	2.62381
BCE_1577	2.95402		BC1581	NA
BCE_1578	NA		BC1582	1.47203
BCE_1579	NA		BC1583	NA
BCE_1580	NA		BC1584	NA
BCE_1581	NA		BC1585	NA
BCE_1582	NA		BC1586	NA
BCE_1583	0.809374		BC1587	NA
BCE_1584	2.69844		BC1588	NA
BCE_1585	2.74206		BC1589	NA
BCE_1586	NA		BC1590	NA
BCE_1587	2.42094		BC1591	NA
BCE_1588	6.87447		BC1592	NA
BCE_1589	NA		BC1593	NA
BCE_1590	1.7329		BC1594	NA
BCE_1591	NA		BC1595	NA
BCE_1592	NA		BC1596	NA
BCE_1593	NA		BC1597	2.5572
BCE_1594	NA		BC1598	2.24145
BCE_1595	NA		BC1599	NA
BCE_1596	NA		BC1600	NA
BCE_1597	2.42828		BC1601	NA
BCE_1598	1.68008		BC1602	NA
BCE_1599	1.82448		BC1603	NA
BCE_1600	2.35919		BC1604	NA
BCE_1601	3.34649		BC1605	NA
BCE_1602	3.76787		BC1606	NA
BCE_1603	3.22873		BC1607	NA
BCE_1604	NA		BC1608	NA
BCE_1605	1.45997		BC1609	NA
BCE_1606	NA		BC1610	NA
BCE_1607	NA		BC1611	NA
BCE_1608	NA		BC1612	1.81449
BCE_1609	1.09765		BC1613	NA
BCE_1610	0.875944		BC1614	NA
BCE_1611	0.811		BC1615	2.41027
BCE_1612	1.01586		BC1616	NA
BCE_1613	1.59725		BC1617	NA
BCE_1614	1.56789		BC1618	NA
BCE_1615	1.72868		BC1619	NA
BCE_1616	2.05488		BC1620	NA
BCE_1617	4.64586		BC1621	NA
BCE_1618	NA		BC1622	NA
BCE_1619	NA		BC1623	NA
BCE_1620	NA		BC1624	NA
BCE_1621	4.22592		BC1625	1.82414
BCE_1622	5.55967		BC1626	1.32187
BCE_1623	1.60967		BC1627	2.58909
BCE_1624	NA		BC1628	2.84312
BCE_1625	4.80966		BC1629	2.90306
BCE_1626	3.44509		BC1630	3.03415
BCE_1627	NA		BC1631	4.26003
BCE_1628	NA		BC1632	5.00303
BCE_1629	NA		BC1633	3.86191
BCE_1630	NA		BC1634	3.12209
BCE_1631	1.77346		BC1635	2.61316
BCE_1632	2.59514		BC1636	2.53738
BCE_1633	NA		BC1637	4.3906
BCE_1634	NA		BC1638	4.15996
BCE_1635	NA		BC1639	7.21714
BCE_1636	NA		BC1640	5.27508
BCE_1637	NA		BC1641	1.83001
BCE_1638	9.33922		BC1642	1.90281
BCE_1639	1.52936		BC1643	NA
BCE_1640	1.41825		BC1644	2.59845
BCE_1641	1.55991		BC1645	NA
BCE_1642	4.63106		BC1646	3.54671
BCE_1643	2.90844		BC1647	NA
BCE_1644	2.60881		BC1648	NA
BCE_1645	3.12037		BC1649	3.32667
BCE_1646	2.59825		BC1650	3.52916
BCE_1647	2.55328		BC1651	4.2589
BCE_1648	NA		BC1652	3.79433
BCE_1649	5.00875		BC1653	5.05331
BCE_1650	5.60765		BC1654	2.35332
BCE_1651	3.81514		BC1655	NA
BCE_1652	NA		BC1656	NA
BCE_1653	0.921457		BC1657	NA
BCE_1654	0.789937		BC1658	NA
BCE_1655	NA		BC1659	NA
BCE_1656	1.81349		BC1660	0.976917
BCE_1657	NA		BC1661	1.38996
BCE_1658	NA		BC1662	1.35073
BCE_1659	NA		BC1663	1.81003
BCE_1660	2.62066		BC1664	1.86941
BCE_1661	4.0422		BC1665	2.1043
BCE_1662	5.10429		BC1666	2.06846
BCE_1663	4.03256		BC1667	1.77595
BCE_1664	4.41343		BC1668	2.19996
BCE_1665	4.22752		BC1669	1.78477
BCE_1666	5.79832		BC1670	2.48278
BCE_1667	NA		BC1671	2.61407
BCE_1668	1.4837		BC1672	NA
BCE_1669	1.32769		BC1673	NA
BCE_1670	NA		BC1674	3.80472
BCE_1671	1.44723		BC1675	NA
BCE_1672	2.52608		BC1676	NA
BCE_1673	3.58247		BC1677	NA
BCE_1674	5.07421		BC1678	NA
BCE_1675	2.50339		BC1679	0.830152
BCE_1676	2.25627		BC1680	NA
BCE_1677	1.82142		BC1681	NA
BCE_1678	1.43017		BC1682	NA
BCE_1679	NA		BC1683	NA
BCE_1680	NA		BC1684	NA
BCE_1681	NA		BC1685	NA
BCE_1682	2.69174		BC1686	NA
BCE_1683	NA		BC1687	NA
BCE_1684	NA		BC1688	3.01176
BCE_1685	NA		BC1689	NA
BCE_1686	NA		BC1690	NA
BCE_1687	NA		BC1691	NA
BCE_1688	1.98309		BC1692	NA
BCE_1689	2.56928		BC1693	NA
BCE_1690	2.3683		BC1694	NA
BCE_1691	2.34911		BC1695	NA
BCE_1692	2.5609		BC1696	NA
BCE_1693	4.43925		BC1697	NA
BCE_1694	3.80972		BC1698	NA
BCE_1695	2.54049		BC1699	NA
BCE_1696	NA		BC1700	NA
BCE_1697	NA		BC1701	NA
BCE_1698	NA		BC1702	NA
BCE_1699	2.21536		BC1703	NA
BCE_1700	NA		BC1704	NA
BCE_1701	1.85589		BC1705	NA
BCE_1702	2.12828		BC1706	NA
BCE_1703	3.9105		BC1707	NA
BCE_1704	NA		BC1708	NA
BCE_1705	5.63719		BC1709	2.80679
BCE_1706	NA		BC1710	NA
BCE_1707	0.702462		BC1711	NA
BCE_1708	NA		BC1712	4.63311
BCE_1709	NA		BC1713	NA
BCE_1710	NA		BC1714	NA
BCE_1711	NA		BC1715	NA
BCE_1712	NA		BC1716	NA
BCE_1713	NA		BC1717	NA
BCE_1714	2.7909		BC1718	NA
BCE_1715	5.95823		BC1719	1.98493
BCE_1716	NA		BC1720	NA
BCE_1717	NA		BC1721	NA
BCE_1718	3.31083		BC1722	NA
BCE_1719	NA		BC1723	NA
BCE_1720	NA		BC1724	NA
BCE_1721	NA		BC1725	NA
BCE_1722	NA		BC1726	NA
BCE_1723	NA		BC1727	NA
BCE_1724	NA		BC1728	NA
BCE_1725	NA		BC1729	NA
BCE_1726	NA		BC1730	NA
BCE_1727	NA		BC1731	3.25209
BCE_1728	1.22291		BC1732	NA
BCE_1729	1.447		BC1733	NA
BCE_1730	NA		BC1734	NA
BCE_1731	NA		BC1735	NA
BCE_1732	NA		BC1736	NA
BCE_1733	NA		BC1737	NA
BCE_1734	1.12183		BC1738	NA
BCE_1735	NA		BC1739	2.24729
BCE_1736	NA		BC1740	1.92897
BCE_1737	0.916255		BC1741	2.45512
BCE_1738	NA		BC1742	3.18539
BCE_1739	NA		BC1743	4.04392
BCE_1740	NA		BC1744	NA
BCE_1741	NA		BC1745	2.93703
BCE_1742	NA		BC1746	2.37386
BCE_1743	NA		BC1747	NA
BCE_1744	1.78509		BC1748	NA
BCE_1745	3.3548		BC1749	NA
BCE_1746	1.27047		BC1750	NA
BCE_1747	0.929458		BC1751	NA
BCE_1748	2.35942		BC1752	NA
BCE_1749	2.26378		BC1753	NA
BCE_1750	2.05832		BC1754	NA
BCE_1751	1.94205		BC1755	NA
BCE_1752	1.88014		BC1756	NA
BCE_1753	2.26692		BC1757	NA
BCE_1754	1.60713		BC1758	NA
BCE_1755	1.4253		BC1759	NA
BCE_1756	1.9491		BC1760	1.79958
BCE_1757	1.73936		BC1761	NA
BCE_1758	1.64524		BC1762	NA
BCE_1759	2.24716		BC1763	5.45553
BCE_1760	2.70875		BC1764	NA
BCE_1761	3.36804		BC1765	NA
BCE_1762	3.44409		BC1766	NA
BCE_1763	1.63282		BC1767	2.5811
BCE_1764	1.54103		BC1768	NA
BCE_1765	1.67581		BC1769	NA
BCE_1766	1.92027		BC1770	NA
BCE_1767	2.04357		BC1771	NA
BCE_1768	2.70732		BC1772	NA
BCE_1769	3.34778		BC1773	NA
BCE_1770	2.66119		BC1774	NA
BCE_1771	2.82798		BC1775	NA
BCE_1772	2.77248		BC1776	NA
BCE_1773	2.70227		BC1777	NA
BCE_1774	4.12632		BC1778	NA
BCE_1775	4.85987		BC1779	NA
BCE_1776	5.56319		BC1780	NA
BCE_1777	8.77312		BC1781	NA
BCE_1778	1.88095		BC1782	NA
BCE_1779	6.57445		BC1783	NA
BCE_1780	8.65011		BC1784	NA
BCE_1781	1.86068		BC1785	NA
BCE_1782	1.26879		BC1786	NA
BCE_1783	1.41956		BC1787	NA
BCE_1784	1.47197		BC1788	4.91687
BCE_1785	1.98528		BC1789	NA
BCE_1786	1.57343		BC1790	NA
BCE_1787	2.12388		BC1791	NA
BCE_1788	1.46591		BC1792	NA
BCE_1789	1.85479		BC1793	2.20202
BCE_1790	1.73987		BC1794	NA
BCE_1791	2.43369		BC1795	NA
BCE_1792	2.91694		BC1796	NA
BCE_1793	NA		BC1797	NA
BCE_1794	NA		BC1798	3.855
BCE_1795	4.03356		BC1799	NA
BCE_1796	NA		BC1800	NA
BCE_1797	NA		BC1801	NA
BCE_1798	NA		BC1802	1.16658
BCE_1799	NA		BC1803	NA
BCE_1800	NA		BC1804	1.18251
BCE_1801	NA		BC1805	NA
BCE_1802	NA		BC1806	NA
BCE_1803	3.49722		BC1807	NA
BCE_1804	NA		BC1808	NA
BCE_1805	NA		BC1809	6.42184
BCE_1806	1.43795		BC1810	2.76893
BCE_1807	NA		BC1811	3.22879
BCE_1808	NA		BC1812	NA
BCE_1809	1.27624		BC1813	NA
BCE_1810	NA		BC1814	3.29831
BCE_1811	NA		BC1815	4.06211
BCE_1812	NA		BC1816	NA
BCE_1813	NA		BC1817	NA
BCE_1814	NA		BC1818	NA
BCE_1815	NA		BC1819	1.72144
BCE_1816	2.35958		BC1820	4.53701
BCE_1817	5.22002		BC1821	NA
BCE_1818	NA		BC1822	3.31894
BCE_1819	NA		BC1823	3.02797
BCE_1820	NA		BC1824	NA
BCE_1821	NA		BC1825	NA
BCE_1822	NA		BC1826	NA
BCE_1823	NA		BC1827	NA
BCE_1824	NA		BC1828	NA
BCE_1825	NA		BC1829	NA
BCE_1826	NA		BC1830	NA
BCE_1827	NA		BC1831	NA
BCE_1828	NA		BC1832	1.20131
BCE_1829	NA		BC1833	NA
BCE_1830	NA		BC1834	NA
BCE_1831	NA		BC1835	NA
BCE_1832	NA		BC1836	NA
BCE_1833	NA		BC1837	1.39689
BCE_1834	NA		BC1838	NA
BCE_1835	NA		BC1839	NA
BCE_1836	NA		BC1840	NA
BCE_1837	NA		BC1841	NA
BCE_1838	NA		BC1842	NA
BCE_1839	NA		BC1843	NA
BCE_1840	2.84902		BC1844	NA
BCE_1841	6.61496		BC1845	NA
BCE_1842	1.87287		BC1846	NA
BCE_1843	NA		BC1847	NA
BCE_1844	NA		BC1848	NA
BCE_1845	2.03148		BC1849	NA
BCE_1846	2.99539		BC1850	NA
BCE_1847	NA		BC1851	NA
BCE_1848	NA		BC1852	NA
BCE_1849	0.94412		BC1853	NA
BCE_1850	1.03728		BC1854	NA
BCE_1851	1.21518		BC1855	NA
BCE_1852	2.03689		BC1856	NA
BCE_1853	1.60178		BC1857	NA
BCE_1854	0.807768		BC1858	NA
BCE_1855	2.6632		BC1859	NA
BCE_1856	1.55266		BC1860	NA
BCE_1857	NA		BC1861	NA
BCE_1858	3.88562		BC1862	NA
BCE_1859	NA		BC1863	NA
BCE_1860	NA		BC1864	NA
BCE_1861	NA		BC1865	NA
BCE_1862	NA		BC1866	NA
BCE_1863	NA		BC1867	NA
BCE_1864	NA		BC1868	NA
BCE_1865	NA		BC1869	NA
BCE_1866	NA		BC1870	NA
BCE_1867	NA		BC1871	NA
BCE_1868	NA		BC1872	NA
BCE_1869	NA		BC1873	NA
BCE_1870	NA		BC1874	NA
BCE_1871	2.00395		BC1875	NA
BCE_1872	2.9261		BC1876	NA
BCE_1873	2.63602		BC1877	NA
BCE_1874	1.69252		BC1878	NA
BCE_1875	2.83569		BC1879	NA
BCE_1876	NA		BC1880	NA
BCE_1877	1.68441		BC1881	NA
BCE_1878	0.923229		BC1882	NA
BCE_1879	NA		BC1883	NA
BCE_1880	2.96229		BC1884	NA
BCE_1881	NA		BC1885	NA
BCE_1882	NA		BC1886	NA
BCE_1883	3.6365		BC1887	NA
BCE_1884	NA		BC1888	NA
BCE_1885	NA		BC1889	NA
BCE_1886	NA		BC1890	NA
BCE_1887	NA		BC1891	NA
BCE_1888	NA		BC1892	NA
BCE_1889	1.97257		BC1893	NA
BCE_1890	2.94437		BC1894	NA
BCE_1891	NA		BC1895	NA
BCE_1892	NA		BC1896	2.61556
BCE_1893	NA		BC1897	NA
BCE_1894	NA		BC1898	NA
BCE_1895	NA		BC1899	NA
BCE_1896	NA		BC1900	NA
BCE_1897	NA		BC1901	NA
BCE_1898	NA		BC1902	NA
BCE_1899	NA		BC1903	NA
BCE_1900	NA		BC1904	NA
BCE_1901	NA		BC1905	NA
BCE_1902	NA		BC1906	NA
BCE_1903	2.48898		BC1907	NA
BCE_1904	NA		BC1908	NA
BCE_1905	NA		BC1909	NA
BCE_1906	NA		BC1910	NA
BCE_1907	4.21051		BC1911	NA
BCE_1908	NA		BC1912	4.44428
BCE_1909	4.94087		BC1913	NA
BCE_1910	1.72878		BC1914	NA
BCE_1911	NA		BC1915	NA
BCE_1912	NA		BC1916	NA
BCE_1913	2.34322		BC1917	NA
BCE_1914	NA		BC1918	NA
BCE_1915	NA		BC1919	NA
BCE_1916	2.54436		BC1920	NA
BCE_1917	NA		BC1921	NA
BCE_1918	NA		BC1922	NA
BCE_1919	5.03629		BC1923	NA
BCE_1920	NA		BC1924	2.46768
BCE_1921	6.12701		BC1925	NA
BCE_1922	1.73081		BC1926	NA
BCE_1923	2.89735		BC1927	NA
BCE_1924	NA		BC1928	NA
BCE_1925	NA		BC1929	NA
BCE_1926	NA		BC1930	NA
BCE_1927	1.52871		BC1931	NA
BCE_1928	3.90358		BC1932	NA
BCE_1929	NA		BC1933	NA
BCE_1930	NA		BC1934	NA
BCE_1931	2.95341		BC1935	NA
BCE_1932	NA		BC1936	3.35923
BCE_1933	NA		BC1937	NA
BCE_1934	NA		BC1938	1.28224
BCE_1935	NA		BC1939	1.62742
BCE_1936	NA		BC1940	2.19796
BCE_1937	NA		BC1941	2.38542
BCE_1938	NA		BC1942	NA
BCE_1939	NA		BC1943	NA
BCE_1940	NA		BC1944	NA
BCE_1941	NA		BC1945	NA
BCE_1942	NA		BC1946	NA
BCE_1943	NA		BC1947	NA
BCE_1944	NA		BC1948	NA
BCE_1945	2.98354		BC1949	NA
BCE_1946	4.24239		BC1950	NA
BCE_1947	2.25226		BC1951	1.2542
BCE_1948	2.31018		BC1952	NA
BCE_1949	NA		BC1953	3.79797
BCE_1950	NA		BC1954	1.49228
BCE_1951	2.8626		BC1955	NA
BCE_1952	NA		BC1956	NA
BCE_1953	NA		BC1957	NA
BCE_1954	1.28321		BC1958	NA
BCE_1955	2.41787		BC1959	NA
BCE_1956	NA		BC1960	NA
BCE_1957	1.18648		BC1961	NA
BCE_1958	3.59665		BC1962	NA
BCE_1959	1.91052		BC1963	NA
BCE_1960	1.4305		BC1964	NA
BCE_1961	1.10354		BC1965	NA
BCE_1962	NA		BC1966	NA
BCE_1963	NA		BC1967	NA
BCE_1964	5.31996		BC1968	NA
BCE_1965	NA		BC1969	NA
BCE_1966	1.71177		BC1970	NA
BCE_1967	2.25812		BC1971	NA
BCE_1968	2.859		BC1972	NA
BCE_1969	3.14782		BC1973	NA
BCE_1970	3.39777		BC1974	2.7993
BCE_1971	3.2028		BC1975	2.01152
BCE_1972	NA		BC1976	3.2391
BCE_1973	NA		BC1977	NA
BCE_1974	2.73235		BC1978	NA
BCE_1975	3.56363		BC1979	NA
BCE_1976	1.59543		BC1980	NA
BCE_1977	2.62365		BC1981	NA
BCE_1978	2.4748		BC1982	NA
BCE_1979	NA		BC1983	NA
BCE_1980	NA		BC1984	NA
BCE_1981	2.3646		BC1985	NA
BCE_1982	NA		BC1986	NA
BCE_1983	NA		BC1987	NA
BCE_1984	1.46248		BC1988	NA
BCE_1985	NA		BC1989	NA
BCE_1986	NA		BC1990	1.52647
BCE_1987	3.32074		BC1991	4.72099
BCE_1988	2.94915		BC1992	NA
BCE_1989	NA		BC1993	NA
BCE_1990	3.87963		BC1994	6.16775
BCE_1991	NA		BC1995	NA
BCE_1992	NA		BC1996	NA
BCE_1993	NA		BC1997	6.65998
BCE_1994	1.5579		BC1998	1.85112
BCE_1995	1.67551		BC1999	NA
BCE_1996	NA		BC2000	NA
BCE_1997	NA		BC2001	NA
BCE_1998	NA		BC2002	NA
[truncated: 4,050 more rows]

## Sheet: Escherichia coli
	Half-life (min)
Gene	µ = 0.10 h-1	µ = 0.20 h-1	µ = 0.40 h-1	µ = 0.63 h-1
thrL	5.74239	5.99499	3.1332	2.16457
thrA	1.5087	1.2804	1.31493	2.24937
thrB	1.692	1.51078	1.49416	2.06282
thrC	2.03326	1.81537	1.8124	1.99855
yaaX	5.81801	4.01628	3.74761	2.20717
yaaA	NA	NA	NA	NA
yaaJ	10.7677	8.09682	7.55023	7.9392
talB	2.47356	2.72199	2.74156	3.15167
mog	4.01857	2.8105	2.48829	2.98491
yaaH	9.75624	5.73001	3.56514	4.5919
yaaW	NA	NA	NA	NA
yaaI	NA	NA	NA	NA
dnaK	2.9205	2.95374	2.63319	2.44964
dnaJ	2.18536	1.87291	1.73848	1.53634
insL	2.97104	1.98221	1.7453	1.45667
mokC	NA	NA	NA	NA
nhaA	3.89416	3.53623	2.75513	2.89924
nhaR	9.57394	7.199	5.55373	4.17617
insB_1	4.67376	2.95981	2.55652	2.46636
insA_1	2.21287	1.99953	1.92266	1.65343
rpsT	4.50136	3.36622	2.21596	1.88615
yaaY	14.0764	13.8772	10.1795	12.7649
ribF	2.97264	2.20392	1.75318	1.54924
ileS	1.94193	1.57218	1.43013	1.44456
lspA	2.303	1.9148	1.73885	1.58344
fkpB	2.51065	1.91105	1.89003	1.7607
ispH	3.24772	2.43831	2.27152	2.28419
rihC	5.7025	6.33925	6.68842	13.0698
dapB	4.60816	2.82097	2.38753	2.04574
carA	NA	NA	NA	NA
carB	2.26984	1.93268	1.76322	3.3938
caiF	9.31231	6.17789	4.87385	5.29619
caiE	NA	NA	NA	NA
caiD	NA	NA	NA	NA
caiC	15.1268	6.83375	6.07039	5.25459
caiB	10.7348	7.82993	6.65274	6.79703
caiA	15.0285	8.24285	6.7265	10.5047
caiT	NA	NA	NA	NA
fixA	NA	NA	NA	NA
fixB	27.5121	21.2541	19.4027	30.7888
fixC	14.5235	7.34443	5.14575	5.43862
fixX	15.042	9.98249	8.34159	7.42888
yaaU	23.9281	14.8133	12.7355	11.272
kefF	7.96454	6.04867	5.2522	5.94729
kefC	4.08974	2.90943	2.88774	2.79462
folA	6.57832	4.42351	3.7634	3.61945
apaH	3.61066	2.96331	2.5549	2.07982
apaG	2.96766	2.56261	2.18155	1.71039
rsmA	2.51488	1.99032	1.57821	1.25835
pdxA	3.15048	2.34524	1.9185	1.42735
surA	2.46012	1.84362	1.57678	1.2662
lptD	2.31972	1.74405	1.51725	1.23913
djlA	5.49457	3.75918	2.78341	2.35774
rluA	5.04601	4.17035	3.82454	3.78857
rapA	4.27076	2.78067	2.18346	2.39043
polB	8.15001	5.83211	5.00458	5.49486
araD	NA	NA	NA	NA
araA	3.23977	3.90013	5.43656	8.22223
araB	NA	NA	NA	NA
araC	2.40291	2.42139	2.75922	2.44342
yabI	4.85669	5.32751	4.4184	4.04792
thiQ	9.31226	6.59777	6.18061	6.26863
thiP	11.1533	8.17121	6.05131	4.60747
thiB	4.52341	4.28784	3.06458	2.53525
sgrR	6.17301	3.86045	2.81603	3.13212
setA	3.81128	2.9444	2.53803	2.40514
leuD	NA	NA	NA	NA
leuC	1.60878	2.18526	3.29451	3.41801
leuB	1.57967	1.7801	2.06113	2.89374
leuA	1.58626	1.29461	1.05776	1.13849
leuL	NA	NA	NA	NA
leuO	NA	NA	NA	NA
ilvI	1.93752	1.42925	1.28082	1.03963
ilvH	2.88132	2.10884	1.72051	1.38447
fruR	2.53936	1.93731	1.75393	1.73395
mraZ	3.16782	2.30236	1.72473	1.55642
rsmH	3.65355	2.44955	2.04056	1.81458
ftsL	2.48569	1.96286	1.98559	1.4706
ftsI	6.51511	4.9406	4.5614	3.80415
murE	3.25923	2.51423	2.31873	1.61736
murF	3.85227	2.84026	2.75277	2.11969
mraY	4.06936	3.5462	2.95659	2.2332
murD	NA	NA	NA	NA
ftsW	NA	NA	NA	NA
murG	NA	NA	NA	NA
murC	NA	NA	NA	NA
ddlB	NA	NA	NA	NA
ftsQ	NA	NA	NA	NA
ftsA	NA	NA	NA	NA
ftsZ	NA	NA	NA	NA
lpxC	5.6835	8.23626	8.44173	9.44667
secM	4.93569	3.83442	3.27875	4.71133
secA	2.71037	2.24858	2.10189	2.17808
mutT	12.8508	8.39026	8.26273	5.98405
yacG	4.20471	2.9596	2.57638	2.37481
yacF	3.9376	2.53158	2.13216	1.91406
coaE	5.84576	3.69353	3.35818	2.52917
guaC	3.73419	3.34268	2.38947	5.63991
hofC	16.3407	9.79758	9.09672	10.2006
hofB	18.5914	12.18	12.4019	12.9951
ppdD	NA	NA	NA	NA
nadC	3.6028	2.38078	1.85864	1.80762
ampD	3.32392	2.66297	2.2641	2.13219
ampE	2.89923	2.75498	2.43282	2.05793
aroP	1.77677	1.4143	1.16947	1.69706
pdhR	NA	NA	NA	NA
aceE	3.00767	3.41517	4.10557	3.67193
aceF	3.37061	4.29001	4.77851	4.21362
lpd	4.40623	5.55434	5.63579	7.39523
yacH	14.2363	10.2479	9.29034	12.1942
acnB	4.91301	6.26261	5.82506	5.66182
yacL	4.61986	3.97097	3.77914	3.53719
speD	NA	NA	NA	NA
speE	3.13877	3.93027	2.87232	6.70759
yacC	NA	NA	NA	NA
cueO	3.22013	2.72816	2.34952	2.93869
gcd	3.54604	3.14571	1.92258	1.87767
hpt	2.29622	1.7101	1.47517	1.61838
can	2.21983	1.7426	1.458	1.43999
yadG	2.72205	2.12372	1.99087	2.48765
yadH	3.05029	2.43672	2.16679	2.42839
yadI	4.04383	3.67311	3.74827	3.38668
yadE	NA	NA	NA	NA
panD	NA	NA	NA	NA
yadD	20.2078	14.746	17.0625	17.1065
panC	2.40373	1.87047	1.46546	1.82192
panB	2.09178	1.62766	1.28174	1.29548
yadC	NA	NA	NA	NA
yadK	NA	NA	NA	NA
yadL	NA	NA	NA	NA
yadM	NA	NA	NA	NA
htrE	NA	NA	NA	NA
ecpD	NA	NA	NA	NA
yadN	NA	NA	NA	NA
folK	NA	NA	NA	NA
pcnB	2.63739	1.61582	1.35151	1.33981
yadB	7.28303	4.21782	3.3201	3.20526
dksA	4.45612	5.24762	5.3754	3.24741
sfsA	3.61375	3.85498	5.61347	2.85736
ligT	4.98386	3.75994	2.5685	2.7719
hrpB	6.41493	4.34004	3.59327	3.85103
mrcB	4.44078	3.08457	2.53996	2.79256
fhuA	2.22843	1.58678	1.31459	1.2006
fhuC	3.62255	2.2818	1.81105	1.589
fhuD	10.2298	5.11927	4.58618	3.28134
fhuB	6.61441	4.32348	3.22466	2.89139
hemL	2.71051	2.06419	1.68948	3.2278
clcA	4.8961	3.48045	2.81065	2.95984
erpA	3.0118	2.35935	1.98368	2.04957
yadS	5.43877	4.39785	3.55971	3.67691
btuF	5.84346	3.75242	2.3862	2.42789
mtn	3.66046	2.64055	2.05531	2.68021
dgt	4.71334	3.40591	3.43109	3.78411
degP	3.60641	3.0256	2.62255	3.29254
cdaR	NA	NA	NA	NA
yaeH	11.6993	10.7008	13.934	12.9059
yaeI	8.59723	5.6578	4.45406	3.36193
dapD	2.15937	1.7196	1.50985	2.18188
glnD	3.14058	2.74304	2.42419	2.0239
map	2.67267	1.93806	1.51477	1.34007
rpsB	3.45474	3.5932	3.77519	2.84206
tsf	2.83048	2.59817	3.00425	2.29435
pyrH	3.00608	2.14242	1.75088	3.65019
frr	2.33677	1.86253	1.56832	2.05875
dxr	3.68281	2.46133	1.9832	1.8262
ispU	2.19822	1.77604	1.52919	1.42381
cdsA	2.38571	1.92644	1.5987	1.44071
rseP	3.12426	2.45872	1.86315	1.62193
bamA	2.12038	1.87486	1.70205	1.45853
skp	2.68451	2.48084	2.79464	3.46093
lpxD	2.28731	2.00391	1.89415	2.06548
fabZ	2.70459	2.21235	2.06044	2.66786
lpxA	2.52223	2.41267	2.21281	2.8406
lpxB	3.4794	2.62525	2.24588	2.41348
rnhB	6.28252	4.2257	3.05733	3.14928
dnaE	4.08435	3.46328	2.85172	3.89931
accA	2.46694	2.08944	1.75098	2.10328
ldcC	3.43423	3.20034	2.97663	2.68813
yaeR	4.1807	3.18715	2.83967	2.80656
tilS	5.25071	3.51802	2.72733	2.63566
rof	5.72722	4.73268	4.79544	3.72755
yaeQ	3.33187	2.42644	1.79324	1.66346
yaeJ	5.19863	3.23328	2.67968	2.42769
nlpE	4.06852	2.77308	2.74047	2.25513
yaeF	NA	NA	NA	NA
proS	2.56465	1.74102	1.41571	2.41184
yaeB	5.66424	3.30192	2.51115	2.19124
rcsF	2.25237	1.86392	1.48644	1.44124
metQ	3.35249	4.03146	3.68503	3.51566
metI	2.01512	1.59266	1.30401	1.00867
metN	1.85937	1.4314	1.06508	1.00682
gmhB	2.63595	2.04559	1.68548	1.46786
dkgB	4.52724	3.35479	3.73847	2.99073
yafC	5.00127	3.8674	3.33461	3.11163
yafD	2.97554	2.32436	1.79391	1.85918
yafE	12.2956	8.00744	8.27271	5.78154
mltD	3.26707	2.50586	1.95563	2.04814
gloB	6.08697	4.23518	7.69385	4.58949
yafS	5.64283	3.49198	3.66658	3.1421
rnhA	8.50189	5.31603	5.0766	3.48658
dnaQ	3.96626	3.00727	2.764	2.58201
yafT	NA	NA	NA	NA
yafU	NA	NA	NA	NA
yafV	6.50796	6.40148	4.6763	5.5759
ivy	NA	NA	NA	NA
fadE	3.5835	4.43194	5.17345	5.57313
lpcA	2.8146	1.94681	1.67163	1.6974
yafJ	3.04472	2.19166	1.89181	1.92567
yafK	2.33924	1.92582	1.55329	1.35569
yafQ	NA	NA	NA	NA
dinJ	NA	NA	NA	NA
yafL	NA	NA	NA	NA
yafM	5.72562	4.61938	4.84033	3.90351
lfhA	NA	NA	NA	NA
lafU	NA	NA	NA	NA
dinB	3.68258	2.82374	2.31612	2.49447
yafN	NA	NA	NA	NA
yafO	NA	NA	NA	NA
yafP	NA	NA	NA	NA
ykfJ	NA	NA	NA	NA
prfH	NA	NA	NA	NA
pepD	2.37987	2.32497	2.25158	2.90152
gpt	3.42181	2.24409	1.6434	1.70801
frsA	3.41463	2.63373	2.01366	2.07495
crl	2.47477	1.96853	1.8211	2.37339
phoE	NA	NA	NA	NA
proB	2.0165	1.45028	1.1911	1.09008
proA	2.19383	1.65369	1.41467	1.37777
ykfI	18.0108	13.4557	10.562	8.65221
yafW	9.4353	7.42458	5.84807	6.14333
ykfG	30.0524	16.8766	15.6467	18.7593
yafX	3.65559	3.17575	2.56022	2.42346
ykfF	5.741	4.43101	3.73966	4.05672
ykfB	NA	NA	NA	NA
yafY	5.42568	7.29711	7.47689	2.97862
yafZ	15.4538	13.4748	13.8669	18.8615
ykfA	5.34212	5.38295	5.36399	6.70177
perR	NA	NA	NA	NA
insI	NA	NA	NA	NA
ykfC	6.37164	5.28575	4.75739	4.89828
insH_1	2.39632	3.31219	2.49611	2.19863
mmuP	2.65907	2.30992	1.50388	1.42222
mmuM	2.51819	2.12954	1.69584	1.54464
afuC	20.9991	14.5418	11.4858	12.4674
afuB	NA	NA	NA	NA
insB_2	4.35243	2.95668	2.57453	2.44366
insA_2	2.24865	1.99914	1.93289	1.62709
yagB	7.25591	4.75166	4.83921	5.50863
yagA	NA	NA	NA	NA
yagE	6.09125	4.06935	4.06211	7.61632
yagF	7.65239	4.69076	4.51678	8.59727
yagG	9.46651	12.1171	11.0215	12.3231
yagH	12.8639	12.5555	12.3312	13.5943
yagI	3.84714	2.83674	2.07752	2.24872
argF	2.1371	1.909	1.36076	1.5728
yagJ	NA	NA	NA	NA
yagK	NA	NA	NA	NA
yagL	NA	NA	NA	NA
yagM	NA	NA	NA	NA
yagN	NA	NA	NA	NA
intF	NA	NA	NA	NA
yagP	14.2819	11.8063	10.9815	9.77751
paoD	8.97439	9.80225	9.37679	9.05723
paoC	6.62654	7.3277	7.34184	7.51389
paoB	15.5511	14.2027	16.9978	15.0627
paoA	NA	NA	NA	NA
yagU	3.63059	3.23174	3.02023	5.11895
ykgJ	NA	NA	NA	NA
yagV	13.2898	8.77689	9.52056	9.2339
yagW	11.1028	7.65369	7.63068	6.70732
yagX	18.995	13.6538	11.9653	14.7473
matC	20.0715	10.8839	10.0768	12.2874
matB	37.4493	22.3607	18.1579	18.5008
matA	NA	NA	NA	NA
ykgL	NA	NA	NA	NA
ykgM	NA	NA	NA	NA
eaeH	NA	NA	NA	NA
insE	7.17094	4.9476	4.25363	3.90899
insF	7.72929	4.68559	4.49525	4.6604
ykgA	NA	NA	NA	NA
ykgB	8.81447	7.91951	9.97795	6.88265
ykgI	NA	NA	NA	NA
ykgC	6.8845	7.21155	14.4784	9.37402
ykgD	17.7305	13.1797	13.9681	14.7645
ykgE	NA	NA	NA	NA
ykgF	3.04366	2.58228	3.14683	4.46694
ykgG	3.73069	3.79418	5.69231	5.48543
ykgH	NA	NA	NA	NA
betA	8.29476	4.78139	4.31713	4.19342
betB	4.08504	2.60017	2.02973	2.06226
betI	7.92485	4.12896	3.27423	3.19289
betT	6.28473	4.41753	3.44822	3.29651
yahA	NA	NA	NA	NA
yahB	5.84584	4.43989	4.16891	4.24219
yahC	NA	NA	NA	NA
yahD	NA	NA	NA	NA
yahE	NA	NA	NA	NA
yahF	NA	NA	NA	NA
yahG	NA	NA	NA	NA
yahI	20.8451	12.7046	12.803	19.9673
yahJ	8.20966	6.33452	5.38663	6.55821
yahK	3.11966	3.72505	4.57365	3.5065
yahL	NA	NA	NA	NA
yahM	NA	NA	NA	NA
yahN	NA	NA	NA	NA
yahO	NA	NA	NA	NA
prpR	NA	NA	NA	NA
prpB	NA	NA	NA	NA
prpC	NA	NA	NA	NA
prpD	NA	NA	NA	NA
prpE	NA	NA	NA	NA
codB	NA	NA	NA	NA
codA	3.18907	2.05995	1.49129	4.10252
cynR	6.76057	3.87392	3.22207	4.27747
cynT	4.04385	5.47592	6.91833	8.77547
cynS	4.91959	6.82956	8.59038	9.24788
cynX	6.51129	8.02159	11.4506	13.5713
lacA	NA	NA	NA	NA
lacY	11.0018	10.628	14.3462	14.9786
lacZ	13.6907	8.5936	10.6302	14.54
lacI	3.49549	2.56889	2.4712	2.69142
mhpR	2.12114	1.92858	2.62357	2.10976
mhpA	13.3763	10.3088	10.4398	13.9942
mhpB	12.1906	7.91924	8.87327	10.2789
mhpC	9.25019	6.121	6.23665	10.4353
mhpD	11.0397	7.43393	6.73556	9.28273
mhpF	11.2936	6.22811	6.28749	7.84545
mhpE	9.30076	5.80139	5.28479	6.27165
mhpT	10.0408	11.7406	10.4668	12.4568
yaiL	4.76192	2.88097	2.74688	2.23596
frmB	13.8288	8.00796	6.91436	8.60653
frmA	4.31388	6.40354	4.14173	9.64053
frmR	NA	NA	NA	NA
yaiO	NA	NA	NA	NA
insC	3.31519	2.58205	2.40184	2.28758
insD_1	2.73872	2.07794	1.89378	1.72429
yaiP	NA	NA	NA	NA
yaiS	NA	NA	NA	NA
tauA	4.02594	3.45896	3.5353	3.32038
tauB	4.2451	3.78458	3.97919	3.46141
tauC	6.85129	5.96036	6.16194	5.27595
tauD	6.0487	5.10598	6.21476	5.10598
hemB	3.44268	2.62678	2.09979	2.12549
yaiV	NA	NA	NA	NA
ampH	2.9845	2.5879	1.99946	2.18213
sbmA	5.56982	4.27106	4.11801	3.98955
yaiW	2.71778	2.40556	2.14831	1.87495
yaiY	NA	NA	NA	NA
yaiZ	3.25631	3.77856	4.18093	5.03502
ddlA	3.80083	2.66446	2.26776	2.52508
iraP	NA	NA	NA	NA
phoA	9.63236	6.42404	5.78846	8.10899
psiF	6.52904	9.43446	9.67046	6.46365
adrA	NA	NA	NA	NA
proC	3.0442	2.30134	1.96237	2.12143
yaiI	8.46099	4.19022	4.69352	3.783
aroL	3.1072	2.00456	1.83684	1.77111
yaiA	4.45507	2.85278	2.8119	1.97599
aroM	5.59712	4.12016	3.95541	2.60962
yaiE	4.13258	4.16451	4.01678	3.13313
ykiA	NA	NA	NA	NA
rdgC	4.52602	3.03164	2.623	2.31465
mak	2.64094	2.45857	2.24315	2.27369
araJ	20.0922	11.198	8.51629	7.41767
sbcC	4.84584	3.28536	3.66869	2.64794
sbcD	5.54686	3.83316	3.14696	3.22059
phoB	4.44602	3.52268	2.88081	3.00815
phoR	13.7441	7.85612	6.72515	7.10956
brnQ	4.58926	2.55016	1.66037	1.77306
proY	5.15603	3.01832	2.22431	2.2509
malZ	3.96052	3.1303	2.37066	2.87341
acpH	9.78734	7.60255	6.50363	6.75455
queA	5.06664	3.29244	2.3406	2.01167
tgt	4.65356	4.98973	3.85235	3.53122
yajC	2.46465	2.03258	1.57249	1.4965
secD	2.2166	1.55608	1.26487	1.17255
secF	2.54963	1.94587	1.44778	1.31389
yajD	3.62317	2.6017	2.51522	2.31365
tsx	2.78916	2.35987	2.06909	2.40997
yajI	NA	NA	NA	NA
nrdR	2.62728	1.97875	1.5771	1.51336
ribD	2.44323	1.70696	1.37258	1.34962
ribE	2.22456	1.6325	1.29273	2.1637
nusB	2.17824	1.60975	1.30402	2.05931
thiL	3.41048	2.33651	1.89876	1.76307
pgpA	4.85337	3.44669	2.71367	2.5242
yajO	3.71734	4.84279	5.85801	4.66936
dxs	2.79567	2.03767	1.71171	1.60361
ispA	2.89464	1.99913	1.62303	1.46307
xseB	2.33845	1.75891	1.40422	1.24673
thiI	3.94472	2.40436	1.8081	1.8264
yajL	5.47626	3.49924	2.92161	3.23817
panE	4.24019	2.98023	2.52037	2.0937
yajQ	4.19785	3.56142	3.58334	2.64276
yajR	13.7995	8.19108	6.38748	6.03437
cyoE	NA	NA	NA	NA
cyoD	NA	NA	NA	NA
cyoC	2.26398	2.02289	2.1573	2.21792
cyoB	2.11364	1.74326	1.76312	2.07949
cyoA	2.01014	1.56443	1.42295	1.7805
ampG	5.07602	2.85562	1.90316	1.77799
yajG	2.95377	1.96938	1.58923	1.65243
bolA	NA	NA	NA	NA
tig	2.22402	1.74593	1.70465	1.82292
clpP	2.22362	1.67947	1.44929	1.61003
clpX	2.25709	1.77284	1.5226	1.68452
lon	2.87243	2.12041	1.97747	2.0298
hupB	9.62884	10.8559	10.0982	6.48523
ppiD	2.42084	1.71006	1.40708	1.67456
ybaV	14.6817	7.06211	7.34622	7.26839
fadM	10.0844	8.93853	11.5778	8.28739
queC	5.81996	4.12744	4.82022	5.07651
ybaE	4.51772	3.99925	4.55661	4.79999
cof	5.99159	5.21151	3.83143	4.09925
ybaO	6.16625	5.33	4.53496	4.4406
mdlA	12.3974	7.53415	6.83117	6.52522
mdlB	13.5956	8.4324	8.58113	8.94245
glnK	NA	NA	NA	NA
amtB	NA	NA	NA	NA
tesB	4.14261	3.04689	2.47195	2.52882
ybaY	4.85155	4.62686	4.3171	3.8397
ybaZ	11.9157	8.463	7.98625	10.0883
ybaA	NA	NA	NA	NA
ylaB	NA	NA	NA	NA
ylaC	NA	NA	NA	NA
maa	3.6368	3.26607	3.7586	2.91987
hha	NA	NA	NA	NA
tomB	NA	NA	NA	NA
acrB	2.39626	2.03205	1.70577	2.27878
acrA	2.2726	1.72657	1.45742	1.87284
acrR	NA	NA	NA	NA
kefA	4.08721	2.53725	2.03592	1.85169
ybaM	7.41332	5.68502	4.57852	4.78835
priC	5.13804	3.68601	3.32349	3.77376
ybaN	2.94766	2.12158	1.69826	1.49208
apt	2.77692	1.85882	1.32462	1.81664
dnaX	5.69294	3.37473	2.8302	2.95062
ybaB	2.74741	2.26542	1.84841	2.72076
recR	3.40584	2.44659	2.05749	2.76881
htpG	2.59092	2.66551	2.33812	2.13162
adk	2.27333	1.69729	1.3351	2.60819
hemH	NA	NA	NA	NA
aes	5.77508	5.9348	8.86394	7.91049
gsk	4.05272	2.43848	1.71059	1.61506
ybaL	3.48342	2.49197	1.93171	1.97413
fsr	3.77189	2.9049	2.36791	2.70192
ushA	2.80867	2.58651	2.42184	2.27525
ybaK	5.24546	3.46773	3.0887	2.95064
ybaP	9.96337	6.51727	5.2414	3.80027
ybaQ	9.19066	6.99447	7.68125	4.25902
copA	3.67381	2.79396	2.37553	2.14861
ybaS	20.2529	13.311	11.1358	11.0094
ybaT	6.28858	5.27323	4.63619	4.57947
cueR	3.20684	2.65817	2.31709	2.58553
ybbJ	2.85729	2.54434	2.18769	1.85321
qmcA	4.18822	3.82235	2.95058	2.59101
ybbL	4.88579	2.64766	2.51952	1.95852
ybbM	7.84033	4.35859	3.73387	3.12581
ybbN	2.76315	2.20295	1.81193	2.17483
ybbO	2.49357	1.89626	1.63716	1.87806
tesA	2.87028	2.07597	1.83196	2.05928
ybbA	4.57417	3.58321	2.80739	3.6165
ybbP	4.91818	3.65657	2.77881	3.57824
rhsD	NA	NA	NA	NA
ybbC	NA	NA	NA	NA
ylbH	NA	NA	NA	NA
ybbD	NA	NA	NA	NA
ylbG	7.32717	6.14669	6.34252	5.24442
selU	10.0439	7.35316	5.6847	5.41514
allS	NA	NA	NA	NA
allA	NA	NA	NA	NA
allR	3.01143	2.07288	1.59991	1.84187
gcl	NA	NA	NA	NA
hyi	NA	NA	NA	NA
glxR	NA	NA	NA	NA
ybbW	NA	NA	NA	NA
allB	NA	NA	NA	NA
ybbY	31.0486	17.9192	17.7917	15.5153
glxK	8.90471	7.76252	6.28817	11.681
ylbA	4.07855	4.83067	4.54312	7.89871
allC	3.99366	3.71742	4.92725	5.49899
allD	NA	NA	NA	NA
fdrA	NA	NA	NA	NA
ylbF	15.7249	13.8637	11.5017	12.0126
ybcF	19.9344	14.0237	10.8203	12.8231
purK	2.92483	1.8337	1.26524	1.41688
purE	4.5509	2.50143	1.68064	1.68867
lpxH	3.44638	2.37629	1.71715	1.66665
ppiB	2.82482	2.28295	1.90809	2.27455
cysS	2.77696	1.84625	1.53427	1.78295
ybcI	8.86007	5.66161	4.60696	4.93029
ybcJ	8.15169	5.48404	4.07482	4.62259
folD	2.85094	2.03512	1.41931	1.50804
sfmA	NA	NA	NA	NA
sfmC	NA	NA	NA	NA
sfmD	NA	NA	NA	NA
sfmH	NA	NA	NA	NA
sfmF	NA	NA	NA	NA
fimZ	NA	NA	NA	NA
intD	NA	NA	NA	NA
exoD	16.8578	12.0922	14.2709	11.4298
renD	NA	NA	NA	NA
emrE	NA	NA	NA	NA
ybcK	NA	NA	NA	NA
ybcL	NA	NA	NA	NA
ybcM	NA	NA	NA	NA
ybcN	NA	NA	NA	NA
ninE	NA	NA	NA	NA
ybcO	29.7277	24.2517	20.0531	19.5506
rusA	NA	NA	NA	NA
quuD	NA	NA	NA	NA
nmpC	1.97946	2.26123	1.98393	1.04315
essD	NA	NA	NA	NA
arrD	25.1641	18.9589	17.9525	16.445
rzpD	NA	NA	NA	NA
borD	5.57318	3.16711	2.58188	2.0125
ybcV	NA	NA	NA	NA
ybcW	NA	NA	NA	NA
nohD	NA	NA	NA	NA
tfaD	NA	NA	NA	NA
ybcY	NA	NA	NA	NA
tfaX	NA	NA	NA	NA
appY	NA	NA	NA	NA
ompT	NA	NA	NA	NA
envY	NA	NA	NA	NA
ybcH	11.6602	6.99549	7.03725	7.27722
nfrA	4.38392	3.25859	2.9609	2.51962
nfrB	17.5122	14.3083	13.2409	10.4444
cusS	NA	NA	NA	NA
cusR	4.45709	3.46518	2.69028	2.59234
cusC	NA	NA	NA	NA
cusF	9.32351	7.38433	3.04343	2.27373
cusB	12.5761	8.38525	3.15198	3.06048
cusA	11.7152	8.83759	5.21284	4.98235
pheP	7.28799	3.95046	2.9192	2.66933
mscM	5.22839	3.37815	2.58808	2.52783
nfsB	2.35552	2.39302	2.60003	3.0148
ybdF	8.89665	5.31102	4.30869	4.1907
ybdJ	10.2795	6.2814	6.40307	6.67148
ybdK	3.94257	4.22664	4.48057	4.38936
entD	9.38956	5.43227	4.77662	2.43322
fepA	3.40901	2.42395	2.21725	2.40442
fes	NA	NA	NA	NA
entF	5.88302	3.53111	3.34707	2.22
fepE	NA	NA	NA	NA
fepC	3.53523	2.64899	2.28435	1.82893
fepG	6.7854	4.32044	3.64345	2.95656
fepD	NA	NA	NA	NA
entS	5.02149	3.22485	2.23194	1.86725
fepB	5.22789	3.56175	2.63151	2.65128
entC	4.03414	2.61222	1.93462	1.64547
entE	4.26073	2.81317	2.08126	1.76919
entB	3.1698	2.97198	3.07288	1.76412
entA	3.84212	3.42741	3.06973	1.77614
entH	3.2986	3.27169	2.75594	1.78239
cstA	NA	NA	NA	NA
ybdH	2.9608	2.20409	1.67159	1.91124
ybdL	2.78987	2.38837	1.74343	1.89194
ybdM	11.5514	6.27584	9.1958	6.14339
ybdN	NA	NA	NA	NA
ybdO	NA	NA	NA	NA
dsbG	8.97246	3.92751	6.91547	3.78534
ahpC	NA	NA	NA	NA
ahpF	NA	NA	NA	NA
uspG	8.49348	9.07814	10.5688	3.62356
ybdR	4.81177	3.96302	5.11314	4.62585
rnk	3.68197	3.93528	3.69865	5.32162
rna	4.1468	3.02889	2.41041	2.0819
citT	19.1462	16.8204	11.4798	16.0643
citG	NA	NA	NA	NA
citX	NA	NA	NA	NA
citF	NA	NA	NA	NA
citE	NA	NA	NA	NA
citD	NA	NA	NA	NA
citC	NA	NA	NA	NA
dpiB	7.9886	4.52026	4.3561	3.71098
dpiA	12.1694	6.85618	7.10265	5.557
dcuC	NA	NA	NA	NA
pagP	NA	NA	NA	NA
cspE	4.32861	3.4456	2.59934	3.94355
crcB	10.0273	5.3698	5.21598	3.39204
tatE	5.65875	5.26936	4.9193	4.71565
lipA	1.9038	1.77334	1.54142	1.48165
ybeF	NA	NA	NA	NA
lipB	5.01257	2.94058	2.67092	3.22453
ybeD	2.87594	2.56154	2.17043	3.67683
dacA	2.71453	1.87756	1.70044	2.31861
rlpA	2.78405	2.10828	1.85788	2.78512
mrdB	3.0337	2.49146	2.09321	1.85523
mrdA	5.72256	3.09503	2.62213	2.55939
rlmH	4.26995	2.54457	1.67843	1.78567
ybeB	3.29044	2.09321	1.61354	1.69617
cobC	7.19244	4.32226	4.0975	2.85039
nadD	3.21343	2.35658	2.11098	1.63805
holA	3.65893	2.68843	2.10594	1.81987
lptE	2.44869	1.91735	1.56196	1.43384
leuS	1.97562	1.54908	1.29474	1.35826
ybeL	2.62912	4.13735	4.27104	2.01695
ybeQ	NA	NA	NA	NA
ybeR	NA	NA	NA	NA
djlB	NA	NA	NA	NA
ybeT	NA	NA	NA	NA
ybeU	NA	NA	NA	NA
djlC	10.8507	6.85311	8.07376	7.25587
hscC	NA	NA	NA	NA
rihA	2.3895	1.73614	1.57818	3.00571
gltL	2.90901	2.52976	2.73402	3.05658
gltK	2.26944	1.90598	1.76901	2.20984
gltJ	2.62406	2.04012	1.96564	2.45704
gltI	3.45183	4.95816	5.59012	6.35231
lnt	3.31089	2.34216	1.87536	1.78005
ybeX	2.34816	1.76315	1.45038	1.43284
ybeY	2.41574	1.71152	1.53539	1.40532
ybeZ	2.63776	1.89436	1.58525	1.5211
miaB	3.55866	2.28371	1.73955	2.19153
ubiF	3.31203	2.56552	2.07299	1.94918
asnB	2.37387	1.75175	1.4156	1.53983
nagD	2.7774	2.10826	1.64524	1.54214
nagC	3.30613	2.42384	1.86597	1.67016
nagA	2.72393	2.26053	2.00957	1.91684
nagB	3.54519	2.7446	2.59331	3.0584
nagE	3.50933	4.49031	4.29192	3.36858
glnS	2.26959	1.62242	1.29522	1.36789
chiP	NA	NA	NA	NA
chiQ	NA	NA	NA	NA
fur	2.49426	2.00027	1.85748	1.51828
fldA	2.40902	1.7143	1.47027	1.3131
ybfE	8.89268	5.04346	4.12459	3.40706
ybfF	3.72317	2.38342	2.07204	2.46051
seqA	3.0361	2.01029	1.83268	1.53796
pgm	2.47912	1.94083	1.75854	1.63827
ybfP	19.301	10.2042	11.5784	7.9153
ybfG	NA	NA	NA	NA
potE	14.0744	17.3049	15.6073	12.7663
speF	NA	NA	NA	NA
kdpE	5.09084	4.67204	4.09598	3.22393
kdpD	6.02511	3.98876	3.3171	3.03051
kdpC	4.69861	3.38943	2.65595	2.58319
kdpB	3.96817	2.47681	1.93672	2.26225
kdpA	4.27161	2.41704	1.61434	1.9188
ybfA	NA	NA	NA	NA
rhsC	NA	NA	NA	NA
ybfB	NA	NA	NA	NA
ybfO	NA	NA	NA	NA
ybfC	NA	NA	NA	NA
ybfL	NA	NA	NA	NA
ybfD	NA	NA	NA	NA
ybgA	NA	NA	NA	NA
phr	10.3655	6.91367	6.30272	6.1678
dtpD	4.75222	4.36421	2.57387	2.15379
ybgI	2.14265	1.70414	1.51675	1.32855
ybgJ	2.10882	1.74362	1.6689	1.3331
ybgK	2.11091	1.76118	1.69631	1.32028
ybgL	4.04457	2.94936	2.62918	2.26407
nei	8.13096	3.93782	3.49467	2.49778
abrB	NA	NA	NA	NA
ybgO	NA	NA	NA	NA
ybgP	NA	NA	NA	NA
ybgQ	NA	NA	NA	NA
ybgD	NA	NA	NA	NA
gltA	6.69592	8.09278	5.61355	3.62516
sdhC	1.56044	1.57985	1.6791	1.00982
sdhD	1.58527	1.7014	1.73061	1.03205
sdhA	1.87075	2.31359	2.46436	1.65306
sdhB	1.9647	2.47347	2.68528	1.74586
sucA	NA	NA	NA	NA
sucB	NA	NA	NA	NA
sucC	NA	NA	NA	NA
sucD	NA	NA	NA	NA
mngR	9.1285	4.94996	5.84378	5.18488
mngA	NA	NA	NA	NA
mngB	NA	NA	NA	NA
cydA	3.90296	5.75034	5.35061	4.01479
cydB	4.52255	6.94874	5.99395	4.69684
ybgE	NA	NA	NA	NA
ybgC	5.13686	3.13745	2.85517	2.30799
tolQ	3.08077	2.19171	1.68192	1.35679
tolR	3.3115	2.23351	1.73172	1.49444
tolA	4.52778	2.86227	2.63464	2.23521
tolB	2.17125	1.786	1.63677	2.84219
pal	4.04149	10.4477	7.63154	7.05201
ybgF	2.48788	2.43736	2.21889	2.77547
nadA	2.24479	1.58035	1.36019	1.31062
pnuC	2.53254	1.94847	1.64459	1.59703
zitB	3.82325	2.83171	2.41811	2.50662
ybgS	NA	NA	NA	NA
aroG	2.18137	1.47874	1.14996	1.7976
gpmA	2.47461	2.63234	2.39162	2.10106
galM	2.05003	1.85685	1.71187	1.41092
galK	2.32432	2.16926	1.95435	1.71748
galT	2.80975	2.16652	1.96869	1.99986
galE	2.99456	2.4926	2.14255	2.19089
modF	2.60085	1.78144	1.35947	1.28379
modE	4.92266	3.48351	2.72282	2.57224
ybhT	10.2095	8.38349	6.3817	7.95104
modA	4.09413	2.31762	1.85592	1.7789
modB	3.59591	2.12895	1.67293	1.42477
modC	4.07731	2.0266	1.66003	1.54559
ybhA	3.64667	2.55004	2.03586	2.01529
pgl	NA	NA	NA	NA
ybhD	NA	NA	NA	NA
ybhH	NA	NA	NA	NA
ybhI	NA	NA	NA	NA
ybhJ	18.6559	11.5482	9.58028	13.6254
ybhC	2.40879	1.58507	1.28408	1.83294
ybhB	8.62598	6.20484	4.51114	4.55637
bioA	3.05101	2.28706	1.53225	1.54275
bioB	3.23123	2.38291	1.8702	1.85345
bioF	3.50018	2.16472	1.71933	1.68627
bioC	5.13946	2.81063	2.47099	2.36127
bioD	3.73371	2.59138	2.37895	2.18502
uvrB	3.10393	2.62214	2.23999	2.45809
ybhK	5.46836	3.8998	3.14338	2.75885
moaA	3.71521	2.51172	2.31895	1.96578
moaB	3.05043	3.59623	3.17584	2.11481
moaC	3.59672	4.14116	3.76443	2.35498
moaD	4.02922	4.33644	3.93033	2.64693
moaE	5.27296	5.57604	4.50464	3.27994
ybhL	2.73752	2.42953	1.96872	1.73393
ybhM	NA	NA	NA	NA
ybhN	7.79296	7.78796	7.76557	6.84327
ybhO	5.39272	4.70329	4.62502	4.21339
ybhP	4.42294	3.7748	3.76483	3.4187
ybhQ	3.38194	4.38692	5.30631	5.20799
ybhR	6.33125	5.79201	5.33565	4.352
ybhS	7.5226	5.17739	4.77593	4.29338
ybhF	3.84256	2.89275	2.44152	2.0573
ybhG	3.28835	2.36994	2.13044	1.92854
ybiH	8.33379	5.10945	4.52201	4.41242
rhlE	NA	NA	NA	NA
ybiA	11.8407	8.40287	10.4168	9.05307
dinG	7.94882	5.83175	4.8392	5.36481
ybiB	4.59518	6.92723	8.82007	5.83976
ybiC	1.86272	1.56174	1.53686	4.05041
ybiJ	7.00978	4.29494	4.40506	3.20203
ybiI	NA	NA	NA	NA
ybiX	6.03306	4.62762	4.22561	2.27779
fiu	3.89352	2.41352	1.98894	2.30523
mcbA	NA	NA	NA	NA
rlmF	3.63925	2.84966	2.13633	2.29065
ybiO	17.1492	14.1207	13.8918	14.4878
glnQ	21.5078	13.6564	13.9302	24.0354
glnP	24.2081	14.5042	17.764	16.2434
glnH	3.73608	3.20055	3.06336	2.73672
dps	NA	NA	NA	NA
rhtA	NA	NA	NA	NA
ompX	5.94563	4.73208	3.17171	2.64359
ybiP	10.6518	6.2025	5.76019	5.23943
yliL	39.135	31.2483	27.9059	25.0388
mntR	3.66285	2.7917	2.28082	1.98345
ybiR	4.90536	3.19106	2.42567	2.2154
ybiS	2.90863	1.87749	1.39617	1.6674
ybiT	2.55243	1.72477	1.53564	1.58485
ybiU	7.53737	5.96525	5.37621	6.14604
ybiV	9.99061	5.14649	4.09404	3.50907
ybiW	NA	NA	NA	NA
ybiY	NA	NA	NA	NA
fsaA	7.74497	5.29561	4.30902	4.32341
moeB	4.24173	2.80858	2.21691	2.48036
moeA	6.18767	3.77452	3.10897	3.41314
iaaA	2.26389	1.72139	1.48656	1.36266
gsiA	2.93513	2.17198	1.88897	1.53305
gsiB	2.86197	2.55818	2.90783	2.13916
gsiC	NA	NA	NA	NA
gsiD	4.40883	3.57942	3.68787	2.2678
yliE	NA	NA	NA	NA
yliF	NA	NA	NA	NA
rimO	3.87695	2.31489	1.63058	1.55774
bssR	NA	NA	NA	NA
yliI	6.63362	6.28792	5.60624	6.79569
yliJ	4.71321	5.9159	5.45821	8.12772
dacC	2.81407	2.35823	2.0767	2.31424
deoR	3.96299	3.28219	2.26083	2.24733
ybjG	5.21801	3.52128	2.78401	2.47368
mdfA	6.58496	4.68387	3.17137	3.03131
ybjH	11.5532	7.34977	7.02752	5.95742
ybjI	4.73485	3.14614	3.33526	2.63632
ybjJ	5.87755	3.71911	2.85241	2.54376
ybjK	7.50201	6.87267	7.33968	5.99394
ybjL	5.39924	3.43043	2.66319	2.65608
ybjM	NA	NA	NA	NA
grxA	NA	NA	NA	NA
ybjC	4.76365	3.74811	3.34008	3.07098
nfsA	2.38204	2.00281	1.69116	2.08121
rimK	4.89009	3.10104	2.45631	2.54844
ybjN	5.42597	4.12887	3.40069	3.39362
potF	2.24532	2.4866	2.2406	2.31512
potG	2.6732	2.05024	2.00352	1.89757
potH	3.57338	2.92701	2.85168	2.43864
potI	3.50821	3.467	3.47487	2.41408
ybjO	6.56617	5.05815	3.60954	3.10079
rumB	7.26243	4.58107	3.40416	3.42241
artJ	2.14781	2.36505	2.03527	1.58638
artM	2.95684	2.20401	1.6627	1.30594
artQ	2.42417	1.74605	1.39418	1.10631
artI	2.49416	2.13065	1.73297	1.40961
artP	2.45971	1.91733	1.51261	1.25519
ybjP	3.19196	4.41525	4.16607	2.76253
ybjQ	2.97344	2.75868	2.45451	2.14016
amiD	2.89907	2.47644	2.12238	1.95943
ybjS	4.06001	2.68991	2.22339	2.03089
ybjT	3.33394	2.36017	1.68692	1.78561
ltaE	2.48401	1.80469	1.53241	1.56467
poxB	2.15914	2.22585	2.10337	1.94343
hcr	24.5582	16.4188	14.2382	17.4463
hcp	17.8947	8.45208	8.00213	8.89202
ybjE	3.7496	2.62735	1.81864	1.50263
aqpZ	8.95846	8.8294	8.4312	6.13375
ybjD	3.88159	3.41206	2.76258	2.61849
ybjX	2.37216	1.69094	1.35194	1.28882
macA	3.06962	2.4036	2.05891	2.0818
macB	4.13878	3.27619	2.78951	2.96634
cspD	NA	NA	NA	NA
clpS	2.59909	3.10111	4.41034	2.26093
clpA	NA	NA	NA	NA
infA	4.44019	3.07305	2.66571	2.10164
aat	2.88194	2.51531	2.21725	1.76948
cydC	3.16666	2.50118	2.51771	1.86569
cydD	3.294	2.06647	1.59315	1.6287
trxB	NA	NA	NA	NA
lrp	3.56887	4.28854	4.55301	2.94948
ftsK	2.85033	2.73215	2.59388	1.82223
lolA	NA	NA	NA	NA
rarA	NA	NA	NA	NA
serS	2.2218	1.61954	1.35435	1.47997
dmsA	NA	NA	NA	NA
dmsB	NA	NA	NA	NA
dmsC	7.00553	7.25396	7.75166	10.3238
ycaC	NA	NA	NA	NA
ycaD	6.58547	4.50769	2.88374	2.8472
ycaM	NA	NA	NA	NA
ycaN	NA	NA	NA	NA
ycaK	NA	NA	NA	NA
pflA	3.02068	2.79216	2.32456	2.42477
pflB	8.2584	9.90118	5.86447	6.3541
focA	3.16092	2.7052	2.08544	3.03585
ycaO	3.79597	2.14029	1.57737	2.34071
ycaP	4.49184	5.09761	6.60252	4.8224
serC	1.66595	1.34937	1.05762	2.16392
aroA	2.11968	1.43075	1.1731	1.95172
ycaL	NA	NA	NA	NA
cmk	3.39527	2.26072	1.83675	1.99105
rpsA	NA	NA	NA	NA
ihfB	4.38828	4.66884	4.12069	6.07332
ycaI	22.5124	12.1947	13.8803	14.1411
msbA	3.21735	1.90907	1.64346	1.63266
lpxK	4.50397	2.90452	2.31139	2.26052
ycaQ	11.8459	7.07428	6.03682	5.48995
ycaR	3.38331	2.42818	1.86608	1.88915
kdsB	3.73099	2.4743	2.01864	2.09332
ycbJ	2.91224	2.67546	2.32802	2.54626
ycbC	4.33575	3.17533	2.89752	2.74526
smtA	2.64635	2.2422	1.71292	1.59908
mukF	2.98148	2.18402	1.79847	1.72183
mukE	3.2886	2.12931	2.09272	1.95398
mukB	2.61151	2.53734	2.60886	1.77322
ycbB	4.12927	3.07384	2.58984	2.29332
ycbK	2.06775	1.98644	1.64414	1.32454
ycbL	2.08411	1.85765	1.45454	1.34386
aspC	2.38372	2.98765	2.53203	7.70388
ompF	NA	NA	NA	NA
asnS	2.15839	1.55992	1.19319	1.45363
pncB	2.36083	1.71084	1.32248	1.41922
pepN	2.13783	1.81402	1.88071	1.66356
ssuB	9.81113	7.25035	8.28356	10.6512
ssuC	7.45803	5.77586	6.0189	8.40396
ssuD	7.93253	7.28466	8.05122	10.0202
ssuA	10.4412	5.7282	6.61585	10.8968
ssuE	10.0358	5.1871	6.57467	10.1142
elfA	NA	NA	NA	NA
elfD	NA	NA	NA	NA
elfC	NA	NA	NA	NA
elfG	15.6914	9.55836	10.4083	11.0546
ycbU	NA	NA	NA	NA
ycbV	14.106	8.81919	10.5295	7.24524
ycbF	NA	NA	NA	NA
pyrD	NA	NA	NA	NA
ycbW	4.99911	3.48495	3.51045	3.86808
ycbX	2.58193	1.8499	1.66506	1.66133
rlmL	3.48213	2.237	1.67868	1.6566
uup	4.65511	3.09451	2.62996	2.08722
pqiA	8.74369	6.1315	6.04489	4.66139
pqiB	5.16477	3.65648	4.24078	4.8443
ymbA	NA	NA	NA	NA
rmf	NA	NA	NA	NA
fabA	2.87753	2.05713	1.83486	3.01097
ycbZ	4.41137	2.73925	1.98414	1.70802
matP	4.41805	3.40976	4.41534	3.01085
ompA	NA	NA	NA	NA
sulA	2.37314	2.06925	1.99068	1.81523
sxy	5.52962	5.25118	4.64497	3.78712
yccS	5.83705	3.28228	2.54596	2.42012
yccF	3.92032	2.72677	1.96273	1.71776
helD	3.43343	2.43288	1.9189	1.89419
mgsA	3.29555	2.63636	2.12499	2.6783
yccT	NA	NA	NA	NA
yccU	6.76792	6.80128	4.847	4.83237
hspQ	5.63719	4.52945	3.61487	2.93747
rlmI	2.98316	1.96998	1.44003	1.46475
yccX	10.4567	8.83396	8.37695	7.1219
yccK	4.09024	2.59153	2.39897	2.3213
yccA	2.16683	1.75331	1.37822	1.82966
hyaA	2.69815	2.80873	2.23931	2.0039
hyaB	5.19103	4.78385	3.57653	3.64699
hyaC	3.89108	4.61371	3.7354	2.66337
hyaD	4.96623	4.59301	3.72247	3.84014
hyaE	9.83874	7.98636	6.23551	6.69535
hyaF	8.50223	7.15354	5.20375	5.16137
appC	6.22466	5.6993	4.68191	5.28879
appB	6.04851	6.08254	5.40213	5.47052
appA	6.34632	6.41391	10.0166	7.75653
etk	8.7224	6.01341	6.05487	6.53098
etp	9.70584	6.96369	7.72667	6.99739
gfcE	12.9044	8.13198	7.04619	6.1894
gfcD	27.6162	14.9885	14.7243	16.4234
gfcC	NA	NA	NA	NA
gfcB	NA	NA	NA	NA
gfcA	NA	NA	NA	NA
insB_4	4.44003	3.01786	2.53851	2.39939
cspH	NA	NA	NA	NA
cspG	NA	NA	NA	NA
ymcE	NA	NA	NA	NA
yccM	20.8483	12.255	11.7136	9.82495
torS	7.46501	4.26968	4.27396	4.40905
torT	6.54106	5.64237	4.05657	4.38738
torR	4.56186	3.47057	2.73394	2.94161
torC	8.43117	8.65285	9.39415	9.67358
torA	5.89621	5.7918	6.11449	7.24872
torD	15.5052	10.146	11.1859	13.5213
cbpM	2.90074	2.59404	2.34082	1.843
cbpA	3.12011	2.71854	2.42118	1.92439
yccE	NA	NA	NA	NA
agp	NA	NA	NA	NA
yccJ	5.10922	7.03064	6.55762	10.3539
wrbA	4.39575	5.55877	4.92409	8.25755
rutG	10.2121	10.0825	8.23883	10.5385
rutF	23.9054	13.7248	12.619	15.5926
rutE	28.8699	14.7914	14.7141	18.4002
rutD	25.103	15.9282	16.7144	14.431
rutC	NA	NA	NA	NA
rutB	NA	NA	NA	NA
rutA	NA	NA	NA	NA
rutR	6.74952	4.78623	4.29912	4.1764
putA	4.01152	3.16518	2.89826	5.10884
putP	2.21854	2.05614	1.8083	2.15042
efeO	2.75216	1.66625	1.34887	1.42448
efeB	3.35025	2.09451	1.75128	1.45372
phoH	4.78313	6.11456	6.01685	4.42523
pgaD	20.0698	15.4973	23.6841	14.7329
pgaC	NA	NA	NA	NA
pgaB	NA	NA	NA	NA
pgaA	NA	NA	NA	NA
ycdT	NA	NA	NA	NA
ymdE	NA	NA	NA	NA
ycdU	NA	NA	NA	NA
ghrA	1.96863	1.65827	1.59813	1.47214
ycdX	2.36944	1.74535	1.54354	1.72134
ycdY	3.29993	2.13864	1.83862	1.96558
ycdZ	4.78163	2.90282	2.34542	2.20556
csgG	6.59906	6.15715	5.51882	4.19296
csgF	10.4648	10.3866	9.05	4.81148
csgE	6.52892	6.20439	6.84347	2.96376
csgD	NA	NA	NA	NA
csgB	NA	NA	NA	NA
csgA	NA	NA	NA	NA
csgC	NA	NA	NA	NA
ymdA	1.79747	1.81871	1.86555	1.61812
ymdB	1.99494	1.84086	1.84169	1.5046
ymdC	3.16267	3.19999	3.89909	3.16918
opgC	NA	NA	NA	NA
opgG	2.43037	1.6617	1.45696	1.42266
opgH	2.70546	2.03436	1.57386	1.63758
yceK	NA	NA	NA	NA
msyB	NA	NA	NA	NA
mdtG	17.6146	10.0172	9.50798	9.30503
lpxL	4.11169	3.01169	2.19844	2.20748
yceA	7.88609	4.56297	4.10173	3.67894
yceI	NA	NA	NA	NA
yceJ	10.4492	9.14493	9.85471	7.66257
yceO	NA	NA	NA	NA
solA	2.80174	2.13352	1.68581	3.20009
bssS	NA	NA	NA	NA
dinI	9.45121	5.5849	4.98331	4.87095
pyrC	2.1904	1.89685	1.3988	3.29373
yceB	10.1844	5.05839	5.11105	5.16335
grxB	NA	NA	NA	NA
mdtH	7.04999	4.25809	3.64599	4.37179
rimJ	2.6172	1.83705	1.74888	1.38044
yceH	2.64955	2.33494	2.25091	1.41052
yceM	3.26633	2.44807	2.36804	1.97294
murJ	9.78933	5.17003	3.85775	4.01725
flgN	2.22759	1.85042	1.60359	1.04971
flgM	1.91169	1.63777	1.46871	1.07456
flgA	1.75097	1.5347	1.38817	1.09553
flgB	1.53094	1.28261	1.12425	1.07703
flgC	1.66272	1.42412	1.32454	1.2476
flgD	1.63021	1.481	1.38736	1.63178
flgE	1.77025	1.59639	1.53843	2.67473
flgF	1.8157	1.56166	1.62619	2.93294
flgG	2.00071	1.99016	1.96559	2.32978
flgH	1.71726	1.53531	1.62103	1.42191
flgI	1.85497	1.69267	1.73173	1.53031
flgJ	1.93585	1.90417	2.17419	1.76097
flgK	2.30334	1.73078	1.58715	1.51727
flgL	3.24166	2.917	3.37284	4.5121
rne	2.52275	1.93199	1.78596	1.43286
yceQ	NA	NA	NA	NA
rluC	5.85507	4.1366	2.92928	2.55085
yceF	3.16007	2.83666	2.49553	2.5469
yceD	4.10102	3.92144	3.46197	3.28566
rpmF	4.28914	4.45313	4.16022	2.57904
plsX	3.06601	2.29964	1.77343	1.6887
fabH	2.35142	1.74449	1.49439	1.46657
fabD	2.29668	2.25066	2.2999	2.31993
fabG	4.07878	3.19878	2.79172	2.54852
acpP	4.43578	3.53824	3.25026	6.29368
fabF	2.51147	2.13173	1.89119	5.95203
pabC	3.73552	2.95804	2.53069	2.98045
yceG	5.76201	4.06258	3.37456	3.63936
tmk	2.99441	2.27082	1.84187	1.86542
holB	3.93795	2.67564	2.31731	2.22809
ycfH	3.22309	2.70786	2.66068	2.53851
ptsG	NA	NA	NA	NA
fhuE	2.8896	2.15688	1.9771	3.16886
hinT	3.2355	3.4091	3.24258	4.61058
ycfL	2.4699	3.48289	3.40544	6.06092
ycfM	3.30186	4.08789	3.72258	5.46985
thiK	3.37239	2.60498	2.19142	2.76837
nagZ	2.7138	2.18339	1.99617	2.29223
ycfP	2.40564	2.36436	2.38854	2.52989
ndh	3.10631	2.3754	1.88818	1.68824
ycfJ	6.16644	4.04338	4.73458	4.68518
ycfQ	2.00547	1.7274	1.43665	1.39841
bhsA	NA	NA	NA	NA
ycfS	2.87058	2.16943	2.05086	3.23947
mfd	3.45316	2.35093	2.08103	1.73376
ycfT	NA	NA	NA	NA
lolC	6.03066	3.71857	2.63368	2.55047
lolD	4.47291	2.72038	2.26198	2.12021
lolE	3.50834	2.48711	2.20288	1.75464
nagK	2.3909	2.09618	2.08866	1.50837
cobB	2.57665	2.47524	2.97995	1.66099
ycfZ	NA	NA	NA	NA
ymfA	NA	NA	NA	NA
potD	NA	NA	NA	NA
potC	3.61764	2.23948	1.73472	2.50646
potB	3.54778	2.17445	1.52908	2.08718
potA	3.43245	1.99976	1.5722	1.89992
pepT	4.17444	5.39256	5.15631	3.04404
ycfD	2.42094	1.76056	1.45977	1.49154
phoQ	3.0686	1.96334	1.85229	1.61795
phoP	2.23879	1.80473	1.75445	1.31087
purB	2.42185	1.91747	1.57816	2.27932
hflD	2.40247	1.73947	1.35083	1.30361
mnmA	2.53284	1.8574	1.35603	1.3548
nudJ	7.24091	4.06786	3.33449	2.72674
rluE	5.38647	3.53046	3.1258	2.36266
icd	2.98194	5.26411	4.89049	7.13204
ymfD	NA	NA	NA	NA
ymfE	NA	NA	NA	NA
lit	NA	NA	NA	NA
intE	NA	NA	NA	NA
xisE	NA	NA	NA	NA
ymfI	13.9702	6.98361	7.95355	5.64616
ymfJ	NA	NA	NA	NA
cohE	NA	NA	NA	NA
croE	NA	NA	NA	NA
ymfL	12.1117	6.61386	9.45968	11.2351
ymfM	13.2055	7.69757	10.7396	11.8875
ymfN	6.26488	5.01257	4.58048	6.49672
ymfR	10.1353	8.26301	6.30067	8.03941
beeE	7.04442	5.65909	5.02325	7.86326
jayE	14.7588	9.31561	9.69625	12.004
ymfQ	NA	NA	NA	NA
stfP	NA	NA	NA	NA
tfaP	NA	NA	NA	NA
tfaE	18.3028	12.0264	17.1938	15.3481
stfE	NA	NA	NA	NA
pinE	NA	NA	NA	NA
mcrA	NA	NA	NA	NA
iraM	NA	NA	NA	NA
ycgX	NA	NA	NA	NA
ycgE	3.45587	2.5328	2.20051	1.76556
ycgF	NA	NA	NA	NA
ycgZ	NA	NA	NA	NA
ymgA	NA	NA	NA	NA
ariR	NA	NA	NA	NA
ymgC	NA	NA	NA	NA
ycgG	NA	NA	NA	NA
ymgD	12.3406	5.32308	7.1298	7.09333
ymgG	10.781	4.28283	6.58008	7.47057
minE	3.43288	2.44326	2.65436	2.21768
minD	1.98987	1.7356	1.67412	1.21129
minC	2.25987	1.66063	1.4208	1.17168
ycgJ	NA	NA	NA	NA
pliG	NA	NA	NA	NA
ycgL	8.49353	4.66321	5.35717	3.78491
ycgM	2.84792	2.56758	2.36688	1.94223
ycgN	NA	NA	NA	NA
hlyE	NA	NA	NA	NA
umuD	8.08487	5.78893	5.7497	5.40056
umuC	14.1227	8.6533	8.60473	7.10914
dsbB	5.28829	3.61042	3.08095	3.09537
nhaB	2.51102	1.89358	1.29588	1.29207
fadR	5.12138	3.97677	3.67586	3.33703
ycgB	NA	NA	NA	NA
dadA	2.11211	1.6123	1.56433	1.66269
dadX	3.78034	2.5643	2.50712	3.75802
cvrA	NA	NA	NA	NA
ldcA	3.85555	3.12544	2.26724	2.15097
emtA	3.83348	2.14787	1.68451	1.69395
ycgR	3.88626	1.66331	1.60337	1.55655
ymgE	NA	NA	NA	NA
ycgY	NA	NA	NA	NA
treA	2.7513	3.89044	4.73827	5.24003
dhaM	2.51802	2.32554	1.91944	1.51202
dhaL	6.18849	4.39615	2.72484	1.62169
dhaK	9.24643	6.223	3.47878	2.10688
dhaR	6.56096	3.56732	3.31873	3.15051
ycgV	14.1387	11.6178	10.1315	12.7685
ychF	2.66231	1.82196	1.44582	1.58752
pth	5.93765	3.64231	2.99516	2.78475
ychH	2.56588	2.97555	3.82294	3.34025
ychM	4.14289	2.44217	1.84366	2.21346
prs	2.3564	1.72538	1.42332	4.58998
ispE	2.55653	1.8115	1.47979	1.66783
lolB	3.33059	2.11261	1.66609	1.72074
hemA	4.1464	2.35111	2.20341	1.83473
prfA	2.44913	1.87423	1.59126	1.28004
prmC	6.8552	3.93097	3.12609	2.55813
ychQ	NA	NA	NA	NA
ychA	3.83881	2.85427	2.43184	1.85331
kdsA	2.71949	2.11249	1.76101	2.28272
chaA	5.09843	3.00136	2.45828	2.57075
chaB	7.69019	10.9607	10.6528	6.34401
chaC	4.79306	4.78576	4.04303	2.95354
ychN	3.65672	3.88729	4.10605	5.35913
ychO	15.2684	10.0868	8.73031	6.87258
narL	3.46181	4.6985	4.73823	3.92989
narX	8.79598	6.90416	6.43555	4.90085
narK	NA	NA	NA	NA
narG	NA	NA	NA	NA
narH	NA	NA	NA	NA
narJ	NA	NA	NA	NA
narI	NA	NA	NA	NA
ychS	NA	NA	NA	NA
tpr	NA	NA	NA	NA
purU	2.94859	1.71356	1.47558	2.29911
ychJ	5.50256	2.987	2.80979	1.90355
rssA	2.36935	1.77206	1.57395	1.46506
rssB	4.0371	3.61091	3.69134	3.02397
galU	3.31204	3.56875	3.20057	3.75415
hns	5.31145	6.35364	6.69345	4.139
tdk	NA	NA	NA	NA
adhE	3.1464	2.39428	1.82296	2.44915
ychE	NA	NA	NA	NA
oppA	NA	NA	NA	NA
oppB	2.33542	1.71925	1.69815	5.42571
oppC	2.26914	1.76087	1.56131	4.63379
oppD	NA	NA	NA	NA
oppF	NA	NA	NA	NA
yciU	5.15951	3.49195	3.19898	2.6086
cls	3.27843	2.48169	2.2057	1.86383
kch	NA	NA	NA	NA
yciI	7.4019	5.81451	5.93701	5.53225
tonB	2.82684	2.21473	1.77055	1.76502
yciA	4.57236	2.87618	2.74226	2.18195
yciB	3.05259	2.27426	1.68963	1.58709
yciC	3.09369	2.32305	1.67312	1.603
ompW	6.57575	11.1524	8.3491	8.55639
yciE	NA	NA	NA	NA
yciF	NA	NA	NA	NA
yciG	NA	NA	NA	NA
trpA	NA	NA	NA	NA
trpB	NA	NA	NA	NA
trpC	2.24865	1.92752	1.80944	1.69747
trpD	2.59957	1.94167	1.75078	1.55193
trpE	2.31795	1.58173	1.35142	1.37778
trpL	8.00388	5.9352	3.57409	2.89612
yciV	3.97065	2.93097	2.34509	2.18614
yciO	3.00906	2.66808	2.36457	1.77475
yciQ	NA	NA	NA	NA
rluB	3.2905	2.3405	1.6599	1.52935
btuR	2.92238	2.60319	2.25215	2.13903
yciK	2.28634	2.10396	1.80739	1.85125
sohB	2.68979	2.07694	2.0152	2.07859
yciN	6.15327	5.68629	5.92568	4.95674
topA	2.61293	2.03083	1.74098	1.46908
cysB	2.54873	1.89799	1.51717	1.79839
acnA	NA	NA	NA	NA
ribA	3.44252	2.24266	2.11729	1.9194
pgpB	11.0091	8.66961	7.26077	6.2717
yciS	3.24307	2.77054	2.24984	2.15905
yciM	5.42331	3.20553	3.33129	3.27621
pyrF	3.2052	2.22655	1.56961	1.92194
yciH	7.87711	4.9046	3.76308	3.78766
osmB	6.30213	6.21789	6.96214	3.83239
yciT	2.16873	1.73326	1.47875	1.40386
gmr	7.91364	5.79722	7.46911	4.24352
rnb	2.20963	1.49917	1.16036	1.30867
yciW	2.04936	1.63811	1.32711	1.26634
fabI	2.62857	2.43093	2.06898	4.80078
ycjD	NA	NA	NA	NA
sapF	3.41669	3.42167	3.57426	2.2424
sapD	4.51991	3.64558	3.83267	2.50282
sapC	8.44837	5.23431	5.48994	4.19582
sapB	5.2075	3.48282	2.9295	2.58617
sapA	4.28484	2.77153	2.28991	2.18508
ymjA	4.73104	3.79769	4.31246	3.28798
puuP	2.56626	2.24607	2.96148	3.47076
puuA	1.78164	1.68709	1.75403	2.17482
puuD	2.16064	1.64708	1.61742	1.67529
puuR	2.42852	1.81424	1.93205	2.04747
puuC	NA	NA	NA	NA
puuB	NA	NA	NA	NA
puuE	NA	NA	NA	NA
pspF	5.86456	3.71302	3.22442	3.40586
pspA	10.0456	10.1269	7.84647	5.7671
pspB	9.76427	7.70015	6.22228	4.47968
pspC	9.57217	7.87178	6.4402	4.07006
pspD	11.3632	9.01983	7.10031	5.31083
pspE	7.24399	6.81807	10.9241	9.76537
ycjM	NA	NA	NA	NA
ycjN	NA	NA	NA	NA
ycjO	NA	NA	NA	NA
ycjP	20.2486	13.7762	11.1673	12.3699
ycjQ	14.1336	8.21654	8.35758	8.41238
ycjR	9.86663	6.40785	5.8426	5.83437
ycjS	9.29635	5.69844	5.31961	4.94693
ycjT	26.9943	15.1026	13.9476	15.8811
ycjU	53.1603	53.4874	32.2143	37.3682
ompG	NA	NA	NA	NA
ycjW	NA	NA	NA	NA
ycjX	4.08337	2.64543	2.26806	2.10081
ycjF	4.25212	3.40472	2.94594	2.74662
tyrR	2.98487	2.24196	1.81187	1.79054
tpx	5.27767	5.81598	4.32072	5.64235
ycjG	2.8591	2.45603	2.61442	2.66135
mpaA	2.48583	2.08418	1.78516	1.90118
ycjY	7.09517	6.74198	10.4849	6.56157
ycjZ	NA	NA	NA	NA
mppA	5.18832	3.696	5.07406	3.98157
ynaI	11.1263	6.32453	7.62576	5.90527
ynaJ	3.69196	3.0017	2.39574	2.25805
uspE	2.99356	4.63523	6.65199	3.58683
fnr	2.27353	1.63991	1.32357	1.23792
ogt	5.24732	3.53828	3.50236	3.35257
abgT	NA	NA	NA	NA
abgB	6.91195	5.69433	5.81051	7.38521
abgA	5.51602	4.71512	4.57356	6.62609
abgR	NA	NA	NA	NA
ydaL	5.07832	4.93809	4.7319	3.71396
ydaM	3.29671	3.81731	4.38237	3.64405
ydaN	3.58132	2.8492	2.26064	2.1588
dbpA	4.75019	3.59101	2.73102	2.94783
ttcA	4.32129	2.65852	2.14599	1.98059
intR	NA	NA	NA	NA
ydaQ	NA	NA	NA	NA
ydaC	NA	NA	NA	NA
ralR	NA	NA	NA	NA
recT	7.61883	7.27136	12.4431	6.46763
recE	7.78158	7.02236	13.4919	7.68196
racC	NA	NA	NA	NA
kilR	NA	NA	NA	NA
sieB	NA	NA	NA	NA
ydaG	NA	NA	NA	NA
racR	NA	NA	NA	NA
ydaS	NA	NA	NA	NA
ydaT	NA	NA	NA	NA
ydaU	12.8301	7.21676	15.7071	8.64148
ydaV	11.8713	7.76619	13.0797	9.87938
ydaW	10.3526	7.81888	12.5861	9.98713
rzpR	NA	NA	NA	NA
trkG	NA	NA	NA	NA
ynaK	NA	NA	NA	NA
ydaY	NA	NA	NA	NA
ynaA	NA	NA	NA	NA
insH_5	4.51183	7.19281	4.73792	4.42679
stfR	NA	NA	NA	NA
tfaR	NA	NA	NA	NA
pinR	NA	NA	NA	NA
ynaE	NA	NA	NA	NA
uspF	4.49872	4.85647	8.46413	2.98361
ompN	NA	NA	NA	NA
ydbK	2.48226	2.12419	1.95743	2.24657
hslJ	3.85952	3.24236	3.55238	3.31952
ldhA	3.97683	3.66847	3.33362	3.1476
ydbH	10.8077	6.29581	5.70702	5.31361
ynbE	NA	NA	NA	NA
ydbL	5.84594	3.45112	5.32027	2.52241
feaR	NA	NA	NA	NA
feaB	4.36891	4.68952	4.49476	5.5637
tynA	10.1817	8.1448	9.83607	8.94064
paaZ	NA	NA	NA	NA
paaA	12.6739	10.5107	14.3547	16.5722
paaB	12.1116	10.9823	12.6628	15.3025
paaC	8.14874	8.32412	9.69998	12.9546
paaD	6.39473	5.80205	6.11428	10.653
paaE	12.5302	9.01713	10.8556	12.392
paaF	10.3954	8.48959	7.18003	10.1884
paaG	15.0792	12.0174	9.42207	13.2508
paaH	11.9503	9.41567	8.20398	9.67158
paaI	43.5427	28.8784	24.6804	21.9307
paaJ	5.00898	4.71345	5.54231	7.03764
paaK	2.8746	3.14585	4.12665	5.20274
paaX	2.77362	2.6212	2.82596	2.49551
paaY	2.71456	2.61605	2.74295	2.16952
ydbC	3.05486	3.37228	4.09006	6.07853
ydbD	NA	NA	NA	NA
ynbA	NA	NA	NA	NA
ynbB	NA	NA	NA	NA
ynbC	19.4324	12.0869	13.2278	12.7207
ynbD	10.1543	7.56925	10.0568	6.76379
azoR	3.55756	2.50056	2.1308	2.71372
hrpA	4.22133	3.38864	3.18711	2.12959
ydcF	3.8621	3.07218	3.33743	2.77492
aldA	2.11811	2.00975	2.23122	2.47176
cybB	3.73565	2.28407	2.21851	1.67948
ydcA	8.77889	9.10555	11.2729	9.08043
mokB	NA	NA	NA	NA
trg	3.95004	1.8175	1.80282	2.03128
ydcI	8.16959	4.68497	5.09381	4.91223
ydcJ	NA	NA	NA	NA
opgD	3.32802	2.23667	2.13738	2.08626
ydcH	NA	NA	NA	NA
rimL	NA	NA	NA	NA
ydcK	NA	NA	NA	NA
tehA	5.58139	4.05365	4.068	3.64152
tehB	3.64057	3.82233	3.98701	3.37753
ydcL	3.28372	3.0901	3.48174	2.9845
insQ	8.0386	6.14445	5.23246	6.64643
ydcO	8.52281	6.38296	5.96418	6.98799
ydcN	8.4734	4.96464	4.22882	3.66634
ydcP	3.62395	2.32916	1.65737	1.55221
yncJ	NA	NA	NA	NA
hicB	4.71374	3.57547	3.58091	2.94772
ydcR	7.49337	4.73116	3.95122	3.47405
ydcS	NA	NA	NA	NA
ydcT	NA	NA	NA	NA
ydcU	NA	NA	NA	NA
ydcV	NA	NA	NA	NA
prr	NA	NA	NA	NA
ydcX	NA	NA	NA	NA
ydcY	NA	NA	NA	NA
ydcZ	5.93758	4.11946	3.23871	3.22974
yncA	2.78434	2.16745	1.58433	1.62737
yncB	3.52008	4.57133	5.7654	4.28393
mcbR	NA	NA	NA	NA
yncD	NA	NA	NA	NA
yncE	NA	NA	NA	NA
ansP	10.9742	6.65687	3.58656	5.21364
yncG	NA	NA	NA	NA
yncH	NA	NA	NA	NA
rhsE	NA	NA	NA	NA
ydcD	NA	NA	NA	NA
yncI	NA	NA	NA	NA
ydcC	NA	NA	NA	NA
pptA	NA	NA	NA	NA
yddH	NA	NA	NA	NA
nhoA	5.49301	5.84382	5.04489	4.32627
yddE	4.07442	2.92724	2.35896	2.87087
narV	10.2656	12.478	13.9073	14.0185
narW	NA	NA	NA	NA
narY	NA	NA	NA	NA
narZ	5.50234	7.40255	7.25583	6.95605
narU	NA	NA	NA	NA
yddJ	NA	NA	NA	NA
yddK	NA	NA	NA	NA
yddL	NA	NA	NA	NA
yddG	7.14166	4.78811	3.75706	3.02699
fdnG	23.8101	19.1617	12.6848	18.4207
fdnH	15.142	13.2189	10.2373	12.2429
fdnI	24.8526	19.2111	20.4118	16.1717
yddM	11.3029	11.7665	11.1271	12.3617
adhP	NA	NA	NA	NA
maeA	2.11036	2.14782	2.17045	3.1811
sra	NA	NA	NA	NA
bdm	NA	NA	NA	NA
osmC	6.18445	7.36886	7.19137	7.04953
ddpF	4.38125	5.60244	6.1407	6.72692
ddpD	4.52572	5.05538	6.38294	6.94081
ddpC	4.6914	5.67598	6.15791	6.873
ddpB	NA	NA	NA	NA
ddpA	NA	NA	NA	NA
ddpX	NA	NA	NA	NA
dosP	6.2968	6.88092	7.06095	5.55465
dosC	NA	NA	NA	NA
yddW	7.03987	4.2793	4.33184	3.77307
gadC	NA	NA	NA	NA
gadB	5.28066	10.2493	8.44114	10.9113
pqqL	NA	NA	NA	NA
yddB	5.36037	3.98807	6.14793	4.78197
yddA	NA	NA	NA	NA
ydeM	NA	NA	NA	NA
ydeN	NA	NA	NA	NA
ydeO	NA	NA	NA	NA
ydeP	8.49066	6.06004	6.71268	8.36084
ydeQ	NA	NA	NA	NA
ydeR	NA	NA	NA	NA
ydeS	NA	NA	NA	NA
ydeT	NA	NA	NA	NA
yneL	NA	NA	NA	NA
hipA	5.19077	3.2367	3.59892	2.42593
hipB	NA	NA	NA	NA
ydeU	6.27802	5.51645	5.11024	5.97013
ydeK	6.86503	6.05235	5.04826	6.39767
lsrK	3.30216	3.71193	5.18815	4.22919
lsrR	3.23577	2.97644	3.21734	3.31097
lsrA	NA	NA	NA	NA
lsrC	NA	NA	NA	NA
lsrD	NA	NA	NA	NA
lsrB	NA	NA	NA	NA
lsrF	NA	NA	NA	NA
lsrG	NA	NA	NA	NA
tam	3.6539	4.35202	4.38579	4.0085
yneE	NA	NA	NA	NA
uxaB	NA	NA	NA	NA
yneF	17.5609	12.6639	12.7202	10.5415
yneG	5.5033	3.69154	2.50961	2.43178
yneH	4.28353	2.92059	2.09075	1.78481
sad	3.50253	2.9917	2.46174	3.48926
yneJ	NA	NA	NA	NA
yneK	NA	NA	NA	NA
ydeA	NA	NA	NA	NA
marC	6.09644	5.11644	4.56287	4.4718
marR	9.7192	6.19865	5.79249	4.02257
marA	5.32629	3.31622	3.40763	2.53092
marB	5.65449	4.26625	3.84716	3.55818
eamA	2.84832	2.29015	1.97444	1.80744
ydeE	7.02338	4.13081	3.89463	4.66968
ydeH	8.80968	4.11773	7.00537	5.15766
ydeI	NA	NA	NA	NA
ydeJ	NA	NA	NA	NA
dcp	2.9266	2.81471	2.93227	3.18199
ydfG	2.50789	2.17147	2.03108	2.15276
ydfH	4.68345	3.0929	2.94036	2.63287
ydfZ	NA	NA	NA	NA
ydfI	23.8119	15.9424	18.671	15.4858
pinQ	NA	NA	NA	NA
stfQ	NA	NA	NA	NA
nohQ	NA	NA	NA	NA
ydfO	NA	NA	NA	NA
gnsB	NA	NA	NA	NA
ynfN	NA	NA	NA	NA
cspI	NA	NA	NA	NA
rzpQ	NA	NA	NA	NA
arrQ	NA	NA	NA	NA
ydfR	NA	NA	NA	NA
essQ	NA	NA	NA	NA
cspB	NA	NA	NA	NA
cspF	NA	NA	NA	NA
quuQ	NA	NA	NA	NA
ydfU	NA	NA	NA	NA
rem	NA	NA	NA	NA
hokD	6.61824	7.10509	6.50336	5.5921
relE	5.38493	6.4491	5.93821	4.39962
relB	4.92049	6.06925	5.20367	3.96644
ydfV	6.4272	4.29424	4.06207	3.53552
flxA	NA	NA	NA	NA
intK	NA	NA	NA	NA
ydfX	NA	NA	NA	NA
dicC	NA	NA	NA	NA
dicA	NA	NA	NA	NA
ydfA	NA	NA	NA	NA
ydfB	NA	NA	NA	NA
ydfC	16.9004	8.43055	10.7871	11.2971
dicB	NA	NA	NA	NA
ydfD	NA	NA	NA	NA
ydfE	10.1002	5.1348	7.50578	8.72219
insD	2.39056	1.88862	1.73289	1.57491
intQ	NA	NA	NA	NA
rspB	NA	NA	NA	NA
rspA	NA	NA	NA	NA
ynfA	6.91293	5.03607	5.09701	5.23194
ynfB	2.35284	1.81322	1.87866	1.38793
speG	2.57924	1.88808	1.96105	1.38889
ynfC	NA	NA	NA	NA
ynfD	7.43009	6.16707	6.66771	7.53861
ynfE	21.2644	11.2025	8.2024	11.6547
ynfF	7.61926	4.2966	4.378	6.40307
ynfG	14.2973	12.0037	9.8333	12.4972
ynfH	6.71322	4.90762	4.3833	4.11953
dmsD	6.78695	4.43593	3.32795	3.52571
clcB	11.2724	8.2968	6.46164	5.64709
ynfK	4.81737	4.41176	4.38048	4.26695
dgsA	2.76321	2.15349	1.90613	1.99136
ynfL	8.43451	5.58321	4.54055	5.27099
ynfM	9.11395	5.98637	4.35491	4.44668
asr	NA	NA	NA	NA
ydgD	6.09001	4.59531	4.34848	4.58463
mdtI	NA	NA	NA	NA
mdtJ	NA	NA	NA	NA
tqsA	13.8278	9.56169	8.85234	9.28036
pntB	3.69353	5.43258	5.27862	3.6195
pntA	3.36986	4.55689	4.21731	3.35739
ydgH	2.83616	2.16588	1.72847	2.30223
ydgI	7.27808	4.61409	3.44483	4.11072
folM	3.61641	2.68435	2.36889	2.41069
ydgC	6.79766	4.73958	4.88635	3.86315
rstA	2.74097	1.96561	1.71031	1.6862
rstB	5.02887	3.38564	3.33339	2.94327
tus	4.27526	3.49179	3.25867	2.72009
fumC	4.19358	5.22659	5.59056	4.17618
fumA	2.97329	2.55833	2.58663	5.85805
manA	2.69405	1.80907	1.6506	1.55621
ydgA	2.89586	2.19714	2.20305	1.86865
uidC	NA	NA	NA	NA
uidB	NA	NA	NA	NA
uidA	NA	NA	NA	NA
uidR	3.78486	2.62787	2.88173	2.56694
hdhA	5.025	5.7871	4.68705	4.0099
malI	6.90819	5.04847	4.82689	4.57333
malX	3.86414	3.19664	2.51306	3.44459
malY	3.39666	2.51432	2.05616	1.96234
add	2.48975	2.34897	2.11925	2.47195
ydgJ	2.24982	1.77662	1.45798	1.5663
cnu	NA	NA	NA	NA
ydgK	6.12728	4.07307	3.6795	2.74267
rsxA	5.67054	4.08357	3.55689	3.03168
rsxB	5.03536	2.68188	2.38468	2.04322
rsxC	11.0703	5.4893	4.74484	3.86872
rsxD	7.3978	4.53309	3.83287	2.80364
rsxG	7.33931	5.01034	5.59482	3.92204
rsxE	NA	NA	NA	NA
nth	NA	NA	NA	NA
dtpA	7.73197	4.38051	3.1943	4.17665
gst	3.22364	2.8877	2.65295	2.39616
pdxY	4.9525	2.80036	2.38813	2.6132
tyrS	2.54558	1.86238	1.5071	2.59033
pdxH	2.372	1.67479	1.38307	1.64647
mliC	9.91904	6.05451	6.79606	6.86684
anmK	3.06793	2.47679	2.35433	2.37081
slyB	3.58584	3.42716	2.86366	2.18768
slyA	5.51283	3.76013	4.08806	3.26653
ydhI	NA	NA	NA	NA
ydhJ	23.2216	11.8952	10.4697	8.85441
ydhK	22.2884	17.158	17.5827	13.8641
sodC	5.1892	7.05359	5.72009	6.51146
ydhF	2.1854	1.96496	1.7516	1.53533
ydhL	NA	NA	NA	NA
nemR	NA	NA	NA	NA
nemA	5.11004	3.43374	2.84981	6.6508
gloA	3.05578	2.75847	2.4333	2.31415
rnt	6.29517	3.53117	2.84897	3.02675
lhr	6.62377	6.05219	5.95349	4.98235
grxD	3.73323	3.13466	2.73129	4.08596
ydhO	5.94474	4.53528	4.82134	3.76385
sodB	NA	NA	NA	NA
ydhP	NA	NA	NA	NA
purR	2.92442	2.18668	1.63054	1.75094
ydhB	6.91342	4.54285	3.8293	4.20188
ydhC	NA	NA	NA	NA
cfa	2.8192	2.71485	3.03977	3.91109
ribC	4.5065	2.91606	2.94621	2.36519
mdtK	3.33744	2.44213	1.92266	2.27775
ydhQ	2.48789	2.46299	2.38794	2.00351
ydhR	NA	NA	NA	NA
ydhS	4.72957	4.24609	6.57399	3.72432
ydhT	8.70466	7.33583	6.56337	6.47793
ydhU	6.83887	5.76048	5.47296	5.09373
ydhX	9.44439	7.75645	7.35217	7.37989
ydhW	9.22884	8.12376	7.26179	8.35624
ydhV	18.2432	10.7204	14.275	15.2622
ydhY	NA	NA	NA	NA
ydhZ	NA	NA	NA	NA
pykF	3.16051	2.10278	1.56094	1.65484
lpp	NA	NA	NA	NA
ynhG	NA	NA	NA	NA
sufE	NA	NA	NA	NA
sufS	NA	NA	NA	NA
sufD	NA	NA	NA	NA
sufC	NA	NA	NA	NA
sufB	NA	NA	NA	NA
sufA	NA	NA	NA	NA
ydiH	11.8126	5.96766	8.65887	5.4707
ydiI	3.55022	3.00149	2.71253	2.49942
ydiJ	1.82028	1.52846	1.28168	1.48372
ydiK	2.81855	2.07176	1.58528	1.56068
ydiL	NA	NA	NA	NA
ydiM	NA	NA	NA	NA
ydiN	21.2915	13.7338	23.6475	19.9706
ydiB	16.0041	13.4001	25.6037	20.8795
aroD	2.84791	2.58368	2.45569	3.58374
ydiF	14.8685	9.64994	16.9275	14.9672
ydiO	13.6261	11.9929	13.199	20.8205
ydiP	NA	NA	NA	NA
ydiQ	16.358	15.3336	14.1859	23.7236
ydiR	9.35653	9.62267	8.66066	13.7875
ydiS	12.4981	11.2271	10.3026	11.2499
ydiT	18.7906	18.7803	14.0198	15.3491
fadK	15.188	11.5456	13.9224	13.649
ppsA	1.93307	1.57849	1.59031	4.49007
ppsR	3.01077	2.0691	1.851	2.08362
aroH	4.43184	2.37878	1.6633	1.47629
ydiE	18.2384	13.4654	11.2353	8.7514
ydiU	6.51892	5.68238	5.17131	5.32307
ydiV	23.3485	10.5686	13.0866	8.01007
nlpC	3.69519	2.71833	2.78843	2.80432
btuD	2.98718	2.39331	2.22504	1.90386
btuE	2.59191	2.14793	2.00503	1.73696
btuC	5.9862	4.78538	3.3057	3.09871
ihfA	7.74037	8.90141	6.52027	4.55807
pheT	2.60599	2.54299	2.42751	2.51167
pheS	2.31777	1.84212	1.53319	1.6302
pheM	NA	NA	NA	NA
rplT	5.37675	3.74363	3.57987	2.66732
rpmI	6.87796	4.89607	4.20268	2.2052
infC	2.51874	2.86761	2.6735	2.34263
thrS	2.39631	3.83004	4.08341	2.80483
ydiY	6.73283	4.02299	2.70193	2.31043
pfkB	7.39525	6.65838	7.92168	9.36526
ydiZ	5.84038	7.92607	9.16982	3.99641
yniA	NA	NA	NA	NA
yniB	NA	NA	NA	NA
yniC	3.02709	2.25871	1.72184	2.14768
ydjM	27.4452	16.3445	14.8251	13.821
ydjN	2.09873	1.5558	1.20476	1.15027
ydjO	NA	NA	NA	NA
cedA	NA	NA	NA	NA
katE	NA	NA	NA	NA
chbG	3.19639	2.92081	2.22136	2.51534
chbF	9.16188	7.19571	7.50204	6.61387
chbR	6.87984	4.31355	6.92347	3.42124
chbA	7.45219	3.5528	7.5159	4.23399
chbC	6.75895	6.62363	6.22871	6.79617
chbB	5.81819	5.83339	10.2359	3.96429
osmE	4.3548	5.00287	6.28372	4.64752
nadE	2.48159	2.12871	2.27636	4.07218
cho	8.4055	5.12297	4.2106	4.06293
ves	NA	NA	NA	NA
spy	NA	NA	NA	NA
astE	NA	NA	NA	NA
astB	NA	NA	NA	NA
astD	NA	NA	NA	NA
astA	NA	NA	NA	NA
astC	NA	NA	NA	NA
xthA	3.16645	2.03011	2.00447	1.97847
ydjX	NA	NA	NA	NA
ydjY	8.54895	5.00869	4.05841	4.78985
ydjZ	8.63679	5.25571	4.18238	5.45774
ynjA	8.59221	6.46301	5.12788	6.22486
ynjB	6.94482	4.41264	3.50816	3.74502
ynjC	16.9431	9.70224	10.3563	9.47533
ynjD	15.5272	10.4235	8.38023	8.45496
ynjE	4.06812	3.27705	3.03572	4.8296
ynjF	6.22559	5.32037	3.8044	3.9064
nudG	NA	NA	NA	NA
ynjH	6.71341	2.61821	2.04534	1.77294
gdhA	2.4048	3.49937	3.44211	4.76638
ynjI	NA	NA	NA	NA
topB	2.80196	2.08846	1.70825	1.51125
selD	2.67448	2.78437	2.73299	1.36873
ydjA	2.34823	2.69274	2.60886	1.29452
sppA	4.30036	2.70112	1.87149	1.86129
ansA	2.73348	1.80549	1.44583	1.43261
pncA	3.77655	2.43644	2.03313	2.49092
ydjE	NA	NA	NA	NA
ydjF	NA	NA	NA	NA
ydjG	12.4122	7.59178	11.3629	9.60143
ydjH	11.954	7.3244	12.0249	9.70603
ydjI	7.21601	5.12208	8.17885	7.8799
ydjJ	7.22094	4.26226	7.56053	8.03438
ydjK	7.91485	4.57365	5.50676	6.84344
ydjL	4.49845	3.63571	3.23973	3.48693
yeaC	2.79146	2.48044	3.18458	2.18681
msrB	2.09713	2.04216	2.11466	1.54974
gapA	2.61464	3.27591	2.48997	7.08044
yeaD	3.86121	5.5112	5.0375	6.58509
yeaE	5.6749	4.09166	4.05273	4.89468
mipA	2.78005	2.59117	2.16301	6.52209
yeaG	NA	NA	NA	NA
yeaH	NA	NA	NA	NA
yeaI	NA	NA	NA	NA
yeaJ	NA	NA	NA	NA
yeaK	4.89709	3.07245	3.04293	2.69727
yoaI	7.21403	3.97199	3.47964	2.72707
yeaL	13.5661	6.47364	6.47222	6.59175
yeaM	6.83948	5.28152	4.2547	4.19504
yeaN	10.1942	6.48039	5.17586	5.26284
yeaO	6.29545	5.47612	6.3319	4.23281
yoaF	14.8487	7.82279	9.95873	9.868
yeaP	4.66776	3.27901	2.62364	2.32051
yeaQ	NA	NA	NA	NA
yoaG	NA	NA	NA	NA
yeaR	NA	NA	NA	NA
leuE	NA	NA	NA	NA
dmlR	2.95481	2.42848	2.60203	2.63455
dmlA	5.83018	8.19163	7.38841	9.77278
yeaV	NA	NA	NA	NA
yeaW	11.2753	10.7952	10.0863	25.3656
yeaX	12.8772	9.54777	9.64996	9.32841
rnd	5.31527	3.1195	2.60419	2.92201
fadD	3.02142	2.60172	4.04382	4.39458
yeaY	4.71046	4.433	2.95351	2.39863
yeaZ	5.25835	3.40481	2.39304	2.24636
yoaA	7.76054	5.15717	3.70549	3.63992
yoaB	3.87931	3.03978	3.48259	2.67321
yoaC	NA	NA	NA	NA
yoaH	7.46011	5.66714	5.74379	5.64955
pabB	4.09083	2.74139	2.10318	1.78336
nudL	5.33962	3.36701	2.89633	2.92825
sdaA	5.40301	3.73563	3.36786	3.68058
adrB	NA	NA	NA	NA
yoaE	3.41546	2.18209	1.81222	2.11868
manX	NA	NA	NA	NA
manY	NA	NA	NA	NA
manZ	NA	NA	NA	NA
yobD	6.60544	3.71796	3.53989	4.66586
yebN	NA	NA	NA	NA
rlmA	6.69481	4.27479	3.12044	2.96235
cspC	3.26824	2.84177	2.94551	3.77336
yobF	4.39169	3.03944	3.19921	4.22109
yebO	NA	NA	NA	NA
mgrB	7.9378	6.17658	5.89781	4.95071
kdgR	3.4807	2.3064	2.32972	1.88594
yebQ	15.9415	10.085	9.56366	9.48879
htpX	2.19703	1.86658	1.44025	1.3339
prc	2.58622	1.78604	1.51386	1.31844
proQ	2.0858	1.56483	1.204	1.13294
yebR	2.77788	1.81089	1.5499	1.33099
yebS	10.1408	7.98541	7.31876	6.57845
yebT	4.32933	3.05897	2.71749	2.46331
rsmF	7.03185	4.15069	3.03848	2.72745
yebV	4.89553	5.93616	7.61077	5.62089
yebW	NA	NA	NA	NA
pphA	NA	NA	NA	NA
yebY	4.00306	3.28667	2.83165	2.62451
yebZ	2.24031	1.73224	1.41517	1.33521
yobA	5.6516	3.34456	2.9189	2.75641
holE	4.75633	3.22053	3.32312	2.50263
yobB	6.03082	4.4933	3.85339	4.2327
exoX	2.65976	2.23335	1.75115	1.76086
ptrB	4.72052	3.61673	3.61421	3.16173
yebE	5.23834	3.64095	5.23074	5.21674
yebF	3.56273	3.22322	3.36003	2.69406
yebG	3.67075	2.58726	2.6759	2.10271
purT	2.57377	2.38285	1.75049	3.45817
eda	3.71028	4.15131	3.49019	4.53168
edd	4.25324	3.30843	2.34442	2.68428
zwf	3.12584	3.32964	2.85507	4.57703
yebK	2.71312	2.15571	2.01534	1.9867
pykA	2.73789	2.62979	2.57306	6.39954
lpxM	4.11415	2.65405	2.26304	2.09117
yebA	3.63202	2.75599	2.70867	2.48308
znuA	3.63459	2.25301	1.95756	2.10606
znuC	6.62802	4.31274	3.37764	2.50554
znuB	4.09216	3.03083	2.24992	2.11323
ruvB	3.35464	2.54983	1.95424	2.1347
ruvA	3.79416	2.93516	2.3046	2.515
yebB	NA	NA	NA	NA
ruvC	8.69058	4.22203	4.06199	4.32199
yebC	2.8921	2.11087	2.00391	1.81268
nudB	3.12363	2.11839	1.85104	1.6845
aspS	2.23454	1.62522	1.37146	1.43755
yecD	2.09767	1.84767	1.5953	1.34641
yecE	3.5241	2.93905	2.29366	2.20158
yecN	5.14176	3.50136	2.56316	2.35152
cmoA	3.45093	2.3396	1.73255	1.63913
cmoB	3.65694	2.54783	1.82118	1.68452
torZ	8.02483	7.56071	7.92974	5.94261
torY	NA	NA	NA	NA
cutC	NA	NA	NA	NA
yecM	4.36362	3.39195	3.22529	2.52147
argS	3.1146	2.01911	1.58273	1.62032
yecT	NA	NA	NA	NA
flhE	2.64099	2.47265	2.57672	2.34428
flhA	2.05877	1.65214	1.589	1.4881
flhB	2.20229	1.9224	1.72651	1.69896
cheZ	NA	NA	NA	NA
cheY	NA	NA	NA	NA
cheB	6.09275	2.43102	2.35819	1.63525
cheR	6.7461	2.0002	1.89796	1.56399
tap	3.18489	2.02263	1.90779	1.32317
tar	2.94216	2.12321	1.79422	1.01017
cheW	4.5558	4.50412	4.86764	4.39151
cheA	3.18597	2.89485	3.2708	3.63535
motB	3.88771	1.69293	1.54825	1.24149
motA	3.12439	1.58524	1.29379	1.04891
flhC	1.86951	1.595	1.32256	1.12156
flhD	1.85228	1.51552	1.3853	1.11298
uspC	NA	NA	NA	NA
otsA	NA	NA	NA	NA
otsB	NA	NA	NA	NA
araG	NA	NA	NA	NA
araF	NA	NA	NA	NA
ftnB	NA	NA	NA	NA
yecR	NA	NA	NA	NA
ftnA	3.62304	2.98215	3.30117	2.67002
yecH	NA	NA	NA	NA
tyrP	NA	NA	NA	NA
yecA	2.83891	3.02601	3.11338	2.0817
pgsA	3.12166	2.23191	1.8396	2.15772
uvrC	4.54494	2.70302	2.25893	2.00336
uvrY	2.32561	1.67614	1.42655	1.21839
yecF	NA	NA	NA	NA
sdiA	6.15418	4.1405	4.2339	3.01393
yecC	3.92605	3.30591	2.65369	3.54339
yecS	2.51615	1.98701	1.81528	2.65318
dcyD	2.38089	2.03401	1.85308	2.70756
fliY	2.30539	2.96012	2.27514	2.64854
fliZ	1.8581	2.48271	2.33227	2.12384
fliA	1.70462	1.74237	1.52143	1.46377
fliC	NA	NA	NA	NA
fliD	1.98273	1.63408	1.36208	1.13772
fliS	1.97045	1.64672	1.38975	1.11474
fliT	2.39396	1.60815	1.44058	1.10521
amyA	2.81947	2.78665	3.09133	2.50845
yedD	2.65764	2.32917	1.90827	2.76907
yedE	2.7106	2.03685	1.758	3.04177
yedF	3.29556	2.89319	2.91657	4.98131
yedK	6.07732	5.86425	9.43814	9.78636
yedL	NA	NA	NA	NA
intG	NA	NA	NA	NA
fliE	NA	NA	NA	NA
fliF	2.09242	1.67181	1.48475	1.49233
fliG	1.88558	1.4776	1.34984	1.14361
fliH	1.75127	1.43634	1.30858	1.02614
fliI	2.09681	1.69359	1.75562	1.38882
fliJ	2.08708	1.83249	2.1919	1.36586
fliK	1.90278	1.82435	2.17305	1.22203
fliL	1.72821	1.92205	2.12039	1.22637
fliM	1.76568	1.7634	1.78356	1.25991
fliN	1.85977	1.87969	1.8747	1.4344
fliO	2.02914	1.96603	1.85788	1.59038
fliP	3.904	3.42351	2.81925	2.80401
fliQ	2.86283	2.48895	2.17858	2.05319
fliR	4.56216	4.94129	5.20475	3.93926
rcsA	NA	NA	NA	NA
dsrB	13.8787	10.803	10.7246	8.84165
yodD	NA	NA	NA	NA
yedP	4.7769	6.53015	9.28007	7.01165
yedQ	5.89306	4.46735	4.74046	4.4205
yodC	5.69979	4.6251	3.47942	3.71032
yedI	7.18891	5.64468	4.69798	4.50265
yedA	5.36313	4.6075	3.46653	4.01895
vsr	12.0579	6.9817	5.55646	4.6288
dcm	4.19717	3.1195	2.34946	1.93786
yedJ	6.37566	4.82794	3.22896	2.69915
yedR	NA	NA	NA	NA
hchA	NA	NA	NA	NA
yedV	NA	NA	NA	NA
yedW	NA	NA	NA	NA
hiuH	23.5781	21.4533	27.3505	17.4952
yedY	5.51919	5.89986	6.09465	6.1083
yedZ	5.37362	4.76605	5.32409	4.98968
zinT	NA	NA	NA	NA
yodB	NA	NA	NA	NA
mtfA	1.80009	1.61244	1.71536	1.52409
yeeJ	14.6796	9.61048	9.5973	7.56469
shiA	3.78229	2.45003	1.89557	2.41006
amn	2.21243	2.33773	2.48635	5.37362
yeeN	8.82035	3.75625	6.2531	2.60757
yeeO	9.25924	8.19615	8.28386	6.60828
cbl	4.21931	2.57812	2.22559	1.97256
nac	14.5283	9.68501	13.8364	5.66837
erfK	7.51492	5.52712	5.48436	4.04205
cobT	3.25086	2.4543	2.23303	1.83011
cobS	3.30977	2.30092	1.89365	1.76118
cobU	6.42272	3.60098	4.08634	3.80422
insH_6	2.20295	2.877	2.19269	1.97592
yeeP	13.8341	8.18226	10.1609	10.5475
flu	NA	NA	NA	NA
yeeR	NA	NA	NA	NA
yeeS	8.82394	9.28967	7.41609	9.44883
yeeT	11.5093	10.0566	9.05039	17.6002
yeeU	NA	NA	NA	NA
yeeV	NA	NA	NA	NA
yeeW	NA	NA	NA	NA
yeeX	3.29353	3.23976	2.73442	2.11839
yeeA	4.04237	3.53614	3.51718	3.17099
sbmC	3.24351	3.56801	3.36874	2.25759
dacD	23.17	12.1577	13.5755	12.4836
sbcB	5.05061	3.15565	2.61066	2.25491
yeeD	2.35009	1.87889	1.58027	1.53312
yeeE	2.2098	1.64223	1.31829	1.25821
yeeF	3.05533	1.73626	1.27046	1.70409
yeeY	8.89652	6.93533	7.61613	6.15726
yeeZ	2.32835	1.72354	1.41798	1.44239
yefM	3.81377	2.45793	2.95154	2.14385
hisL	NA	NA	NA	NA
hisG	1.98969	2.05681	1.68593	1.57789
hisD	1.98341	2.41986	2.18071	2.05242
hisC	2.06464	2.79029	2.67844	2.99659
hisB	2.05832	2.73198	2.79779	3.88577
hisH	2.18239	2.81133	2.88253	3.88388
hisA	NA	NA	NA	NA
hisF	NA	NA	NA	NA
hisI	2.77102	3.70444	3.8754	4.50895
cld	2.60299	1.67365	1.52231	1.2716
ugd	NA	NA	NA	NA
gnd	NA	NA	NA	NA
wbbK	NA	NA	NA	NA
wbbJ	NA	NA	NA	NA
wbbI	NA	NA	NA	NA
rfc	NA	NA	NA	NA
glf	NA	NA	NA	NA
rfbX	NA	NA	NA	NA
rfbC	NA	NA	NA	NA
rfbA	3.25626	1.85556	2.94838	1.55886
rfbD	2.90053	1.73408	1.90782	1.45192
rfbB	3.01956	1.61301	1.78716	1.3995
galF	2.52895	1.82718	1.63375	1.67584
wcaM	NA	NA	NA	NA
wcaL	NA	NA	NA	NA
wcaK	18.6818	11.6463	7.93419	19.8255
wzxC	NA	NA	NA	NA
wcaJ	NA	NA	NA	NA
cpsG	NA	NA	NA	NA
cpsB	NA	NA	NA	NA
wcaI	38.5785	19.3996	15.2901	18.6204
gmm	40.1998	17.1912	12.3855	16.2199
fcl	19.153	9.82746	6.26323	8.00625
gmd	17.2003	9.33466	7.28481	8.73262
wcaF	NA	NA	NA	NA
wcaE	NA	NA	NA	NA
wcaD	NA	NA	NA	NA
wcaC	21.4811	10.7531	7.7304	8.34483
wcaB	18.5885	13.5617	13.9036	13.9158
wcaA	16.4073	13.103	12.8446	12.79
wzc	31.6151	16.0941	14.0789	16.7867
wzb	NA	NA	NA	NA
wza	NA	NA	NA	NA
yegH	3.56679	2.32695	1.695	1.80512
asmA	4.85078	2.87859	3.0399	2.87313
dcd	2.3167	1.67572	1.48086	1.45531
udk	4.60346	2.65342	2.09969	2.08979
yegE	6.32579	4.4461	4.93883	4.41936
alkA	6.00031	5.29218	4.60991	5.24734
yegD	10.1541	4.8317	4.01995	5.68455
yegI	10.5794	8.05481	7.19058	8.22875
yegJ	NA	NA	NA	NA
yegK	NA	NA	NA	NA
yegL	NA	NA	NA	NA
mdtA	12.1183	7.23596	5.77783	6.17646
mdtB	7.97763	4.68819	4.47316	4.32184
mdtC	15.302	8.97724	9.51988	8.69472
mdtD	11.6376	9.92751	12.2141	9.01889
baeS	NA	NA	NA	NA
baeR	3.27096	2.83643	2.30194	2.36776
yegP	NA	NA	NA	NA
yegQ	2.93955	1.776	1.55582	1.80064
ogrK	24.3402	14.4705	17.9292	16.0313
yegZ	14.0936	8.88395	14.0212	10.3426
yegR	NA	NA	NA	NA
yegS	5.05092	5.37694	7.06431	6.28156
gatD	NA	NA	NA	NA
gatC	NA	NA	NA	NA
gatB	NA	NA	NA	NA
gatA	2.20095	4.20212	3.49971	6.059
gatZ	2.48708	4.64671	3.62055	6.81438
gatY	1.57704	1.70584	1.48319	1.51473
fbaB	NA	NA	NA	NA
yegT	5.21668	5.39628	4.16914	6.61072
yegU	8.20305	6.07172	5.05759	7.52862
yegV	4.90967	4.45902	3.56455	4.24852
yegW	5.2388	4.05274	3.12702	3.28282
yegX	7.12979	4.76648	4.84204	3.62749
thiD	9.44252	7.78907	7.4548	7.3088
thiM	10.0669	7.28828	6.6432	6.34975
rcnR	16.0654	10.0757	9.92958	8.43485
rcnA	12.6422	6.58115	7.61473	8.23407
yohN	NA	NA	NA	NA
yehA	NA	NA	NA	NA
yehB	NA	NA	NA	NA
yehC	NA	NA	NA	NA
yehD	NA	NA	NA	NA
yehE	10.3405	9.60701	14.8195	9.84299
mrp	2.47643	2.13601	1.82233	2.40781
metG	2.10731	1.50923	1.28518	1.48989
yehI	23.6199	11.5423	10.5961	10.8269
yehL	NA	NA	NA	NA
yehM	NA	NA	NA	NA
yehP	19.4784	15.9387	12.0989	13.6994
yehQ	NA	NA	NA	NA
yehR	NA	NA	NA	NA
yehS	6.68025	4.03527	4.5962	3.21904
yehT	3.82189	2.41802	2.88928	2.21771
yehU	4.04247	2.98564	3.67137	3.72728
mlrA	NA	NA	NA	NA
yehW	5.13461	5.8909	5.52556	6.69578
yehX	5.4926	5.50218	5.83124	4.898
yehY	5.35382	4.94981	4.98811	4.21833
osmF	4.4771	4.07399	4.62443	4.73407
bglX	2.66317	1.79217	1.47357	1.43897
dld	2.10369	2.4889	2.57323	2.32914
pbpG	4.09823	2.74233	2.21223	2.21206
yohC	3.44699	5.92257	6.12794	6.18344
yohD	3.95119	4.1933	3.14293	3.21394
yohF	5.438	6.65449	6.49508	6.09129
mdtQ	NA	NA	NA	NA
dusC	5.92005	3.46214	2.96364	3.02811
yohJ	NA	NA	NA	NA
yohK	6.37481	4.81198	3.83702	4.78078
cdd	5.07258	4.57637	3.62433	4.68321
sanA	NA	NA	NA	NA
yeiS	NA	NA	NA	NA
yeiT	5.76912	6.4601	10.8121	10.2727
yeiA	3.24659	3.59047	5.91214	4.30269
[truncated: 2,256 more rows]

## Sheet: Homo sapiens
Half-life (hr)																				Half-life (min)
probeset_id	Gene	Gene ID	GM07029-A1	GM07029-A2	GM07029-A3	GM10835A1	GM10835A2	GM10835A3	GM12813-A1	GM12813-A1dup	GM12813-A2	GM12813-A2dup	GM12813-A3dup	GM07019	GM12812	GM12814	GM12815			GM07029-A1	GM07029-A2	GM07029-A3	GM10835A1	GM10835A2	GM10835A3	GM12813-A1	GM12813-A1dup	GM12813-A2	GM12813-A2dup	GM12813-A3dup	GM07019	GM12812	GM12814	GM12815
3665288	E2F4	NM_001950	10.982	12.0009	11.4652	7.59748	7.85038	7.45739	15.128	15.2703	14.5422	14.7839	14.4837	16.2589	12.347	13.3785	21.706			658.917	720.053	687.915	455.849	471.023	447.443	907.678	916.22	872.533	887.036	869.023	975.531	740.82	802.709	1302.36
3935243	LSS	NM_002340	10.4985	11.3313	10.5723	8.43289	8.95364	8.50315	15.6589	15.9077	15.2518	15.3263	15.8844	9.49719	8.49111	9.85249	11.2731			629.908	679.879	634.34	505.974	537.218	510.189	939.535	954.46	915.11	919.579	953.066	569.831	509.467	591.149	676.384
3822195	BTBD14B	NM_052876	8.57035	10.0224	8.80062	4.43695	4.57621	4.56555	11.1699	11.6547	12.8051	12.2528	10.9938	12.4146	10.9699	12.9626	16.7148			514.221	601.347	528.037	266.217	274.573	273.933	670.196	699.283	768.307	735.166	659.63	744.873	658.196	777.754	1002.89
3960827	UNC84B	NM_015374	6.9719	7.76232	7.60863	5.8761	5.90758	5.71579	11.8037	11.0333	10.6916	10.8321	10.4477	8.39102	7.50159	8.25632	11.0862			418.314	465.739	456.518	352.566	354.455	342.948	708.219	661.999	641.497	649.927	626.864	503.461	450.095	495.379	665.173
3000010	ZMIZ2	NM_031449	6.20032	6.28663	5.81729	4.1677	4.45444	4.09121	7.8536	8.23132	7.9587	7.79839	7.16762	5.64062	6.16209	6.04202	6.75816			372.019	377.198	349.037	250.062	267.266	245.473	471.216	493.879	477.522	467.904	430.057	338.437	369.725	362.521	405.49
3003193	CCT6A	NM_001762	8.88124	8.85565	10.7286	16.1886	15.4792	14.371	4.65679	5.30382	4.27674	4.32457	4.14513	6.67139	4.91018	4.86087	5.52056			532.875	531.339	643.716	971.317	928.75	862.257	279.407	318.229	256.604	259.474	248.708	400.283	294.611	291.652	331.233
3317071	LSP1	NM_002339	22.5061	24.7667	21.1346	12.0255	13.4172	12.4923	24.412	25.2821	25.7679	24.1388	23.8729	18.4926	15.7224	19.0703	22.1929			1350.37	1486	1268.08	721.529	805.032	749.538	1464.72	1516.93	1546.08	1448.33	1432.37	1109.56	943.343	1144.22	1331.57
3377091	MAP4K2	NM_004579	13.69	13.068	13.2988	8.14295	8.81141	9.54219	16.4906	15.5225	16.6641	16.0489	16.2137	14.8579	11.7907	14.089	16.7813			821.397	784.08	797.927	488.577	528.684	572.531	989.436	931.351	999.846	962.935	972.822	891.473	707.445	845.343	1006.88
3734797	KIAA0195	NM_014738	6.79583	7.57499	7.33384	4.92775	4.95658	4.82557	8.09973	8.52743	8.33734	7.84396	8.48396	9.80891	8.78915	8.18346	13.5669			407.75	454.499	440.03	295.665	297.395	289.534	485.984	511.646	500.241	470.638	509.038	588.535	527.349	491.007	814.015
3996667	DKC1	NM_001363	1.70189	2.21102	2.04205	3.15925	3.23644	3.08133	1.1552	1.02078	1.19726	1.10642	1.06219	1.42838	0.902125	0.973715	1.27852			102.113	132.661	122.523	189.555	194.187	184.88	69.3119	61.2467	71.8358	66.385	63.7313	85.7029	54.1275	58.4229	76.7111
3665882	EDC4	NM_014329	6.12362	6.50955	6.50821	4.53597	5.09914	4.67869	8.53974	7.88309	8.50437	8.47636	7.99009	7.11589	6.09796	7.22741	12.0876			367.417	390.573	390.492	272.158	305.948	280.721	512.384	472.985	510.262	508.581	479.405	426.954	365.878	433.644	725.254
2403740	SFRS4	NM_005626	4.12746	3.77587	3.97719	4.71907	5.17284	5.10715	2.3687	2.65296	2.13643	2.4368	2.46535	2.40714	2.05918	2.48376	2.05502			247.648	226.552	238.631	283.144	310.37	306.429	142.122	159.177	128.186	146.208	147.921	144.428	123.551	149.025	123.301
2451139	ARL8A	NM_138795	10.2651	10.0503	9.47	4.9829	5.3603	4.71911	9.97491	11.4163	9.76494	9.54169	10.1698	12.5461	11.8047	11.592	15.5638			615.903	603.021	568.2	298.974	321.618	283.147	598.495	684.976	585.897	572.501	610.188	752.765	708.284	695.522	933.827
3332838	DAK	NM_015533	7.6947	7.74109	7.07166	12.5038	13.7643	13.5789	9.9178	9.97901	9.64338	9.1987	9.65548	6.98918	5.76503	7.13976	9.15485			461.682	464.466	424.299	750.23	825.858	814.732	595.068	598.74	578.603	551.922	579.329	419.351	345.902	428.386	549.291
3231774	GTPBP4	NM_012341	3.59244	4.22798	4.25533	4.24016	4.11826	4.3786	2.06723	2.09166	2.122	2.26781	2.38062	3.20528	2.04605	2.23331	2.16285			215.547	253.679	255.32	254.409	247.095	262.716	124.034	125.5	127.32	136.068	142.837	192.317	122.763	133.999	129.771
3816380	OAZ1	NM_004152	14.3273	17.7766	14.291	12.6906	14.8758	15.7085	4.40276	4.1934	5.16165	4.49642	3.55104	5.05171	3.48571	2.98907	4.63354			859.638	1066.6	857.46	761.438	892.55	942.51	264.165	251.604	309.699	269.785	213.063	303.102	209.142	179.344	278.012
2673902	QRICH1	NM_017730	5.55914	4.95873	5.42945	3.8338	3.65902	3.67547	6.31749	6.25585	6.20384	6.08795	5.69588	7.27469	7.60227	7.24159	9.06014			333.548	297.524	325.767	230.028	219.541	220.528	379.05	375.351	372.23	365.277	341.753	436.481	456.136	434.495	543.609
3097152	MCM4	NM_005914	10.4398	9.15514	9.46844	5.93255	5.66334	5.68543	9.31018	9.71544	9.83291	9.37838	10.5047	9.65035	9.2187	9.91126	10.6186			626.388	549.309	568.107	355.953	339.801	341.126	558.611	582.927	589.975	562.703	630.28	579.021	553.122	594.676	637.116
3430552	PWP1	NM_007062	3.09701	2.73505	3.41306	4.87542	4.43264	4.9114	1.77345	1.51957	1.8042	1.40292	1.51021	1.85264	1.35985	1.3875	1.68273			185.821	164.103	204.784	292.525	265.959	294.684	106.407	91.1743	108.252	84.1752	90.6127	111.159	81.5908	83.25	100.964
3647993	CIITA	NM_000246	3.21074	3.31794	3.13459	3.20587	3.43734	3.16352	4.94811	4.56872	4.53677	4.88137	4.9527	3.14341	4.31345	3.9902	4.36747			192.644	199.076	188.076	192.352	206.24	189.811	296.886	274.123	272.206	292.882	297.162	188.605	258.807	239.412	262.048
3962530	CYB5R3	NM_001129819	18.8165	23.5392	18.9991	10.0913	11.7893	10.7871	24.9326	26.6598	26.5812	26.2123	25.1424	23.6629	19.6107	19.9312	27.8525			1128.99	1412.35	1139.95	605.477	707.359	647.226	1495.95	1599.59	1594.87	1572.74	1508.54	1419.78	1176.64	1195.87	1671.15
2841184	ERGIC1	NM_001031711	24.5738	19.8466	20.9346	10.8856	11.8334	10.4732	21.8424	22.3714	23.4874	23.6936	23.6424	25.5739	20.8199	25.6468	31.0782			1474.43	1190.8	1256.08	653.136	710.002	628.392	1310.54	1342.28	1409.24	1421.61	1418.54	1534.43	1249.19	1538.81	1864.69
3225003	PSMB7	NM_002799	8.41537	9.24428	10.1973	17.8436	18.136	17.6469	8.31209	8.33948	7.48442	6.92248	7.03891	7.53599	5.79807	6.3073	8.43843			504.922	554.657	611.841	1070.62	1088.16	1058.81	498.725	500.369	449.065	415.349	422.334	452.159	347.884	378.438	506.306
3740201	MYO1C	NM_001080779	8.61567	9.97027	8.93946	6.26295	6.72315	6.39326	10.7976	10.5536	10.1819	10.3541	10.3618	8.70273	6.59942	7.99823	12.198			516.94	598.216	536.367	375.777	403.389	383.595	647.853	633.216	610.916	621.245	621.709	522.164	395.965	479.894	731.883
3819104	TRAPPC5	NM_174894	12.6612	12.8788	11.5419	16.7957	18.5656	17.621	7.52511	7.71904	8.86694	7.74036	6.74035	6.71194	5.35633	5.39236	5.3656			759.673	772.73	692.514	1007.74	1113.94	1057.26	451.507	463.143	532.016	464.421	404.421	402.717	321.38	323.542	321.936
3855071	FKBP8	NM_012181	16.0208	19.3144	15.3476	8.68856	9.6101	8.88308	28.3514	26.9701	26.8415	21.7963	26.2485	24.3167	18.0267	17.4765	15.9901			961.25	1158.86	920.857	521.314	576.606	532.985	1701.08	1618.21	1610.49	1307.78	1574.91	1459	1081.6	1048.59	959.405
2382336	FBXO28	NM_015176	5.52748	4.95989	5.62251	3.51656	3.35088	3.40173	6.09875	5.3885	5.73159	5.72635	6.0912	7.58044	9.53458	7.95583	7.0299			331.649	297.593	337.351	210.994	201.053	204.104	365.925	323.31	343.895	343.581	365.472	454.826	572.075	477.35	421.794
2434341	APH1A	NM_016022	12.766	10.9982	10.9319	6.55014	7.20573	6.8644	13.3927	14.2575	14.0103	15.1871	16.1779	15.9461	12.5111	14.1243	22.0414			765.961	659.889	655.913	393.008	432.344	411.864	803.565	855.45	840.619	911.227	970.674	956.765	750.667	847.459	1322.48
3261859	SFXN2	NM_178858	5.56351	5.01522	6.11637	7.18711	6.45193	7.51716	11.5311	10.45	11.885	11.245	11.5133	14.2371	9.64512	9.81013	9.7389			333.811	300.913	366.982	431.226	387.116	451.029	691.865	627.002	713.101	674.7	690.798	854.227	578.707	588.608	584.334
3470523	SELPLG	NM_003006	7.91764	8.6725	10.1615	5.03713	5.53851	5.55815	12.7579	12.5401	13.2402	12.0056	11.4011	12.5462	9.6093	10.4761	17.958			475.058	520.35	609.692	302.228	332.31	333.489	765.476	752.403	794.415	720.334	684.066	752.773	576.558	628.563	1077.48
2947073	HIST1H1B	NM_005322	17.2687	15.2418	16.4457	6.51551	5.61026	5.58041	16.2989	13.9774	17.1115	14.8167	12.6319	12.747	13.7648	11.4353	15.5131			1036.12	914.509	986.743	390.931	336.616	334.825	977.936	838.646	1026.69	889.003	757.913	764.82	825.889	686.117	930.789
3442282	MLF2	NM_005439	12.298	14.1356	12.2114	9.3125	10.0563	9.9495	15.9242	15.92	15.6625	15.8233	15.4652	13.7836	10.1073	12.2598	19.8432			737.88	848.138	732.681	558.75	603.378	596.97	955.451	955.201	939.75	949.4	927.914	827.017	606.44	735.589	1190.59
3657041	ITGAX	NM_000887	8.48266	7.98203	8.04346	8.07077	7.71362	7.80161	11.935	10.8545	10.9786	11.9076	10.862	10.7079	5.99335	10.2751	13.0867			508.96	478.922	482.608	484.246	462.817	468.097	716.1	651.27	658.718	714.457	651.719	642.472	359.601	616.505	785.204
3703598	FBXO31	NM_024735	2.74163	2.88511	2.81145	2.17431	2.2918	2.31157	3.54765	3.55737	3.1773	3.62011	3.56883	2.82128	2.38823	3.00548	4.278			164.498	173.107	168.687	130.458	137.508	138.694	212.859	213.442	190.638	217.207	214.13	169.277	143.294	180.329	256.68
3903836	EIF6	NM_002212	4.18266	4.17906	4.06073	7.19146	9.26479	8.28199	4.1586	4.09322	3.83848	4.08754	3.63014	2.85301	1.8871	1.91968	4.33641			250.959	250.744	243.644	431.487	555.887	496.919	249.516	245.593	230.309	245.252	217.808	171.181	113.226	115.181	260.185
2831284	UBE2D2	NM_181838	12.1629	11.9891	12.3179	7.74814	8.68614	7.9596	11.4517	11.3399	11.4732	10.666	10.8905	9.89769	11.5909	13.9497	11.8846			729.776	719.348	739.074	464.888	521.168	477.576	687.103	680.394	688.394	639.959	653.429	593.861	695.454	836.98	713.074
3041409	IGF2BP3	NM_006547	4.51511	4.62212	4.12963	5.86123	5.89011	6.22007	2.99006	2.39658	2.98939	2.69409	3.00999	2.77136	4.03732	2.87609	1.92411			270.907	277.327	247.778	351.674	353.407	373.204	179.404	143.795	179.364	161.645	180.599	166.282	242.239	172.565	115.447
3132940	ANK1	NM_020476	2.79289	3.09565	3.04728	5.44631	6.07057	5.42285	3.06251	3.5843	3.03949	3.26762	3.2824	2.79787	3.20878	3.25285	4.67239			167.573	185.739	182.837	326.779	364.234	325.371	183.751	215.058	182.37	196.057	196.944	167.872	192.527	195.171	280.343
3429566	CHST11	NM_018413	6.01901	6.56862	6.52921	4.94325	4.47132	4.37632	8.35777	7.97855	8.83192	8.77065	7.65309	6.5857	6.73231	6.4697	8.88328			361.141	394.117	391.752	296.595	268.279	262.579	501.466	478.713	529.915	526.239	459.186	395.142	403.939	388.182	532.997
3912861	PSMA7	NM_002792	7.1866	6.94102	8.17574	11.0199	10.0228	10.4293	4.34421	5.54435	4.79324	4.64147	4.68578	5.7601	3.38069	3.39433	4.81181			431.196	416.461	490.544	661.191	601.366	625.759	260.653	332.661	287.594	278.488	281.147	345.606	202.842	203.66	288.708
4027176	FLNA	NM_001456	10.9659	10.8053	9.33346	5.76261	6.49444	6.19813	11.8892	10.7345	11.819	11.09	10.9266	8.1594	6.48951	8.19137	12.8343			657.955	648.317	560.008	345.757	389.666	371.888	713.351	644.072	709.142	665.402	655.598	489.564	389.371	491.482	770.061
2512601	TANK	NM_004180	5.39036	5.01452	6.33254	2.77391	2.44012	2.41981	3.30577	3.25495	3.07547	3.22263	3.11556	4.8922	6.10937	3.61185	3.39722			323.422	300.871	379.952	166.435	146.407	145.189	198.346	195.297	184.528	193.358	186.934	293.532	366.562	216.711	203.833
3261419	HPS6	NM_024747	4.781	4.76187	4.99886	3.45812	3.46724	3.45032	6.61022	6.3643	5.83865	5.76726	5.46702	5.58579	5.97843	5.76251	6.95377			286.86	285.712	299.932	207.487	208.035	207.019	396.613	381.858	350.319	346.035	328.021	335.147	358.706	345.751	417.226
3278401	FRMD4A	NM_018027	3.62088	3.58808	3.73046	5.70699	5.62578	6.40386	3.91271	3.69571	3.71249	4.13074	3.73462	4.22035	5.73991	4.26941	3.98284			217.253	215.285	223.828	342.419	337.547	384.231	234.762	221.743	222.749	247.844	224.077	253.221	344.395	256.165	238.97
3779362	IMPA2	NM_014214	7.09885	6.61983	6.78989	9.51995	10.0885	8.89903	5.8287	6.36217	5.67479	6.06042	5.94927	6.07033	5.65097	5.66569	5.80133			425.931	397.19	407.393	571.197	605.308	533.942	349.722	381.73	340.487	363.625	356.956	364.22	339.058	339.941	348.08
3947123	SREBF2	NM_004599	8.54964	10.8352	9.00355	7.11954	7.77189	7.16316	13.9045	14.0092	13.8792	13.8254	14.3578	10.1025	9.57422	11.4875	12.4114			512.978	650.109	540.213	427.172	466.313	429.789	834.269	840.553	832.755	829.522	861.471	606.149	574.453	689.25	744.682
2882196	ATOX1	NM_004045	6.58185	7.06888	8.02819	15.8182	15.6534	14.7894	6.39718	8.03641	7.24733	6.59131	6.43572	5.30937	6.67274	6.43945	4.12229			394.911	424.133	481.692	949.092	939.203	887.363	383.831	482.184	434.84	395.478	386.143	318.562	400.365	386.367	247.337
3190659	SET	NM_001122821	3.44712	3.25179	2.83914	7.81907	7.12856	7.22244	2.5112	1.76244	1.65694	1.62318	2.03847	2.00258	1.51744	2.23304	2.49287			206.827	195.107	170.348	469.144	427.714	433.346	150.672	105.746	99.4165	97.3909	122.308	120.155	91.0462	133.983	149.572
2563785	IGKC	BC110394	1.89347	1.85246	2.19567	4.91598	4.22155	4.18611	3.91034	4.01813	3.68936	3.59987	3.39591	5.10728	8.71084	4.38564	3.34016			113.608	111.148	131.74	294.959	253.293	251.167	234.621	241.088	221.362	215.992	203.754	306.437	522.651	263.138	200.41
3433796	PEBP1	NM_002567	9.96591	14.1418	12.9985	18.074	19.7644	23.1361	4.34719	5.02559	5.98	4.21132	4.02712	4.32808	3.65327	4.84034	3.84356			597.955	848.506	779.91	1084.44	1185.87	1388.17	260.832	301.535	358.8	252.679	241.627	259.685	219.196	290.421	230.614
2731636	DKFZP564O0823	NM_015393	11.9897	11.6566	11.4869	7.75074	5.98431	6.97789	13.2623	13.188	13.4242	12.7838	12.5183	11.6059	12.0266	13.9154	15.4324			719.385	699.399	689.214	465.044	359.058	418.673	795.736	791.279	805.453	767.029	751.095	696.355	721.598	834.921	925.942
2946324	HIST1H3D	NM_003530	10.69	9.46164	11.6137	5.15003	4.79925	4.80327	9.06915	10.9818	9.24918	10.5455	10.6588	12.1593	11.3827	9.4671	10.6511			641.403	567.698	696.821	309.002	287.955	288.196	544.149	658.905	554.951	632.732	639.526	729.558	682.964	568.026	639.064
3577160	ITPK1	NM_014216	7.0338	7.66717	6.40453	6.5267	6.61983	7.10864	10.9659	11.5324	10.9008	10.603	10.3806	9.60926	7.87823	8.69421	8.46448			422.028	460.03	384.272	391.602	397.19	426.518	657.956	691.944	654.051	636.183	622.837	576.555	472.694	521.653	507.869
2358221	RPRD2	NM_015203	4.41497	3.84521	4.0343	2.5837	2.34364	2.382	3.93983	3.74141	3.6234	4.10746	3.93713	5.29476	7.79832	4.97432	4.21844			264.898	230.712	242.058	155.022	140.619	142.92	236.39	224.484	217.404	246.447	236.228	317.686	467.899	298.459	253.106
2766359	RFC1	NM_002913	3.53875	2.86277	3.24929	3.72744	3.1868	3.28817	1.96009	1.92839	1.79983	1.80487	1.90416	1.77788	1.76549	1.9929	1.58499			212.325	171.766	194.957	223.647	191.208	197.29	117.606	115.704	107.99	108.292	114.25	106.673	105.929	119.574	95.0997
2902958	C4B	NM_001002029	5.00339	4.233	4.57453	9.59232	8.34177	8.58213	4.87521	5.5577	5.26039	5.42949	5.06629	4.13808	4.59338	4.93222	5.13884			300.204	253.98	274.472	575.539	500.506	514.928	292.513	333.462	315.623	325.769	303.977	248.285	275.603	295.933	308.331
3704376	FAM38A	D87071	5.00655	5.30375	5.16585	3.84814	4.44583	3.92657	6.21264	6.13534	5.96444	6.24304	6.05809	4.04494	4.02728	3.78819	6.7218			300.393	318.225	309.951	230.889	266.75	235.594	372.759	368.121	357.866	374.582	363.485	242.697	241.637	227.291	403.308
3725481	UBE2Z	NM_023079	8.41744	10.3081	9.04017	6.5385	6.62333	6.58756	11.1439	10.7713	10.6384	10.6699	11.0159	10.9857	10.0512	10.9263	11.5238			505.046	618.483	542.41	392.31	397.4	395.254	668.636	646.276	638.305	640.195	660.955	659.14	603.07	655.576	691.431
3742460	CAMTA2	NM_015099	4.65638	5.63486	5.1658	3.47624	3.5502	3.49925	6.49885	6.33725	5.77805	5.87627	6.04884	6.2123	5.29731	5.17822	7.20799			279.383	338.092	309.948	208.574	213.012	209.955	389.931	380.235	346.683	352.576	362.93	372.738	317.839	310.693	432.48
3757664	RAB5C	NM_201434	8.50096	10.1042	10.2454	4.69906	5.32813	5.8438	11.2009	11.5972	10.6726	12.1856	11.5007	13.7555	10.4777	12.7111	16.6609			510.058	606.255	614.721	281.944	319.688	350.628	672.053	695.834	640.353	731.136	690.044	825.328	628.66	762.665	999.654
4022370	GPC4	NM_001448	1.09721	1.60249	1.64382	5.62126	5.17895	6.29982	1.51523	0.967541	1.06224	1.1369	1.25412	1.91383	3.19067	1.37933	2.45458			65.8323	96.1496	98.629	337.276	310.737	377.989	90.914	58.0525	63.7343	68.2142	75.2474	114.83	191.44	82.7599	147.275
2899772	HIST1H2AH	NM_080596	20.0721	16.8826	22.9925	7.93749	7.33592	6.48085	21.0635	18.7358	17.7242	20.6658	16.9858	25.8484	22.6993	15.8476	21.1667			1204.33	1012.96	1379.55	476.25	440.155	388.851	1263.81	1124.15	1063.45	1239.95	1019.15	1550.9	1361.96	950.854	1270
3948047	PARVG	NM_022141	11.3016	11.9116	12.7115	14.6448	15.3386	15.197	19.1945	19.527	18.3195	17.2711	17.9707	14.2333	11.2316	13.4445	15.6374			678.098	714.695	762.692	878.689	920.314	911.817	1151.67	1171.62	1099.17	1036.27	1078.24	853.996	673.894	806.673	938.243
2704267	GOLIM4	NM_014498	4.53967	3.887	4.85215	3.6689	3.46107	3.22675	2.46265	2.16599	2.13457	2.06558	2.15411	2.8015	3.30292	2.35259	1.88393			272.38	233.22	291.129	220.134	207.664	193.605	147.759	129.959	128.074	123.935	129.247	168.09	198.175	141.156	113.036
2894711	TMEM14B	NM_030969	9.17093	9.55529	10.1414	14.6945	15.1487	14.7392	3.86839	5.9915	5.58803	5.18954	5.14837	5.26102	4.04192	4.65753	3.42547			550.256	573.318	608.486	881.673	908.921	884.35	232.103	359.49	335.282	311.372	308.902	315.661	242.515	279.452	205.528
3075932	PARP12	NM_022750	8.40643	7.35121	7.77114	6.14564	5.98121	5.63919	10.0068	10.6731	10.2499	9.12324	9.79361	7.97218	8.46945	8.54593	8.30826			504.386	441.073	466.269	368.738	358.873	338.351	600.407	640.385	614.992	547.395	587.617	478.331	508.167	512.756	498.495
3096214	VDAC3	NM_005662	3.88855	3.97389	5.21734	8.17206	9.38326	7.91004	2.04495	2.22791	2.13733	1.65052	1.38296	2.28394	2.60343	0.633355	0.999467			233.313	238.433	313.041	490.324	562.996	474.602	122.697	133.675	128.24	99.031	82.9777	137.037	156.206	38.0013	59.968
3167383	NUDT2	NM_001161	5.04434	5.149	6.84619	11.0537	11.9205	13.2043	4.73837	5.00819	4.45878	4.61595	5.14708	4.32508	4.77271	6.53951	7.61805			302.66	308.94	410.772	663.223	715.227	792.261	284.302	300.491	267.527	276.957	308.825	259.505	286.363	392.371	457.083
3432556	DTX1	NM_004416	5.16479	5.3319	5.02447	3.31033	3.35016	3.05139	5.20562	6.07314	5.8718	6.6269	6.1173	4.62453	5.83143	4.62177	7.3241			309.888	319.914	301.468	198.62	201.01	183.083	312.337	364.388	352.308	397.614	367.038	277.472	349.886	277.306	439.446
3451318	ZCRB1	NM_033114	10.5668	16.4254	15.3261	18.73	16.8517	15.7052	5.90334	6.01058	5.54419	5.09498	5.119	8.44911	6.30211	5.72538	5.56187			634.008	985.522	919.566	1123.8	1011.1	942.311	354.2	360.635	332.652	305.699	307.14	506.947	378.127	343.523	333.712
3589947	BAHD1	NM_014952	1.71587	2.2206	2.21296	1.31569	1.32908	1.25273	2.62156	3.11074	2.87568	2.9843	3.12456	3.32837	2.53201	2.50806	4.98135			102.952	133.236	132.778	78.9414	79.745	75.1638	157.294	186.644	172.541	179.058	187.474	199.702	151.921	150.484	298.881
3872983	CHMP2A	NM_014453	4.9513	4.90575	8.04394	13.1377	15.1479	14.8067	2.07642	3.28154	2.45776	2.10853	2.10931	2.33657	1.37635	1.50352	2.84146			297.078	294.345	482.637	788.263	908.874	888.402	124.585	196.892	147.465	126.512	126.558	140.194	82.5808	90.2111	170.488
3962000	PMM1	NM_002676	4.9918	5.1621	5.67286	9.46547	9.74005	10.2539	6.84552	7.21618	7.05134	6.10387	6.43334	6.217	5.94714	5.2946	6.0799			299.508	309.726	340.372	567.928	584.403	615.232	410.731	432.971	423.08	366.232	386	373.02	356.828	317.676	364.794
3654227	IL21R	NM_181078	3.36439	3.39393	3.47206	2.36864	2.90239	2.53913	4.59264	4.24847	4.48768	4.65627	4.22793	4.60944	4.11228	4.26515	6.65889			201.864	203.636	208.323	142.119	174.144	152.348	275.558	254.908	269.261	279.376	253.676	276.567	246.737	255.909	399.533
3968833	MSL3L1	NM_006800	2.32031	2.36042	2.09538	3.7167	3.49603	3.53093	2.58743	2.72138	2.62673	2.68132	2.88883	3.70098	3.85186	2.53258	2.68537			139.219	141.625	125.723	223.002	209.762	211.856	155.246	163.283	157.604	160.879	173.33	222.059	231.112	151.955	161.122
3013255	PEG10	NM_015068	14.165	11.7496	12.8094	9.81627	8.97243	9.47452	15.7924	15.8897	15.599	16.515	17.5495	15.9819	17.0095	19.2087	14.8114			849.901	704.975	768.563	588.976	538.346	568.471	947.545	953.382	935.937	990.9	1052.97	958.912	1020.57	1152.52	888.684
3577513	DDX24	NM_020414	2.85233	3.04252	3.09989	4.56912	4.74824	4.37591	2.92926	3.0312	2.90069	2.93623	2.56038	3.46906	2.3941	3.12559	4.50988			171.14	182.551	185.993	274.147	284.894	262.555	175.756	181.872	174.041	176.174	153.623	208.143	143.646	187.536	270.593
3771602	RHBDF2	NM_024599	5.30718	5.29203	5.87457	3.83513	4.07274	4.21095	6.12432	6.04986	6.49943	5.82098	6.31375	5.34568	5.8968	4.82027	7.9494			318.431	317.522	352.474	230.108	244.365	252.657	367.459	362.991	389.966	349.259	378.825	320.741	353.808	289.216	476.964
3597914	SNX22	NM_024798	7.38876	8.83921	7.159	5.28668	5.33212	5.00682	9.50645	9.03508	10.4527	10.2458	9.72414	8.70838	7.40424	7.43584	6.84551			443.326	530.353	429.54	317.201	319.927	300.409	570.387	542.105	627.162	614.748	583.448	522.503	444.254	446.15	410.731
2876046	PPP2CA	NM_002715	5.47371	4.6585	4.32116	5.04079	5.20635	5.07124	3.16936	3.02298	2.82146	2.80451	3.04235	4.16218	3.38235	3.49952	3.76863			328.423	279.51	259.269	302.447	312.381	304.274	190.162	181.379	169.288	168.27	182.541	249.731	202.941	209.971	226.118
2907538	PPP2R5D	NM_006245	10.5906	8.97086	10.5086	6.63354	7.09579	6.68154	11.5642	10.9906	10.7563	10.5293	11.3221	10.6845	8.92598	11.2703	14.3143			635.434	538.251	630.514	398.012	425.747	400.892	693.852	659.438	645.377	631.761	679.324	641.068	535.559	676.215	858.857
2899102	HIST1H3C	NM_003531	14.0001	11.4361	11.9046	5.63353	5.42766	5.36069	11.034	11.8619	11.8643	14.737	14.1807	10.8181	11.3308	12.75	13.4086			840.004	686.164	714.273	338.012	325.66	321.641	662.038	711.716	711.856	884.222	850.842	649.084	679.849	764.998	804.517
2946353	HIST1H1D	NM_005320	15.6035	10.7819	12.4312	5.80435	5.46258	5.37192	12.4899	12.3983	11.3854	11.9322	13.06	16.076	13.0203	11.7543	16.1512			936.209	646.911	745.872	348.261	327.755	322.315	749.396	743.895	683.123	715.932	783.599	964.561	781.217	705.26	969.07
3263944	PDCD4	NM_145341	3.76745	5.25896	4.26884	4.97976	4.91173	5.58584	2.41278	1.74264	1.99627	1.96033	1.93562	1.83365	1.8106	1.46832	2.00975			226.047	315.538	256.131	298.786	294.704	335.15	144.767	104.559	119.776	117.62	116.137	110.019	108.636	88.0991	120.585
3302177	ARHGAP19	NM_032900	0.932636	1.12069	1.55563	6.61288	5.40578	6.40992	2.47689	2.05739	2.48898	2.52998	1.83037	1.7321	1.46744	2.52467	0.934463			55.9582	67.2414	93.3377	396.773	324.347	384.595	148.613	123.443	149.339	151.799	109.822	103.926	88.0465	151.48	56.0678
3841198	NDUFA3	NM_004542	7.62718	10.2537	10.3988	21.7197	23.847	22.7802	7.99315	10.0937	8.06945	9.05558	7.6912	5.85021	6.45803	6.27285	6.37701			457.631	615.225	623.931	1303.18	1430.82	1366.81	479.589	605.62	484.167	543.335	461.472	351.012	387.482	376.371	382.621
2628682	ARL6IP5	NM_006407	6.84705	5.80229	6.44034	7.65854	7.66023	8.20207	3.91974	3.64597	3.21643	2.9606	2.76819	4.75421	4.40281	2.93748	4.23917			410.823	348.137	386.42	459.513	459.614	492.124	235.184	218.758	192.986	177.636	166.092	285.252	264.168	176.249	254.35
3441986	IFFO	NM_080730	5.55528	6.00107	5.7477	4.07929	4.76239	4.29251	6.4155	6.47302	6.39566	6.75362	6.77238	6.24394	6.2821	5.64393	6.8492			333.317	360.064	344.862	244.758	285.744	257.551	384.93	388.381	383.74	405.217	406.343	374.636	376.926	338.636	410.952
3927226	APP	NM_000484	8.05735	7.60125	7.7332	9.99286	7.59875	8.70227	14.9762	14.4775	15.9237	18.2856	16.3544	20.5222	16.6233	19.9952	13.1729			483.441	456.075	463.992	599.572	455.925	522.136	898.573	868.649	955.423	1097.14	981.264	1231.33	997.399	1199.71	790.372
2899223	HIST1H2AE	NM_021052	23.5334	22.4244	19.2263	10.5211	11.3954	10.0524	24.6455	20.6046	19.6623	24.2348	22.3224	25.895	23.0934	20.9355	18.484			1412	1345.46	1153.58	631.265	683.721	603.144	1478.73	1236.27	1179.74	1454.09	1339.34	1553.7	1385.61	1256.13	1109.04
3354443	SLC37A2	NM_198277	6.01932	5.92175	6.77212	5.44815	6.07611	5.45504	9.17027	8.50973	9.13447	8.35188	9.23941	8.08793	5.848	7.14794	9.49419			361.159	355.305	406.327	326.889	364.567	327.303	550.216	510.584	548.068	501.113	554.364	485.276	350.88	428.876	569.652
3632907	SEMA7A	NM_003612	4.25937	4.58059	4.35897	2.24635	2.76258	2.47164	4.16729	3.8043	4.30454	4.41619	4.02025	4.53129	4.3529	4.35623	7.14635			255.562	274.835	261.538	134.781	165.755	148.298	250.038	228.258	258.272	264.971	241.215	271.877	261.174	261.374	428.781
3302360	MMS19	NM_022362	7.57668	8.26304	8.48341	8.08048	7.8094	7.62499	12.5181	12.0442	12.1084	10.5377	12.0605	8.68832	7.94857	10.5914	10.8666			454.601	495.782	509.005	484.829	468.564	457.5	751.085	722.655	726.505	632.265	723.631	521.299	476.914	635.485	651.996
3442854	SLC2A3	NM_006931	2.00547	1.97217	1.77208	3.15054	3.32909	3.19686	2.1094	1.92642	1.99347	2.24643	2.24809	2.28212	2.10323	2.71823	2.50244			120.328	118.33	106.325	189.032	199.745	191.812	126.564	115.585	119.608	134.786	134.886	136.927	126.194	163.094	150.146
3911767	CTSZ	NM_001336	9.23305	9.54582	8.76845	4.30418	4.99907	4.32059	8.15807	7.53442	8.36699	9.83543	9.07945	10.46	7.67669	9.22521	14.5464			553.983	572.749	526.107	258.251	299.944	259.235	489.484	452.065	502.019	590.126	544.767	627.603	460.601	553.513	872.782
3907561	ZNF335	NM_022095	3.59799	3.5142	3.43327	2.37021	2.7884	2.82102	4.76925	4.29627	4.28336	4.34851	4.21758	4.40732	4.05316	3.81074	6.07551			215.879	210.852	205.996	142.212	167.304	169.261	286.155	257.776	257.002	260.911	253.055	264.439	243.19	228.645	364.531
2532699	INPP5D	NM_001017915	5.95777	5.20529	5.82644	4.05418	3.86657	3.64483	6.11689	6.48002	5.84023	5.74918	6.27349	7.45151	7.11601	8.40801	10.2685			357.466	312.317	349.586	243.251	231.994	218.69	367.013	388.801	350.414	344.951	376.409	447.09	426.961	504.48	616.109
3740998	TSR1	NM_018128	2.00222	2.25193	2.0334	2.70855	2.88212	2.74781	1.74775	1.44884	1.56056	1.73484	1.54751	2.26961	1.62904	2.08545	2.30737			120.133	135.116	122.004	162.513	172.927	164.869	104.865	86.9301	93.6336	104.091	92.8508	136.177	97.7427	125.127	138.442
3375894	EML3	NM_153265	5.78953	6.37574	6.4101	7.7629	7.74382	7.28466	8.5349	9.18276	8.91672	8.47686	8.52926	8.03911	6.98586	6.58463	7.70686			347.372	382.544	384.606	465.774	464.629	437.079	512.094	550.965	535.003	508.611	511.755	482.347	419.151	395.078	462.412
3976341	TIMP1	NM_003254	10.6817	12.7806	15.2994	25.3727	33.0123	28.387	8.9542	10.4166	10.0764	9.95601	7.91343	13.3322	8.71584	10.0373	10.6635			640.901	766.834	917.961	1522.36	1980.74	1703.22	537.252	624.993	604.585	597.361	474.806	799.929	522.95	602.239	639.811
2772566	IGJ	NM_144646	33.7393	28.0826	26.9153	12.9503	12.6452	12.1861	15.9825	17.6791	17.468	20.1537	20.0231	16.41	14.132	17.7898	19.5781			2024.36	1684.96	1614.92	777.016	758.712	731.164	958.949	1060.75	1048.08	1209.22	1201.39	984.599	847.92	1067.39	1174.69
3824713	ARRDC2	NM_015683	4.84085	4.10256	4.38879	2.75498	3.12204	3.39646	5.39237	5.40021	5.71654	5.33603	5.70049	3.21982	4.07349	3.75213	7.00045			290.451	246.154	263.328	165.299	187.322	203.788	323.542	324.013	342.992	320.162	342.029	193.189	244.41	225.128	420.027
2728189	PAICS	NM_001079525	22.0376	20.1588	18.6645	11.7262	10.4536	11.2941	17.5535	16.4917	17.7269	16.8659	19.6541	19.1001	18.2354	19.9473	17.6137			1322.26	1209.53	1119.87	703.575	627.217	677.647	1053.21	989.5	1063.61	1011.95	1179.25	1146.01	1094.13	1196.84	1056.82
3830993	HCST	NM_014266	12.9304	12.8947	12.199	30.2827	42.5453	35.5767	6.34064	10.2835	10.2237	9.2788	7.17319	8.09674	6.20174	8.37275	8.90395			775.826	773.683	731.939	1816.96	2552.72	2134.6	380.439	617.011	613.424	556.728	430.391	485.804	372.105	502.365	534.237
2350880	AMPD2	NM_004037	6.26948	5.78598	6.34571	4.27299	4.8304	4.2943	7.23968	7.60759	7.28207	6.5541	7.00758	5.4781	6.28347	6.4865	8.22226			376.169	347.159	380.742	256.379	289.824	257.658	434.381	456.456	436.924	393.246	420.455	328.686	377.008	389.19	493.335
2409970	HECTD3	NM_024602	8.00693	7.8795	8.75267	5.1994	4.72828	4.30843	9.72884	9.97516	9.55696	8.20006	8.41289	7.4874	6.47883	6.31486	10.7759			480.416	472.77	525.16	311.964	283.697	258.506	583.73	598.51	573.418	492.004	504.774	449.244	388.73	378.892	646.552
3929038	C21orf45	NM_018944	4.70405	5.40225	5.13016	6.99182	6.59272	7.48599	2.40491	3.17613	3.462	3.18245	2.96493	4.0146	3.53661	3.08555	2.45921			282.243	324.135	307.81	419.509	395.563	449.159	144.295	190.568	207.72	190.947	177.896	240.876	212.197	185.133	147.553
2464005	AKT3	NM_181690	14.2055	12.4847	13.3663	5.76347	4.77559	5.67106	12.0601	10.3446	14.6257	10.7766	12.3744	13.7754	19.6472	18.4925	10.0372			852.331	749.08	801.977	345.808	286.536	340.263	723.603	620.677	877.543	646.596	742.466	826.526	1178.83	1109.55	602.235
2465628	ZNF496	NM_032752	6.28135	6.17402	6.56739	5.77732	5.64628	5.07534	8.54194	9.12592	8.60349	8.00624	7.91486	6.14801	6.48127	8.44793	7.02195			376.881	370.441	394.043	346.639	338.777	304.52	512.517	547.555	516.209	480.375	474.892	368.88	388.876	506.876	421.317
2839671	RARS	NM_002887	5.83148	5.56054	6.58321	8.21278	6.72718	7.78526	4.08449	3.88501	3.78764	3.2129	3.59011	5.66545	3.79516	4.04325	3.46698			349.889	333.632	394.992	492.767	403.631	467.115	245.069	233.101	227.259	192.774	215.407	339.927	227.71	242.595	208.019
3761905	SPOP	NM_001007230	4.72025	4.94862	5.26084	5.99902	6.4904	6.59389	4.34091	3.95216	3.70393	4.15047	3.81249	4.73083	4.11588	3.34619	4.25828			283.215	296.917	315.65	359.941	389.424	395.633	260.454	237.129	222.236	249.028	228.75	283.85	246.953	200.771	255.497
3755934	ORMDL3	NM_139280	6.99923	7.16157	7.96295	4.64346	5.12117	4.76558	8.73434	7.63555	7.78071	7.80312	8.90293	8.783	6.97069	10.0855	11.112			419.954	429.694	477.777	278.607	307.27	285.935	524.061	458.133	466.843	468.187	534.176	526.98	418.242	605.132	666.717
3844238	TRIM28	NM_005762	6.83992	7.22987	7.10321	5.80608	6.41255	5.92539	8.80447	8.19177	8.86168	8.0952	8.25328	8.52096	7.1671	8.31747	15.9067			410.395	433.792	426.192	348.365	384.753	355.524	528.268	491.506	531.701	485.712	495.197	511.258	430.026	499.048	954.405
3868963	ETFB	NM_001985	8.17418	8.46499	9.10465	13.7788	17.4795	14.7465	7.26131	8.58887	6.83403	7.75676	7.40096	7.36753	5.39269	4.89717	6.46158			490.451	507.899	546.279	826.726	1048.77	884.79	435.679	515.332	410.042	465.405	444.057	442.052	323.562	293.83	387.695
3662444	NLRC5	NM_032206	4.9048	5.53591	5.64982	5.25977	5.31336	4.91201	9.41972	8.45281	9.08172	7.54701	8.418	6.54284	6.27927	6.83838	8.84252			294.288	332.154	338.989	315.586	318.802	294.72	565.183	507.169	544.903	452.821	505.08	392.57	376.756	410.303	530.551
3861413	MAP4K1	NM_001042600	9.66402	10.6623	10.4077	10.0458	10.5727	9.87505	14.2244	16.157	15.0159	13.9801	13.8381	10.8215	11.5286	12.6849	12.2663			579.841	639.735	624.465	602.747	634.362	592.503	853.463	969.423	900.956	838.805	830.288	649.291	691.715	761.097	735.977
3862471	AKT2	NM_001626	10.6858	11.7009	9.98506	7.48731	8.32233	8.03178	13.5419	12.8558	13.6681	15.709	13.8129	11.8101	10.0385	11.3398	13.2875			641.151	702.052	599.104	449.238	499.34	481.907	812.516	771.346	820.088	942.537	828.777	708.606	602.311	680.385	797.251
2881860	CCDC69	NM_015621	13.5616	12.8417	14.6486	8.89643	7.60969	7.37103	17.2326	15.9551	16.542	13.6808	14.9964	13.0505	12.0972	13.8119	14.7002			813.694	770.501	878.917	533.786	456.582	442.262	1033.96	957.307	992.521	820.85	899.782	783.031	725.834	828.715	882.015
2459971	TAF5L	NM_014409	3.04131	3.17578	3.81644	2.10792	1.78333	1.93544	3.43829	3.77294	3.32439	3.4429	3.43425	4.62492	4.4847	4.17078	4.44813			182.478	190.547	228.987	126.475	107	116.127	206.297	226.376	199.463	206.574	206.055	277.495	269.082	250.247	266.888
2523144	NOP5/NOP58	NM_015934	5.05489	3.72212	3.95342	5.77161	4.72811	5.72742	2.49358	2.22958	1.90802	2.24169	1.89649	3.32619	2.78862	2.09313	2.36279			303.293	223.327	237.205	346.297	283.686	343.645	149.615	133.775	114.481	134.501	113.789	199.572	167.317	125.588	141.768
2553730	MTIF2	NM_002453	5.28863	4.74052	6.02504	6.77089	5.35913	6.17338	3.37511	3.24574	2.82646	3.00377	2.97814	3.72477	3.48511	2.95587	3.32967			317.318	284.431	361.502	406.254	321.548	370.403	202.507	194.744	169.588	180.226	178.688	223.486	209.107	177.352	199.78
2581548	PRPF40A	NM_017892	7.16456	5.88696	5.61612	8.56151	6.73109	7.46396	2.6952	3.66913	2.8048	2.63243	3.1698	3.67344	3.84941	2.41193	2.06869			429.874	353.218	336.967	513.691	403.865	447.838	161.712	220.148	168.288	157.946	190.188	220.406	230.965	144.716	124.122
2692060	PARP9	NM_031458	5.73328	3.47039	4.19666	10.1163	9.34175	10.274	2.98385	3.73788	3.37238	3.48677	3.44556	3.86941	3.90538	4.12417	4.84814			343.997	208.224	251.799	606.976	560.505	616.442	179.031	224.273	202.343	209.206	206.734	232.165	234.323	247.45	290.888
2708229	PARL	NM_018622	6.1879	5.74343	6.54846	9.61671	10.713	9.16106	5.72059	5.66215	4.61888	5.02728	4.86251	5.98224	5.98401	4.5551	5.38986			371.274	344.606	392.908	577.002	642.778	549.664	343.235	339.729	277.133	301.637	291.751	358.934	359.041	273.306	323.392
2841284	ATP6V0E1	NM_003945	9.00762	8.54651	8.38132	9.73147	9.38431	9.3024	6.33783	7.02391	5.81168	5.92082	5.85208	6.28049	5.75247	5.48545	7.70003			540.457	512.791	502.879	583.888	563.059	558.144	380.27	421.435	348.701	355.249	351.125	376.83	345.148	329.127	462.002
2899768	HIST1H4I	NM_003495	3.2119	3.48109	3.34804	1.17287	1.31973	1.24335	3.20146	3.66658	3.14501	5.18738	3.87872	3.16449	3.3559	2.13783	3.21552			192.714	208.865	200.882	70.372	79.1838	74.6012	192.087	219.995	188.701	311.243	232.723	189.869	201.354	128.27	192.931
2900051	HIST1H3H	NM_003536	16.4105	12.8556	15.8252	4.80362	6.68592	5.78269	13.5047	18.8715	14.5657	17.1777	15.5644	18.6997	16.0302	15.5138	20.2635			984.629	771.334	949.51	288.217	401.155	346.962	810.283	1132.29	873.942	1030.66	933.861	1121.98	961.81	930.83	1215.81
3076178	MKRN1	NM_013446	3.85381	2.22131	3.07836	9.91367	11.3164	11.5234	1.93748	3.08856	2.8814	2.41838	2.29617	2.5203	2.40212	2.14776	2.83943			231.228	133.278	184.702	594.82	678.985	691.406	116.249	185.314	172.884	145.103	137.77	151.218	144.127	128.865	170.366
3190939	PPP2R4	NM_178001	9.61756	10.556	9.67338	6.94728	7.8207	7.6065	13.1968	11.5069	11.6718	13.0123	11.4752	12.1642	9.25294	12.891	25.286			577.054	633.363	580.403	416.837	469.242	456.39	791.81	690.412	700.311	780.74	688.512	729.851	555.177	773.46	1517.16
3230530	FBXW5	NM_018998	7.80411	7.16674	8.32725	5.95478	7.00405	7.05767	10.7839	11.1927	11.4324	10.5667	10.4633	8.68827	7.06044	6.85551	14.0641			468.246	430.004	499.635	357.287	420.243	423.46	647.034	671.56	685.944	634	627.797	521.296	423.627	411.33	843.847
3245783	WDFY4	NM_020945	5.6312	6.60217	6.22176	4.3534	4.63704	4.65734	8.45898	7.1602	7.30425	7.4346	7.36774	5.59486	5.99593	6.69148	7.52673			337.872	396.13	373.306	261.204	278.222	279.44	507.539	429.612	438.255	446.076	442.064	335.692	359.756	401.489	451.604
3268669	BUB3	NM_004725	4.49506	5.18678	5.47738	6.32563	6.24502	6.93363	3.8346	3.69496	3.87666	4.17417	3.75818	5.88472	5.81454	4.11892	5.60586			269.704	311.207	328.643	379.538	374.701	416.018	230.076	221.698	232.6	250.45	225.491	353.083	348.872	247.135	336.351
3455946	LOC283335	AK096472	27.7455	57.8018	41.7111	8.22834	6.43217	7.29454	46.8221	34.3976	62.1423	49.1822	63.4923	57.6743	56.4648	81.2994	50.533			1664.73	3468.11	2502.66	493.7	385.93	437.672	2809.33	2063.86	3728.54	2950.93	3809.54	3460.46	3387.89	4877.96	3031.98
3457667	CNPY2	NM_014255	6.4621	7.3117	8.58949	14.7537	15.3184	14.5068	5.71584	6.84208	5.56059	5.39924	4.47237	6.46071	5.06601	5.18207	6.22084			387.726	438.702	515.369	885.223	919.105	870.406	342.95	410.525	333.635	323.954	268.342	387.643	303.961	310.924	373.251
3508330	HSPH1	NM_006644	4.26768	5.87932	5.41258	6.93353	6.054	6.76833	3.44914	2.96464	3.05385	3.16647	2.88168	4.38096	4.67173	3.40234	2.99721			256.061	352.759	324.755	416.012	363.24	406.1	206.948	177.879	183.231	189.988	172.901	262.857	280.304	204.14	179.833
3537747	PSMA3	NM_002788	4.04832	5.49246	5.9607	7.93004	6.93474	7.21274	2.50815	3.27386	2.86404	2.589	2.73832	4.1405	2.90905	2.50303	3.09805			242.899	329.548	357.642	475.802	416.084	432.764	150.489	196.432	171.842	155.34	164.299	248.43	174.543	150.182	185.883
3544251	YLPM1	NM_019589	1.81967	2.05425	1.91325	3.20939	2.82463	3.36717	1.36636	1.39914	1.18881	1.48157	1.6706	1.9495	2.25818	1.4919	1.13363			109.18	123.255	114.795	192.563	169.478	202.03	81.9813	83.9484	71.3287	88.8944	100.236	116.97	135.491	89.5137	68.0179
3557614	AP1G2	NM_080545	6.90966	7.61084	7.09399	6.1711	6.72533	6.65121	10.6039	10.6593	9.57552	9.1377	9.56857	8.43298	6.60471	7.503	12.5597			414.58	456.65	425.639	370.266	403.52	399.072	636.234	639.557	574.531	548.262	574.114	505.979	396.283	450.18	753.58
3557986	NEDD8	NM_006156	5.92851	9.25957	10.0352	21.1103	28.1703	22.8304	2.94968	4.68998	4.18831	3.69466	2.34941	2.5195	0.91944	2.77081	1.26908			355.71	555.574	602.112	1266.62	1690.22	1369.83	176.981	281.399	251.299	221.68	140.965	151.17	55.1664	166.249	76.145
3706255	SGSM2	NM_014853	7.87572	8.10003	7.29228	7.166	6.51079	6.18367	9.68648	9.30219	9.53434	9.86588	9.45638	8.38723	7.00245	7.40224	9.73618			472.543	486.002	437.537	429.96	390.647	371.02	581.189	558.131	572.061	591.953	567.383	503.234	420.147	444.134	584.171
3724969	PNPO	NM_018129	13.5578	15.3215	14.9405	9.00076	10.106	9.79853	17.6737	14.6546	17.954	17.1379	16.7995	21.6548	15.4124	17.5413	18.0657			813.467	919.288	896.432	540.046	606.361	587.912	1060.42	879.275	1077.24	1028.28	1007.97	1299.29	924.745	1052.48	1083.94
3774535	DCXR	NM_016286	9.73435	10.9051	11.2788	16.5906	18.8717	19.8903	8.93142	11.1651	9.5885	9.62059	9.6095	8.26332	5.24114	7.60034	8.77318			584.061	654.307	676.726	995.434	1132.3	1193.42	535.885	669.906	575.31	577.236	576.57	495.799	314.469	456.02	526.391
3820370	P2RY11	NM_002566	4.38632	4.80357	4.91395	2.83711	3.45833	2.79962	7.01498	6.2572	7.34305	6.70542	5.57325	4.44838	5.4412	4.45457	9.84825			263.179	288.214	294.837	170.227	207.5	167.977	420.899	375.432	440.583	402.325	334.395	266.903	326.472	267.274	590.895
3821015	LDLR	NM_000527	2.23928	2.03607	1.82075	1.47861	1.57325	1.35914	2.79351	2.77347	2.51011	3.11638	2.79982	3.0116	3.00426	2.83906	4.19338			134.357	122.164	109.245	88.7168	94.395	81.5483	167.61	166.408	150.607	186.983	167.989	180.696	180.256	170.343	251.603
3901696	ACSS1	NM_032501	8.83709	10.1048	8.98714	7.4929	8.59862	8.16168	13.1414	11.8035	12.3434	12.3493	12.2016	9.71226	8.81605	9.89506	12.915			530.225	606.29	539.228	449.574	515.917	489.701	788.483	708.207	740.606	740.959	732.097	582.736	528.963	593.704	774.901
3908831	ZNFX1	NM_021035	3.3378	3.57751	3.57651	2.99525	3.03281	3.01421	2.53311	2.42126	2.51231	2.7016	2.71022	3.37399	3.6266	3.21146	3.80411			200.268	214.651	214.591	179.715	181.969	180.852	151.986	145.276	150.738	162.096	162.613	202.44	217.596	192.687	228.247
3938244	PPIL2	NM_014337	7.56046	9.13697	9.21848	6.61406	6.79429	6.97145	11.0712	10.481	10.898	11.2469	11.7084	11.4895	10.5224	11.9686	13.8271			453.627	548.218	553.109	396.844	407.657	418.287	664.275	628.862	653.877	674.814	702.506	689.371	631.341	718.118	829.623
3954331	TOP3B	NM_003935	3.00206	3.22358	3.38064	2.90774	3.18985	3.14157	4.54149	4.07458	4.23229	4.1824	4.29274	5.18432	4.83951	4.22634	6.13801			180.124	193.415	202.838	174.464	191.391	188.494	272.489	244.475	253.937	250.944	257.564	311.059	290.371	253.58	368.28
3956781	AP1B1	NM_001127	7.48176	9.07354	8.09743	6.30736	6.28566	6.11712	10.2271	9.60917	9.54845	9.17221	9.81101	9.94983	6.65524	9.19077	13.686			448.906	544.412	485.846	378.441	377.14	367.027	613.627	576.55	572.907	550.333	588.661	596.99	399.314	551.446	821.157
3996404	GDI1	NM_001493	12.542	13.3232	12.6272	9.30809	10.3261	9.99964	14.3028	14.909	13.0621	14.4894	14.1666	12.7333	10.7314	14.4624	20.7009			752.518	799.392	757.632	558.486	619.566	599.978	858.169	894.542	783.727	869.367	849.995	763.998	643.886	867.742	1242.05
3944690	CYTH4	NM_013385	4.93142	5.53488	6.09123	3.12699	3.49696	3.35629	6.44412	5.49081	5.70733	5.53337	5.642	6.80909	5.28899	4.2191	11.8597			295.885	332.093	365.474	187.619	209.818	201.377	386.647	329.448	342.44	332.002	338.52	408.545	317.34	253.146	711.584
2452977	FAIM3	NM_005449	13.0689	11.1415	10.5616	7.66298	7.57141	7.92907	12.5361	12.2808	12.8657	11.5312	12.3241	12.0881	11.4825	11.8747	15.3773			784.132	668.491	633.694	459.779	454.285	475.744	752.163	736.849	771.942	691.872	739.443	725.289	688.952	712.484	922.638
2655773	POLR2H	NM_006232	5.45871	3.80831	5.97951	9.39151	8.70324	10.0604	2.9474	3.38728	3.35058	2.5435	2.75547	2.87354	2.34448	2.15969	3.12458			327.522	228.499	358.77	563.491	522.194	603.626	176.844	203.237	201.035	152.61	165.328	172.412	140.669	129.581	187.475
2884658	SLU7	NM_006425	4.01897	3.23262	3.90832	3.24905	2.62583	3.24461	1.71164	1.86658	1.91261	1.62331	1.51767	2.51471	2.52584	2.13032	2.03964			241.138	193.957	234.499	194.943	157.55	194.677	102.698	111.995	114.757	97.3986	91.0604	150.882	151.551	127.819	122.379
3114618	RNF139	NM_007218	4.34069	3.97389	3.96872	2.80332	2.56579	2.36315	3.93265	4.55091	4.05876	3.90927	4.28026	5.68112	5.43431	4.69815	4.00297			260.441	238.433	238.123	168.199	153.948	141.789	235.959	273.055	243.525	234.556	256.815	340.867	326.059	281.889	240.178
3337196	NDUFV1	NM_007103	9.52085	8.0967	8.65398	15.2885	16.9285	16.2608	9.52664	10.8588	10.3743	8.76339	9.11442	7.16338	5.72358	5.99382	9.17583			571.251	485.802	519.239	917.312	1015.71	975.648	571.598	651.528	622.459	525.803	546.865	429.803	343.415	359.629	550.55
3556556	DAD1	NM_001344	9.52877	7.43778	8.50234	12.301	12.7696	12.123	6.13943	7.014	6.53139	6.68524	5.61443	5.96841	4.85046	6.04759	8.79344			571.726	446.267	510.14	738.058	766.177	727.382	368.366	420.84	391.883	401.114	336.866	358.105	291.028	362.855	527.606
3830680	ZBTB32	NM_014383	3.90616	4.40315	4.15265	6.54374	6.54341	5.91061	5.21128	5.33533	5.19177	5.21295	4.82215	4.49294	3.82588	3.40147	6.34106			234.37	264.189	249.159	392.624	392.605	354.636	312.677	320.12	311.506	312.777	289.329	269.576	229.553	204.088	380.463
3855868	GMIP	NM_016573	4.57204	5.70512	5.59096	2.70312	2.98548	2.93385	6.022	5.14785	5.00647	5.02088	5.17158	6.24612	4.84354	4.88499	8.31254			274.322	342.307	335.458	162.187	179.129	176.031	361.32	308.871	300.388	301.253	310.295	374.767	290.613	293.099	498.753
3976062	UBA1	NM_003334	19.0329	22.9347	19.2327	15.1242	15.7199	15.273	23.8981	24.0927	26.2811	26.8349	26.9389	20.0186	17.1317	20.5869	23.8651			1141.97	1376.08	1153.96	907.45	943.195	916.378	1433.89	1445.56	1576.87	1610.1	1616.34	1201.12	1027.9	1235.22	1431.91
2750594	SC4MOL	NM_006745	6.96684	8.21427	7.84861	3.4775	2.95644	3.67755	6.88544	5.86494	7.02731	5.45708	6.52732	9.71354	8.83249	7.83339	7.28168			418.01	492.856	470.917	208.65	177.386	220.653	413.126	351.896	421.639	327.425	391.639	582.813	529.949	470.003	436.901
2663551	NUP210	NM_024923	11.2585	9.16664	9.02236	7.04443	7.18075	6.6346	11.7324	11.8508	11.5418	11.057	11.9053	8.84503	10.559	12.4298	10.9054			675.507	549.998	541.342	422.666	430.845	398.076	703.941	711.046	692.509	663.42	714.315	530.702	633.538	745.79	654.325
3094778	TACC1	NM_006283	3.99855	3.15337	2.72165	2.87617	2.57106	2.35571	1.53037	1.46354	1.42447	1.28717	1.33177	0.997546	1.1541	1.6898	0.804037			239.913	189.202	163.299	172.57	154.264	141.342	91.8224	87.8127	85.4682	77.23	79.906	59.8527	69.2459	101.388	48.2422
3333899	RARRES3	NM_004585	5.38607	6.98811	6.53147	17.7628	17.0709	18.6989	2.99196	6.02089	4.03234	4.07595	3.3499	5.06217	3.17614	4.03061	4.74708			323.164	419.287	391.888	1065.77	1024.25	1121.93	179.517	361.253	241.94	244.557	200.994	303.73	190.568	241.837	284.825
3380365	SHANK2	NM_012309	1.66739	2.19507	1.76758	5.28992	6.10058	7.66314	2.2088	2.85746	2.85428	2.75593	3.11334	4.12269	2.61242	2.78197	4.83737			100.044	131.704	106.055	317.395	366.035	459.789	132.528	171.447	171.257	165.356	186.8	247.361	156.745	166.918	290.242
3890218	C20orf43	NM_016407	3.32378	3.40297	4.18406	6.65023	7.12303	7.02804	2.98203	2.65343	2.01316	1.98365	2.50316	2.59245	2.03076	2.48424	3.92289			199.427	204.178	251.043	399.014	427.382	421.682	178.922	159.206	120.79	119.019	150.19	155.547	121.845	149.055	235.374
3944826	SH3BP1	NM_018957	5.41067	6.93457	6.05095	3.98792	4.0213	3.75736	7.94675	7.76334	7.98698	6.69239	7.01829	7.47245	5.33307	6.2998	8.58952			324.64	416.074	363.057	239.275	241.278	225.442	476.805	465.801	479.219	401.543	421.097	448.347	319.984	377.988	515.371
3946762	ZC3H7B	NM_017590	5.90096	6.88185	7.29188	4.23768	4.29425	4.19688	7.0258	6.21288	6.79316	6.42996	6.65283	7.63403	6.86242	6.70288	11.6728			354.058	412.911	437.513	254.261	257.655	251.813	421.548	372.773	407.59	385.797	399.17	458.042	411.745	402.173	700.369
3978620	APEX2	NM_014481	6.58644	7.76031	7.41763	6.4939	6.95602	6.65315	10.2851	10.1043	10.0623	9.24365	9.45372	10.6057	9.27768	10.5365	12.0265			395.187	465.619	445.058	389.634	417.361	399.189	617.108	606.26	603.737	554.619	567.223	636.341	556.661	632.191	721.589
2361342	SEMA4A	NM_022367	14.6767	13.5694	11.4798	8.70043	9.09333	8.91401	15.0706	16.397	15.3347	14.6653	14.5134	17.3485	12.5894	16.4224	21.1192			880.6	814.164	688.79	522.026	545.6	534.841	904.238	983.82	920.082	879.917	870.806	1040.91	755.363	985.343	1267.15
3847873	SLC25A23	NM_024103	12.7543	16.9092	13.9131	9.31284	10.0428	9.29857	16.9617	17.4078	17.52	16.2316	17.2087	16.1961	13.0348	14.6331	15.5926			765.26	1014.55	834.788	558.77	602.566	557.914	1017.7	1044.47	1051.2	973.899	1032.52	971.763	782.089	877.988	935.558
3838067	BAX	NM_138764	14.2161	13.0721	13.5779	7.30944	8.4072	7.66248	13.0575	14.6738	15.8179	17.0596	17.6487	15.7253	13.0399	16.1776	19.7034			852.964	784.328	814.673	438.567	504.432	459.749	783.451	880.427	949.076	1023.58	1058.92	943.518	782.397	970.655	1182.2
3984945	ARMCX3	NM_016607	1.55249	2.13899	1.43115	2.33964	2.46494	2.57415	0.982191	1.07699	0.913947	1.01313	1.11093	1.52216	0.851098	1.10344	1.76617			93.1491	128.339	85.8688	140.379	147.896	154.449	58.9314	64.6194	54.8368	60.7875	66.6561	91.3298	51.0659	66.2063	105.97
3414440	C12orf62	BC007849	9.1164	13.3889	13.5181	21.2233	18.7084	16.3309	5.78685	5.5602	5.9672	5.98677	4.07733	6.05689	3.24917	3.99688	2.87654			546.984	803.333	811.086	1273.4	1122.5	979.854	347.211	333.612	358.032	359.206	244.64	363.414	194.95	239.813	172.593
2835531	NDST1	NM_001543	6.68456	5.42453	6.38912	4.09607	4.22848	4.43861	7.44229	8.53433	7.62685	7.26697	7.04532	6.40283	6.8663	7.71515	7.81338			401.074	325.472	383.347	245.764	253.709	266.316	446.537	512.06	457.611	436.018	422.719	384.17	411.978	462.909	468.803
2856044	EMB	NM_198449	18.9681	17.9947	19.0312	10.7989	8.39571	9.1746	17.0382	17.1986	19.9711	21.017	21.7252	14.8897	16.7068	24.7471	10.6922			1138.08	1079.68	1141.87	647.934	503.743	550.476	1022.29	1031.92	1198.27	1261.02	1303.51	893.382	1002.41	1484.82	641.535
3303530	NDUFB8	NM_005004	6.56901	5.35769	6.10112	12.7254	15.3923	13.1392	4.76219	6.38262	5.63407	5.36234	4.17763	4.05993	3.44281	3.75718	4.19141			394.14	321.461	366.067	763.523	923.539	788.351	285.731	382.957	338.044	321.74	250.658	243.596	206.569	225.431	251.485
3371673	ARHGAP1	NM_004308	5.18632	7.50519	7.93615	3.20881	3.19228	3.46519	8.55229	7.66783	8.52438	7.99574	7.61124	10.3517	8.23519	8.74576	13.803			311.179	450.311	476.169	192.529	191.537	207.911	513.138	460.07	511.463	479.745	456.675	621.103	494.111	524.746	828.177
3662750	POLR2C	NM_032940	6.01316	7.71363	7.38756	4.42851	4.67897	4.87068	8.7303	7.9537	8.44551	9.03835	9.51481	11.1169	6.26971	8.7026	13.3124			360.79	462.818	443.253	265.711	280.738	292.241	523.818	477.222	506.73	542.301	570.889	667.011	376.183	522.156	798.743
3854627	JAK3	NM_000215	8.80123	9.93767	8.3849	7.0476	7.91678	7.33058	12.6817	11.0256	12.7417	12.4154	11.7575	10.3295	10.3207	11.0039	14.0769			528.074	596.26	503.094	422.856	475.007	439.835	760.901	661.538	764.5	744.921	705.448	619.769	619.24	660.236	844.612
2376922	MAPKAPK2	NM_004759	8.1061	7.82293	7.77928	6.22291	5.67443	6.18508	7.99025	9.03663	8.13364	8.44101	8.07154	8.5468	7.77454	8.37936	9.91715			486.366	469.376	466.757	373.374	340.466	371.105	479.415	542.198	488.018	506.461	484.292	512.808	466.472	502.762	595.029
3051395	SEC61G	NM_014302	18.531	14.3092	13.9992	9.66608	8.43235	8.46371	24.1528	19.3365	18.6857	19.2776	20.29	17.1507	14.7664	14.631	14.1206			1111.86	858.555	839.951	579.965	505.941	507.822	1449.17	1160.19	1121.14	1156.66	1217.4	1029.04	885.987	877.857	847.239
3662774	GPR114	NM_153837	6.25656	6.50031	6.32391	4.24974	4.71346	4.12775	6.91385	7.88899	6.99906	8.53767	8.32112	8.32775	7.38646	7.87286	12.9544			375.394	390.019	379.434	254.985	282.807	247.665	414.831	473.339	419.944	512.26	499.267	499.665	443.188	472.371	777.261
3432467	OAS3	NM_006187	3.86	4.14642	3.89464	2.86072	3.55271	3.29036	6.11938	5.27032	5.33089	5.33312	5.24602	2.65839	2.73993	3.25947	5.34181			231.6	248.785	233.679	171.643	213.163	197.422	367.163	316.219	319.853	319.987	314.761	159.503	164.396	195.568	320.509
2318086	KCNAB2	NM_003636	14.3604	11.3252	11.5301	8.92926	9.25524	8.25039	16.0209	16.1125	15.324	14.5874	15.0895	15.0419	11.8925	16.1511	21.9878			861.623	679.511	691.808	535.756	555.314	495.023	961.253	966.749	919.443	875.243	905.37	902.514	713.552	969.066	1319.27
2527786	CTDSP1	NM_021198	7.81213	8.33868	8.54598	6.16157	6.56921	5.66064	10.046	11.683	10.9244	9.41993	10.0123	10.49	8.98614	9.37191	14.0764			468.728	500.321	512.759	369.694	394.153	339.638	602.757	700.983	655.461	565.196	600.737	629.397	539.169	562.315	844.583
2560141	MRPL53	NM_053050	4.79598	4.13252	6.65274	13.8085	14.9215	13.0036	3.5122	5.03299	3.228	3.42132	3.04509	2.55455	2.39633	2.74842	3.76724			287.759	247.951	399.164	828.512	895.288	780.213	210.732	301.98	193.68	205.279	182.705	153.273	143.78	164.905	226.034
2632051	C3orf38	BC024188	6.25914	5.94791	6.10596	3.23076	3.06613	3.24864	5.86298	4.90241	6.43183	4.8935	5.19472	7.96786	10.1876	7.26123	7.42942			375.548	356.874	366.358	193.846	183.968	194.919	351.779	294.145	385.91	293.61	311.683	478.072	611.254	435.674	445.765
2888879	DOK3	NM_024872	7.32969	8.97582	8.37112	4.81327	4.87724	4.76768	9.60837	11.2495	10.366	9.20301	8.26967	9.33282	10.5622	8.45953	10.9054			439.781	538.549	502.267	288.796	292.634	286.061	576.502	674.97	621.958	552.181	496.18	559.969	633.732	507.572	654.322
2899090	HIST1H3A	NM_003529	14.1409	8.93572	13.4055	4.41457	3.22818	3.14677	15.1185	10.1911	12.9237	12.8821	12.5004	14.428	13.3412	12.5478	15.3287			848.454	536.143	804.327	264.874	193.691	188.806	907.111	611.464	775.421	772.928	750.025	865.68	800.474	752.867	919.72
2899152	HIST1H2AC	NM_003512	13.8525	13.5847	10.3327	6.48251	6.72763	5.29871	12.1577	13.1157	12.259	13.5682	13.0982	12.449	11.2174	10.4404	13.9618			831.149	815.08	619.959	388.951	403.658	317.923	729.463	786.942	735.542	814.09	785.89	746.94	673.041	626.427	837.706
2993639	CBX3	NM_016587	4.48565	4.67231	3.94433	8.58396	10.8852	7.84095	3.95039	3.94808	4.34471	4.33466	4.79506	4.42813	4.73915	4.52158	3.43763			269.139	280.339	236.66	515.038	653.11	470.457	237.023	236.885	260.683	260.079	287.704	265.688	284.349	271.295	206.258
3245881	WDFY4	NM_020945	4.27026	3.87682	4.0612	7.22054	6.6869	5.92539	4.77025	4.92455	4.97534	5.14402	4.72913	3.71191	3.32872	3.5832	4.37539			256.216	232.609	243.672	433.232	401.214	355.523	286.215	295.473	298.52	308.641	283.748	222.715	199.723	214.992	262.523
3255220	GHITM	NM_014394	9.75607	9.53616	9.04152	11.8373	11.8052	11.8687	9.76739	10.4456	10.3779	9.85021	9.96632	10.894	7.93232	8.26293	11.4255			585.364	572.17	542.491	710.24	708.313	712.124	586.043	626.737	622.677	591.012	597.979	653.642	475.939	495.776	685.528
3329793	SLC39A13	NM_001128225	5.40892	5.53485	5.51903	4.39602	4.5671	4.94072	6.45651	5.95791	5.96651	6.05305	6.27528	5.64617	5.02356	5.30099	6.65472			324.535	332.091	331.142	263.761	274.026	296.443	387.391	357.475	357.991	363.183	376.517	338.77	301.414	318.059	399.283
3332403	MS4A1	NM_152866	22.9536	16.9908	18.0484	13.2653	10.8292	9.80989	26.9938	24.3468	26.4135	28.6861	25.7768	25.8737	20.6949	21.5633	34.0924			1377.22	1019.45	1082.91	795.917	649.749	588.593	1619.63	1460.81	1584.81	1721.17	1546.61	1552.42	1241.69	1293.8	2045.55
3361041	TPP1	NM_000391	12.3304	13.8438	10.7578	9.61401	9.96281	8.89608	15.8553	15.9866	16.7466	17.5913	15.7447	16.4167	18.0805	16.8856	21.4738			739.825	830.63	645.467	576.841	597.769	533.765	951.318	959.194	1004.8	1055.48	944.68	985.002	1084.83	1013.14	1288.43
3462843	NAP1L1	NM_139207	6.20978	11.9843	9.90937	16.8407	18.5386	22.4676	4.93182	3.42492	4.31012	4.49262	3.43435	5.52659	7.14186	5.81216	3.83022			372.587	719.059	594.562	1010.44	1112.32	1348.06	295.909	205.495	258.607	269.557	206.061	331.596	428.512	348.73	229.813
3540353	CHURC1	NM_145165	3.81307	5.22069	4.2048	7.30668	6.59693	6.72294	1.61965	0.753356	0.813209	0.979208	0.498413	1.46968	1.90939	0.532415	1.87618			228.784	313.242	252.288	438.401	395.816	403.376	97.1793	45.2013	48.7925	58.7525	29.9048	88.1807	114.563	31.9449	112.571
3580179	HSP90AA1	NM_005348	3.46966	5.41438	3.6208	6.89327	6.18357	6.55674	2.16752	1.1948	1.5479	1.15098	1.2827	1.43303	0.287694	1.92073	1.96231			208.18	324.863	217.248	413.596	371.014	393.404	130.051	71.6881	92.8741	69.0588	76.9621	85.9819	17.2616	115.244	117.739
3581404	GPR132	NM_013345	3.08548	2.97337	2.76638	1.99729	2.50356	2.33139	4.06729	3.65026	3.6741	4.06229	3.79086	3.99384	3.86562	3.57365	6.71333			185.129	178.402	165.983	119.837	150.214	139.883	244.037	219.016	220.446	243.737	227.452	239.63	231.937	214.419	402.8
3607232	AEN	NM_022767	2.43715	2.32929	2.3323	1.92702	2.07278	1.82124	3.27078	3.30536	3.72674	3.21551	2.86549	3.80939	3.60073	2.41725	3.51644			146.229	139.757	139.938	115.621	124.367	109.274	196.247	198.322	223.604	192.931	171.93	228.563	216.044	145.035	210.986
3686339	XPO6	NM_015171	6.13138	6.33809	6.14917	6.73476	6.77852	6.92076	8.09345	7.67415	8.40698	8.90893	8.66825	6.69611	6.97802	8.58831	9.97438			367.883	380.286	368.95	404.086	406.711	415.246	485.607	460.449	504.419	534.536	520.095	401.766	418.681	515.299	598.463
3693214	DOK4	NM_018110	5.77687	6.16525	5.28114	4.10263	4.37094	4.171	6.21663	5.71443	6.43139	5.96836	6.20861	7.19153	4.47949	6.29152	8.08561			346.612	369.915	316.869	246.158	262.256	250.26	372.998	342.866	385.883	358.102	372.516	431.492	268.769	377.491	485.136
3757990	FAM134C	BC049370	5.01455	5.39292	5.88974	3.16868	3.45362	3.7668	6.37483	5.4275	5.82969	5.55687	5.97673	6.62026	5.82545	6.35984	8.70116			300.873	323.575	353.384	190.121	207.217	226.008	382.49	325.65	349.781	333.412	358.604	397.216	349.527	381.591	522.069
3820310	C19orf66	NM_018381	7.40126	8.83619	7.50199	6.34489	6.76067	6.80762	9.8178	10.6239	9.72733	9.96487	10.045	8.75802	8.43468	7.1752	12.3333			444.076	530.172	450.12	380.693	405.64	408.457	589.068	637.432	583.64	597.892	602.701	525.481	506.081	430.512	739.997
3947096	CCDC134	NM_024821	12.6203	13.3091	11.3295	6.79936	8.52267	7.46428	14.1467	14.5174	17.0666	18.0525	17.256	11.087	20.5167	24.8633	11.6638			757.221	798.545	679.767	407.962	511.36	447.857	848.8	871.041	1024	1083.15	1035.36	665.217	1231	1491.8	699.826
4052881	FAM72A	BC035696	3.50144	4.50147	4.1707	7.05576	6.22959	7.3752	3.84062	3.10859	3.53463	3.46282	3.61988	4.4567	5.92163	4.7941	2.7641			210.087	270.088	250.242	423.346	373.776	442.512	230.437	186.515	212.078	207.769	217.193	267.402	355.298	287.646	165.846
3417371	FAM62A	NM_015292	11.038	13.1742	12.0548	8.84122	9.8337	9.31081	16.2856	15.4051	14.6915	13.8214	14.9791	14.8759	10.7059	13.1331	21.5147			662.281	790.451	723.286	530.473	590.022	558.649	977.136	924.304	881.493	829.282	898.748	892.555	642.354	787.987	1290.88
3166477	ACO1	NM_002197	7.8227	8.36163	8.38284	7.94656	7.27	8.30609	10.8241	10.1032	10.2474	10.9351	10.9861	11.0558	8.41477	9.75735	11.6288			469.362	501.698	502.97	476.793	436.2	498.365	649.445	606.192	614.847	656.106	659.167	663.348	504.886	585.441	697.725
3690084	DNAJA2	NM_005880	2.04305	3.23956	2.51548	3.03234	2.54395	2.81997	1.24881	1.32852	1.19074	1.18925	1.07443	3.14772	2.16632	1.17713	1.68707			122.583	194.373	150.929	181.94	152.637	169.198	74.9287	79.7113	71.4444	71.3548	64.4661	188.863	129.979	70.628	101.224
3836432	QPCTL	NM_017659	7.85371	7.80255	7.63546	5.01121	5.50314	5.4133	8.22099	8.18151	9.96734	10.0389	9.5664	13.4246	9.39039	10.1362	13.5627			471.223	468.153	458.128	300.673	330.189	324.798	493.259	490.891	598.04	602.335	573.984	805.473	563.423	608.175	813.759
3830359	CD22	NM_001771	9.9555	11.8908	9.92686	8.90154	9.14589	9.05994	14.3114	12.7931	14.1806	13.846	14.5486	12.1032	11.6393	14.2968	17.2695			597.33	713.448	595.612	534.092	548.754	543.596	858.684	767.584	850.837	830.757	872.918	726.194	698.361	857.811	1036.17
2464499	HNRNPU	NM_031844	5.94751	4.82653	4.85339	4.33052	4.28904	4.39796	3.4319	2.98866	2.82627	2.97707	2.89871	2.03311	1.83433	2.18361	2.33703			356.851	289.592	291.203	259.831	257.342	263.878	205.914	179.32	169.576	178.624	173.922	121.987	110.06	131.017	140.222
3465791	UBE2N	NM_003348	4.9657	6.64642	6.86087	9.58095	9.50569	11.5729	4.44849	4.29555	4.24548	4.97345	4.65356	5.55578	5.38405	4.63444	4.14067			297.942	398.785	411.652	574.857	570.341	694.373	266.909	257.733	254.729	298.407	279.213	333.347	323.043	278.066	248.44
2484752	COMMD1	NM_152516	8.99836	7.84401	9.69142	19.9498	21.4101	19.4204	6.46083	8.99575	5.80084	6.75303	5.06841	6.53158	6.52437	7.13852	6.64687			539.902	470.641	581.485	1196.99	1284.61	1165.23	387.65	539.745	348.05	405.182	304.104	391.895	391.462	428.311	398.812
2505529	PTPN18	NM_014369	5.87418	5.59902	5.68601	4.29308	4.42104	4.44653	6.75797	6.32698	6.51022	5.66675	6.05054	6.58261	5.2245	5.48865	7.15658			352.451	335.941	341.16	257.585	265.262	266.792	405.478	379.619	390.613	340.005	363.032	394.957	313.47	329.319	429.395
2519140	ZC3H15	NM_018471	4.20308	4.71828	4.59772	5.085	4.04692	4.17817	2.6617	2.86327	2.22384	2.37769	2.5143	2.84997	2.30029	2.47616	2.30378			252.185	283.097	275.863	305.1	242.815	250.69	159.702	171.796	133.431	142.661	150.858	170.998	138.018	148.57	138.227
2899146	HIST1H4C	NM_003542	20.4774	20.0789	17.7357	9.4312	8.79433	10.9634	6.60766	8.14584	9.7306	8.25574	8.99135	9.52443	9.01477	8.1362	6.93882			1228.65	1204.74	1064.14	565.872	527.66	657.807	396.459	488.75	583.836	495.345	539.481	571.466	540.886	488.172	416.329
3695359	FAM96B	AF151886	6.40331	9.4254	8.27335	13.8024	15.5021	14.1078	4.18844	6.11669	4.68062	3.78038	4.39935	5.75282	3.55022	3.36985	5.68525			384.198	565.524	496.401	828.145	930.123	846.467	251.306	367.001	280.837	226.823	263.961	345.169	213.013	202.191	341.115
3773742	SLC38A10	NM_001037984	6.86663	7.7667	7.64231	6.18692	6.92426	6.67109	9.03564	9.50339	9.58093	9.54633	8.85256	8.38213	7.20644	7.70321	8.63158			411.998	466.002	458.539	371.215	415.456	400.265	542.139	570.203	574.856	572.78	531.154	502.928	432.386	462.193	517.895
3850020	ANGPTL6	NM_031917	7.95704	7.02986	7.08086	11.5179	12.6498	12.6984	10.365	11.5437	11.7745	10.4286	9.92189	7.61146	9.00124	8.25685	8.1098			477.422	421.791	424.852	691.075	758.99	761.904	621.898	692.623	706.47	625.719	595.314	456.688	540.074	495.411	486.588
3865715	SYMPK	NM_004819	6.06259	7.01359	6.79327	5.38682	5.67365	5.48962	8.60627	8.04952	8.335	7.51157	7.89561	5.91765	6.02134	7.09801	7.64889			363.756	420.815	407.596	323.209	340.419	329.377	516.376	482.971	500.1	450.694	473.737	355.059	361.28	425.88	458.933
3527745	METT11D1	NM_001029991	2.69413	2.88779	3.04799	4.86471	5.40936	4.81471	3.63543	3.94695	3.46499	3.16853	3.58136	3.58058	2.55052	3.04508	3.99152			161.648	173.267	182.88	291.883	324.562	288.882	218.126	236.817	207.9	190.112	214.882	214.835	153.031	182.705	239.491
3247712	CISD1	NM_018464	4.58611	8.21762	11.2495	9.04583	7.44643	9.28512	1.46055	1.89172	2.11993	1.33651	1.62272	2.91121	2.56402	1.19781	1.01092			275.166	493.057	674.971	542.75	446.786	557.107	87.6329	113.503	127.196	80.1906	97.3632	174.673	153.841	71.8683	60.6555
3320169	AMPD3	NM_001025390	6.17917	6.60033	6.91156	5.85913	6.0915	6.24166	8.1511	7.82536	9.00855	8.5376	8.75501	9.52404	10.7572	10.178	10.7279			370.75	396.02	414.694	351.548	365.49	374.499	489.066	469.522	540.513	512.256	525.3	571.442	645.435	610.682	643.677
3985665	TCEAL1	NM_004780	7.05321	7.71387	9.38384	11.9434	12.847	11.5105	6.07508	6.61416	6.26016	5.23853	6.09025	8.96906	5.66092	4.01737	10.3541			423.193	462.832	563.03	716.601	770.82	690.631	364.505	396.849	375.61	314.312	365.415	538.144	339.655	241.042	621.247
3992408	FHL1	NM_001449	8.19102	10.0383	9.87438	4.96112	4.96941	6.76366	17.854	20.164	16.4706	15.6228	12.8728	4.15446	6.26143	9.78836	6.83889			491.461	602.299	592.463	297.667	298.165	405.82	1071.24	1209.84	988.238	937.37	772.369	249.267	375.686	587.302	410.334
3938175	UBE2L3	NM_198157	3.2814	3.73109	3.60026	4.9481	5.87061	5.58607	2.633	3.08316	3.05413	3.40036	3.01545	3.63034	4.48094	3.53954	3.26309			196.884	223.866	216.016	296.886	352.237	335.164	157.98	184.99	183.248	204.022	180.927	217.82	268.857	212.372	195.785
3337390	TCIRG1	NM_006019	5.89834	6.10415	5.26408	4.93611	6.02947	5.36692	8.36935	8.66486	8.94915	9.15432	7.93008	5.85011	4.72507	5.42502	6.99401			353.9	366.249	315.845	296.167	361.768	322.015	502.161	519.892	536.949	549.259	475.805	351.006	283.504	325.501	419.64
3873115	NRSN2	NM_024958	10.3922	10.4293	10.1453	6.94488	7.29067	5.35078	17.8974	14.2322	14.3679	14.5624	12.9784	18.4374	12.7015	12.3689	19.0945			623.533	625.76	608.717	416.693	437.44	321.047	1073.85	853.931	862.075	873.744	778.703	1106.25	762.087	742.134	1145.67
3336801	ADRBK1	NM_001619	5.81989	6.36026	6.41432	6.1695	5.95879	5.93432	8.22058	8.68901	8.09997	7.52115	7.80759	5.82182	5.1286	5.68959	8.41783			349.193	381.615	384.859	370.17	357.527	356.059	493.235	521.341	485.998	451.269	468.455	349.309	307.716	341.375	505.07
2361154	SYT11	NM_152280	8.81772	7.30121	8.45901	6.06523	6.15068	5.65409	9.43383	8.75614	9.98238	9.15404	9.16725	10.095	9.65665	11.4426	11.4957			529.063	438.073	507.54	363.914	369.041	339.245	566.03	525.369	598.943	549.242	550.035	605.7	579.399	686.556	689.74
3318712	FXC1	NM_012192	6.52319	7.67192	7.52048	4.95831	4.96087	5.35161	7.62241	6.91335	7.33331	7.33643	7.52155	9.23487	9.9219	9.63229	8.26072			391.391	460.315	451.229	297.499	297.652	321.096	457.345	414.801	439.998	440.186	451.293	554.092	595.314	577.938	495.643
3439178	PXMP2	NM_018663	5.78427	6.4291	7.56162	12.1983	13.0486	13.9361	6.26787	7.28252	5.6002	5.60872	5.3131	6.15502	4.30811	4.79105	5.6238			347.056	385.746	453.697	731.9	782.915	836.168	376.072	436.951	336.012	336.523	318.786	369.301	258.486	287.463	337.428
3874249	ITPA	NM_033453	2.26496	2.44811	2.29788	5.49979	6.062	5.76383	3.21993	4.00334	2.88839	2.68142	3.58105	2.21467	2.29995	2.68104	2.56882			135.898	146.887	137.873	329.987	363.72	345.83	193.196	240.2	173.303	160.885	214.863	132.88	137.997	160.862	154.129
3644541	TRAF7	NM_032271	5.96191	6.19145	6.11819	5.64106	5.51401	5.48787	7.77738	7.82132	7.80115	7.18384	6.82886	6.94944	5.76689	6.52741	9.55603			357.714	371.487	367.091	338.464	330.841	329.272	466.643	469.279	468.069	431.03	409.732	416.966	346.014	391.645	573.362
2327391	SESN2	NM_031459	5.2427	4.32175	5.42257	3.34936	3.62508	3.43536	6.07196	5.9101	5.9199	5.35581	5.61174	5.04769	5.15051	5.31159	6.71314			314.562	259.305	325.354	200.961	217.505	206.122	364.318	354.606	355.194	321.349	336.704	302.862	309.03	318.695	402.788
3844897	C19orf6	NM_001033026	7.22078	7.38817	6.48037	5.73021	6.75875	5.85976	8.74494	9.29189	9.35194	8.9209	9.35771	8.12296	6.7664	7.87644	12.0151			433.247	443.29	388.822	343.813	405.525	351.586	524.696	557.514	561.116	535.254	561.463	487.377	405.984	472.586	720.903
2950798	C6orf125	AY568085	7.61062	7.2405	8.58136	18.4821	19.888	18.1169	5.54076	8.50092	6.43913	5.12302	4.79233	7.30995	5.24375	5.76157	4.92796			456.637	434.43	514.881	1108.93	1193.28	1087.01	332.446	510.055	386.348	307.381	287.54	438.597	314.625	345.694	295.678
2362157	CD1D	NM_001766	2.59212	2.64297	2.19325	4.28146	4.53956	4.47878	4.40355	5.07476	3.92845	4.64873	5.18788	4.42708	3.67327	4.19618	4.39035			155.527	158.578	131.595	256.888	272.374	268.727	264.213	304.485	235.707	278.924	311.273	265.625	220.396	251.771	263.421
3833583	SHKBP1	NM_138392	10.754	9.8035	10.0315	9.17531	9.50673	8.88882	11.6854	12.9285	12.7327	12.9626	11.8602	13.0771	10.1293	11.347	16.9813			645.239	588.21	601.889	550.519	570.404	533.329	701.127	775.711	763.959	777.756	711.614	784.626	607.755	680.821	1018.88
3888217	DDX27	NM_017895	2.14953	2.48945	2.73983	3.23485	3.17756	3.45448	1.9963	1.79646	1.55071	1.61905	1.70765	1.54546	0.996641	1.47549	2.40444			128.972	149.367	164.39	194.091	190.654	207.269	119.778	107.787	93.0423	97.143	102.459	92.7275	59.7985	88.5295	144.266
2323559	MRTO4	NM_016183	6.84868	6.04971	7.84787	9.6223	9.31162	10.242	4.28129	5.09585	3.81997	4.52447	5.15138	6.01169	3.46683	4.36023	7.37675			410.921	362.982	470.872	577.338	558.697	614.522	256.878	305.751	229.198	271.468	309.083	360.702	208.01	261.614	442.605
2438504	MRPL24	NM_145729	15.3752	15.3963	15.9428	19.9179	18.391	20.0161	11.5286	13.8657	10.9273	10.9264	11.0139	10.9377	8.58611	8.57165	11.6939			922.513	923.778	956.568	1195.08	1103.46	1200.97	691.714	831.944	655.637	655.582	660.837	656.262	515.167	514.299	701.634
3458337	STAT6	NM_003153	9.71432	10.3794	9.18004	7.80228	8.89958	8.46642	11.6777	11.3682	11.9991	12.4718	12.4145	10.533	9.20455	10.3856	15.6117			582.859	622.767	550.803	468.137	533.975	507.985	700.66	682.092	719.948	748.305	744.868	631.982	552.273	623.135	936.7
2617563	MYD88	NM_002468	7.92397	6.71304	6.58681	4.74826	4.26258	3.88962	7.72033	8.99014	8.04363	7.27046	8.78672	8.41861	6.73819	8.21952	12.51			475.438	402.782	395.209	284.895	255.755	233.377	463.22	539.408	482.618	436.227	527.203	505.116	404.291	493.171	750.598
2903189	HLA-DRA	NM_019111	6.52994	6.28758	6.82458	10.1324	10.8859	10.0914	6.53329	7.28871	5.82548	5.67549	6.07297	6.26333	4.95964	6.38457	7.2654			391.796	377.255	409.475	607.942	653.151	605.482	391.997	437.322	349.529	340.53	364.378	375.8	297.578	383.074	435.924
2934167	MRPL18	NM_014161	5.74364	5.08351	5.89342	5.59386	5.95928	5.79683	3.6663	3.99301	3.60488	3.04644	3.6146	6.45735	4.9121	3.45158	5.59262			344.618	305.011	353.605	335.632	357.557	347.81	219.978	239.581	216.293	182.786	216.876	387.441	294.726	207.095	335.557
2960010	LMBRD1	NM_018368	5.15184	5.15089	5.11173	5.62805	4.82848	5.85523	3.18339	2.77383	3.2046	3.00562	2.32532	4.54935	4.71468	3.20796	3.27156			309.111	309.053	306.704	337.683	289.709	351.314	191.003	166.43	192.276	180.337	139.519	272.961	282.881	192.478	196.293
3376121	ZBTB3	NM_024784	2.7749	3.01888	2.95	1.92386	2.01653	2.1898	3.33035	3.21791	3.0838	2.94754	2.81416	3.92448	4.05815	3.58525	5.18334			166.494	181.133	177	115.432	120.992	131.388	199.821	193.075	185.028	176.853	168.849	235.469	243.489	215.115	311
3722338	IFI35	NM_005533	8.46306	8.18173	8.92814	12.9773	14.8634	14.6819	8.31989	8.76161	8.63807	6.79345	7.59955	8.10881	4.89319	3.50055	8.94943			507.783	490.904	535.688	778.635	891.802	880.911	499.194	525.696	518.284	407.607	455.973	486.528	293.591	210.033	536.966
3226160	ST6GALNAC6	NM_013443	6.117	6.79276	5.70831	5.60854	6.37579	5.08943	9.21354	9.19289	8.55796	9.51473	9.68776	6.44879	6.35256	6.11789	8.81334			367.02	407.565	342.498	336.512	382.548	305.366	552.813	551.573	513.477	570.884	581.266	386.927	381.154	367.073	528.801
2662581	C3orf10	AF220047	56.8502	23.9326	42.6845	5.32322	6.02598	3.54227	41.4135	82.8695	43.1052	36.4146	41.5699	43.5921	32.9963	32.859	26.4956			3411.01	1435.95	2561.07	319.393	361.559	212.536	2484.81	4972.17	2586.31	2184.87	2494.19	2615.53	1979.78	1971.54	1589.74
3413344	PFKM	NM_000289	9.88973	10.1568	9.91642	13.3635	15.071	14.1279	13.0324	13.0824	12.9157	14.7044	12.9398	11.9741	11.2067	13.345	11.8779			593.384	609.406	594.985	801.813	904.261	847.676	781.944	784.947	774.943	882.262	776.391	718.448	672.404	800.701	712.677
3756344	SMARCE1	NM_003079	3.37403	3.18612	3.74215	5.99428	5.5337	6.41409	2.00522	2.30309	2.53909	2.58152	3.13584	2.11998	1.90321	2.15106	1.89			202.442	191.167	224.529	359.657	332.022	384.845	120.313	138.186	152.346	154.891	188.15	127.199	114.193	129.064	113.4
3019401	ZNF277	NM_021994	12.0171	10.6456	11.4143	11.1786	8.78285	10.01	6.13202	7.11206	6.55383	5.85314	5.54119	7.01817	8.3186	6.70306	6.22221			721.023	638.736	684.858	670.715	526.971	600.602	367.921	426.724	393.23	351.189	332.472	421.09	499.116	402.183	373.333
3606304	AKAP13	NM_006738	1.50927	1.6524	1.25923	1.69597	1.74066	1.73072	0.980135	0.721528	0.818899	0.949449	0.844318	1.04502	1.28926	1.47101	1.28229			90.5564	99.144	75.554	101.758	104.44	103.843	58.8081	43.2917	49.1339	56.9669	50.6591	62.7009	77.3553	88.2607	76.9375
2491661	VAMP8	NM_003761	12.0114	11.8881	11.9599	16.3152	14.8978	14.2075	7.0961	9.2976	6.98592	6.09518	6.87399	5.61661	3.35298	3.44317	6.23095			720.684	713.284	717.593	978.912	893.871	852.451	425.766	557.856	419.155	365.711	412.439	336.996	201.179	206.59	373.857
2582124	NR4A2	NM_006186	2.52503	3.48532	3.85958	1.47157	1.42859	1.69301	1.32958	1.57307	1.33547	1.36488	1.35274	2.37376	3.13394	1.12792	3.17991			151.502	209.119	231.575	88.2943	85.7153	101.58	79.775	94.3843	80.1281	81.893	81.1644	142.425	188.037	67.6753	190.795
2649532	RSRC1	NM_016625	15.7885	14.9956	12.8553	12.1389	10.4463	10.6488	7.55897	6.39518	7.81266	7.90505	8.33101	9.34858	10.4002	10.4297	7.07208			947.312	899.734	771.315	728.335	626.777	638.93	453.538	383.711	468.76	474.303	499.861	560.915	624.013	625.78	424.325
2783473	LOC401152	NM_001001701	16.848	30.8911	19.5132	27.518	20.794	27.2314	4.37545	4.9069	7.29902	3.0962	3.45497	6.96383	5.53602	1.62079	4.98843			1010.88	1853.47	1170.79	1651.08	1247.64	1633.89	262.527	294.414	437.941	185.772	207.298	417.83	332.161	97.2472	299.306
2998404	RALA	NM_005402	4.87788	3.79656	4.67088	5.10586	5.29465	5.47184	2.98175	3.2631	2.53804	2.69665	2.7097	3.10508	2.4492	2.38929	2.5685			292.673	227.794	280.253	306.351	317.679	328.31	178.905	195.786	152.282	161.799	162.582	186.305	146.952	143.357	154.11
2930753	C6orf72	AY358952	9.9977	8.77708	11.9071	10.689	7.84639	9.39861	4.65561	4.77357	5.23816	3.97767	4.82125	6.0725	7.61935	5.31117	5.74285			599.862	526.625	714.423	641.339	470.783	563.916	279.337	286.414	314.289	238.66	289.275	364.35	457.161	318.67	344.571
2634965	BBX	NM_020235	5.4074	3.88786	5.73159	4.95409	3.84444	4.44866	2.3141	2.43363	2.12096	2.12016	1.9633	2.40014	3.85009	3.04105	1.52654			324.444	233.272	343.895	297.245	230.667	266.92	138.846	146.018	127.258	127.209	117.798	144.009	231.006	182.463	91.5924
3377752	MAP3K11	NM_002419	5.80049	6.08116	6.4664	4.82209	4.49197	4.59036	7.52285	7.87332	8.36962	6.53751	7.50488	7.28552	6.19048	6.51773	9.19801			348.03	364.869	387.984	289.325	269.518	275.421	451.371	472.399	502.177	392.251	450.293	437.131	371.429	391.064	551.881
3630701	CLN6	NM_017882	9.27416	8.20125	8.74226	7.61559	8.78276	8.32091	11.7513	11.3077	11.9919	13.1929	12.8882	10.9139	8.4155	10.0517	11.3062			556.45	492.075	524.536	456.935	526.965	499.255	705.08	678.461	719.516	791.576	773.293	654.832	504.93	603.099	678.374
3675116	TMEM8	NM_021259	8.91685	10.3205	9.35894	8.03948	9.05951	8.77043	13.0979	14.9797	13.0585	12.4254	12.9477	13.6265	8.13526	10.5792	17.1504			535.011	619.23	561.536	482.369	543.571	526.226	785.876	898.783	783.51	745.524	776.861	817.588	488.116	634.75	1029.02
3957224	TBC1D10A	NM_031937	5.88746	6.95658	6.11595	3.77465	4.23412	4.53165	7.45793	7.42615	6.65749	7.69936	6.61122	9.04991	7.13329	6.50861	11.7825			353.247	417.395	366.957	226.479	254.047	271.899	447.476	445.569	399.45	461.962	396.673	542.994	427.997	390.517	706.952
3886639	YWHAB	NM_003404	6.34249	8.57301	8.36699	7.93705	7.85486	8.04584	4.93076	4.61397	4.85172	4.40206	4.26045	5.27117	4.38873	4.17845	4.00135			380.549	514.381	502.019	476.223	471.291	482.751	295.846	276.838	291.103	264.123	255.627	316.27	263.324	250.707	240.081
3706736	TMEM93	NM_001014764	3.41724	4.03211	4.99615	8.49286	8.47374	7.32237	2.37516	2.83254	2.75796	2.66075	1.71885	4.20136	2.60041	2.21472	4.78206			205.034	241.927	299.769	509.571	508.425	439.342	142.51	169.953	165.477	159.645	103.131	252.082	156.025	132.883	286.923
2662331	CAMK1	NM_003656	5.64389	4.44386	5.3535	7.71692	8.03587	7.39552	9.72284	8.657	9.31085	8.05384	9.08774	5.27451	5.2367	6.68066	6.09296			338.634	266.632	321.21	463.015	482.152	443.731	583.37	519.42	558.651	483.231	545.265	316.471	314.202	400.84	365.578
3923218	RRP1B	NM_015056	3.19146	3.9731	3.72745	3.45579	3.56044	3.33768	2.27384	2.4912	2.14222	2.08115	1.96818	3.00018	2.39945	2.24667	2.31738			191.487	238.386	223.647	207.348	213.627	200.261	136.431	149.472	128.533	124.869	118.091	180.011	143.967	134.8	139.043
3862167	FBL	NM_001436	10.4988	12.7792	13.5964	17.3865	20.2866	18.5115	8.93664	10.1236	8.85184	8.19447	7.28707	7.5521	6.39974	6.40647	7.50747			629.926	766.75	815.785	1043.19	1217.2	1110.69	536.198	607.415	531.111	491.668	437.224	453.126	383.985	384.388	450.448
3555300	CCNB1IP1	NM_021178	9.50941	11.6616	11.8109	18.2906	18.3156	20.8194	12.1623	10.5341	12.2191	10.8694	11.6308	11.9751	16.1322	14.4929	13.7157			570.564	699.696	708.653	1097.43	1098.94	1249.16	729.741	632.044	733.148	652.161	697.845	718.508	967.933	869.572	822.94
3569814	ACTN1	NM_001102	8.62457	10.3935	9.56705	6.0954	6.28809	7.02762	11.5862	9.88652	10.7312	10.3204	10.1544	10.2353	5.78238	10.2224	4.88309			517.474	623.612	574.023	365.724	377.286	421.657	695.174	593.191	643.872	619.222	609.262	614.115	346.943	613.341	292.985
3343008	TMEM126A	NM_032273	4.11638	5.99983	7.11464	9.021	9.04496	9.40911	2.89896	3.21228	3.27278	2.47376	2.245	4.26459	2.96484	3.52755	4.08254			246.983	359.99	426.878	541.26	542.698	564.547	173.938	192.737	196.367	148.426	134.7	255.875	177.891	211.653	244.952
2893392	LY86	NM_004271	8.29648	8.88024	11.5705	19.0577	20.7525	19.5816	7.06126	8.08805	5.99646	4.83644	5.1772	5.9964	6.02627	4.89466	6.07216			497.789	532.814	694.232	1143.46	1245.15	1174.9	423.676	485.283	359.787	290.186	310.632	359.784	361.576	293.68	364.33
3696454	CTF8	NM_001039690	8.17727	8.33645	8.38462	6.72472	8.11675	7.38563	9.92847	10.9526	11.5324	11.1065	11.2001	12.2779	9.9227	11.3483	16.3459			490.636	500.187	503.077	403.483	487.005	443.138	595.708	657.157	691.941	666.389	672.004	736.677	595.362	680.901	980.753
3867538	GYS1	NM_002103	9.81744	10.8266	10.0306	7.54736	8.74726	7.91616	14.3734	11.8557	12.7956	12.5773	14.1973	9.59352	9.66665	12.2338	12.1353			589.046	649.594	601.838	452.842	524.836	474.97	862.402	711.34	767.739	754.639	851.84	575.611	579.999	734.028	728.12
2664891	TBC1D5	NM_014744	18.1215	14.1728	14.7006	10.4494	8.37624	9.4799	16.7592	16.7597	19.3919	18.1573	17.5472	14.401	17.9767	18.6247	13.1508			1087.29	850.368	882.035	626.967	502.574	568.794	1005.55	1005.58	1163.51	1089.44	1052.83	864.061	1078.6	1117.48	789.051
3527514	NP	NM_000270	6.90056	6.45454	6.74389	8.64167	8.80394	8.95796	7.88101	8.03434	7.14694	7.66887	7.6386	9.60924	6.97809	8.24276	10.6364			414.034	387.272	404.633	518.5	528.236	537.478	472.861	482.06	428.816	460.132	458.316	576.555	418.685	494.565	638.182
3643047	RAB40C	NM_021168	4.68527	4.63013	4.64767	4.22221	4.55231	4.34745	6.53357	6.89186	6.95278	6.32375	5.58479	6.8476	6.57633	5.29799	6.48109			281.116	277.808	278.86	253.333	273.139	260.847	392.014	413.512	417.167	379.425	335.088	410.856	394.58	317.879	388.866
3723264	NMT1	NM_021079	3.1957	3.20428	3.44615	3.64227	4.36702	4.10028	2.30911	2.03605	1.74247	2.32027	1.7634	2.11754	1.58378	1.69848	2.99521			191.742	192.257	206.769	218.536	262.021	246.017	138.547	122.163	104.548	139.216	105.804	127.052	95.0265	101.909	179.713
3655665	MAZ	NM_001042539	7.38313	10.6543	8.43289	4.77585	5.71307	4.82801	10.8024	11.0452	11.8136	10.189	10.1656	11.5765	9.48703	9.35562	16.1955			442.988	639.259	505.974	286.551	342.784	289.681	648.141	662.712	708.813	611.339	609.939	694.589	569.222	561.337	971.732
2633191	GPR15	NM_005290	13.1648	8.58828	9.23665	4.73739	4.0031	3.67033	10.4772	9.67692	9.02536	10.8229	11.734	11.8957	13.9286	16.2123	18.0197			789.891	515.297	554.199	284.244	240.186	220.22	628.631	580.615	541.521	649.374	704.039	713.74	835.719	972.736	1081.18
3435653	OGFOD2	NM_024623	6.29333	6.67121	6.76483	4.93664	5.8421	5.05295	7.91865	7.40826	7.91122	8.06179	8.68292	7.31148	6.0828	6.68697	7.43371			377.6	400.272	405.89	296.198	350.526	303.177	475.119	444.496	474.673	483.707	520.975	438.689	364.968	401.218	446.023
2452637	NUCKS1	NM_022731	6.83213	6.44566	7.12284	8.74649	7.08682	7.38149	4.61534	4.68093	5.30215	4.33597	4.43256	3.37798	6.38391	4.61064	2.07224			409.928	386.739	427.37	524.79	425.209	442.889	276.92	280.856	318.129	260.158	265.954	202.679	383.035	276.638	124.334
3721886	MLX	NM_170607	6.22186	7.11947	7.03018	5.16434	5.38302	5.67448	7.51195	7.31485	7.23994	7.80903	7.35095	8.65054	6.98787	8.21426	9.56694			373.312	427.168	421.811	309.86	322.981	340.469	450.717	438.891	434.396	468.542	441.057	519.032	419.272	492.856	574.016
3804358	C18orf10	NM_015476	16.7926	21.9157	18.769	18.8311	16.6079	15.7867	27.2955	28.4783	27.8426	27.6332	28.0015	23.9476	22.2498	24.6701	21.8			1007.56	1314.94	1126.14	1129.87	996.474	947.199	1637.73	1708.7	1670.55	1657.99	1680.09	1436.86	1334.99	1480.21	1308
2643157	CDV3	NM_017548	6.0587	5.67298	6.23832	4.52413	4.53473	4.3808	4.64084	4.56546	4.02303	4.40311	4.57983	5.72039	6.14218	5.31639	5.94746			363.522	340.379	374.299	271.448	272.084	262.848	278.45	273.927	241.382	264.187	274.79	343.223	368.531	318.983	356.848
2902559	CSNK2B	NM_001320	4.78655	3.96485	4.3057	6.12504	6.87918	7.03827	3.41247	4.27918	3.27284	3.42391	3.55776	3.55936	2.62621	2.9815	3.1176			287.193	237.891	258.342	367.502	412.751	422.296	204.748	256.751	196.371	205.435	213.465	213.562	157.573	178.89	187.056
3388914	DCUN1D5	NM_032299	2.75781	4.06746	3.53876	4.89511	4.62128	5.14825	1.94324	2.26635	2.18164	2.06203	2.5419	2.89969	2.21492	1.82912	2.43838			165.469	244.048	212.326	293.707	277.277	308.895	116.595	135.981	130.899	123.722	152.514	173.981	132.895	109.747	146.303
3642358	TM2D3	NM_078474	2.73978	3.09947	3.08888	4.825	4.57947	4.10154	2.90753	3.20755	2.72087	3.01341	2.88153	3.75949	3.83076	3.28028	3.07689			164.387	185.968	185.333	289.5	274.768	246.092	174.452	192.453	163.252	180.804	172.892	225.57	229.846	196.817	184.613
3656178	ZNF553	NM_152652	2.96784	3.51901	3.96447	1.75893	1.90261	2.37432	4.68279	4.49176	4.68862	4.17139	3.90205	5.97622	5.11652	3.96448	7.80012			178.07	211.141	237.868	105.536	114.156	142.459	280.967	269.506	281.317	250.283	234.123	358.573	306.991	237.869	468.007
3317145	MRPL23	NM_021134	14.2383	15.138	15.7091	26.0988	29.7452	28.1666	15.5561	13.0631	14.6655	16.6435	11.6394	10.5481	6.29579	7.10121	11.0939			854.299	908.279	942.548	1565.93	1784.71	1689.99	933.364	783.784	879.93	998.607	698.363	632.885	377.747	426.073	665.633
2485784	ACTR2	NM_001005386	13.7532	13.7157	15.0734	15.2082	11.0947	11.8818	8.17004	6.86989	8.23589	8.01032	7.40646	5.20265	6.32474	7.49161	4.99654			825.193	822.94	904.405	912.493	665.681	712.909	490.203	412.194	494.154	480.619	444.388	312.159	379.484	449.496	299.793
3005444	TPST1	NM_003596	7.44246	6.53016	6.91124	4.04343	4.34369	3.97976	6.28543	5.87888	7.63407	6.2649	6.4493	8.19868	8.49478	9.25418	6.66851			446.547	391.809	414.674	242.606	260.621	238.786	377.126	352.733	458.044	375.894	386.958	491.921	509.687	555.251	400.111
3257559	RPP30	NM_001104546	4.81816	5.38738	6.81042	9.95279	8.74353	9.63888	4.97985	4.71049	4.04728	4.831	4.6313	6.60439	5.03856	4.82062	6.03704			289.09	323.243	408.625	597.167	524.612	578.333	298.791	282.63	242.837	289.86	277.878	396.264	302.314	289.237	362.222
3376235	WDR74	NM_018093	1.98826	2.16422	1.93152	3.59945	5.20974	3.96126	2.14106	2.50799	2.32081	2.23203	2.13262	2.44257	1.45982	1.50452	3.73207			119.296	129.853	115.891	215.967	312.584	237.676	128.464	150.48	139.248	133.922	127.957	146.554	87.589	90.2709	223.924
3442514	C1RL	NM_016546	10.8129	10.2435	10.4051	9.98397	9.73102	9.32998	13.0308	11.6622	11.9416	12.3087	12.7437	10.9547	10.5212	10.5516	7.0985			648.777	614.611	624.304	599.038	583.861	559.799	781.847	699.734	716.496	738.522	764.619	657.28	631.272	633.095	425.91
3836946	---	BC000986	7.45487	5.51528	5.95028	4.13603	3.97169	3.03734	11.1455	10.8049	10.5099	8.49498	8.34637	7.17623	7.13288	9.70763	9.95435			447.292	330.917	357.017	248.162	238.301	182.24	668.729	648.296	630.593	509.699	500.782	430.574	427.973	582.458	597.261
3838886	AP2A1	NM_014203	9.7809	13.1846	11.2974	7.61773	7.50126	7.96103	12.5548	12.9016	12.4436	12.4422	12.9313	13.3463	8.73407	11.7539	15.5892			586.854	791.077	677.845	457.064	450.075	477.662	753.286	774.094	746.619	746.533	775.878	800.777	524.044	705.231	935.352
3844152	ZNF324	NM_014347	3.51884	3.79399	3.37881	2.59241	2.92266	2.55655	3.84767	3.98697	4.41112	3.83654	4.17739	3.07713	2.77783	3.11935	4.65495			211.13	227.639	202.729	155.545	175.36	153.393	230.86	239.218	264.667	230.192	250.643	184.628	166.67	187.161	279.297
3848885	NDUFA7	NM_005001	3.33149	3.22434	3.09199	7.63057	8.00123	7.79618	2.58633	3.42264	3.005	4.45608	3.41265	1.93235	2.13121	3.55617	2.86622			199.889	193.46	185.519	457.834	480.074	467.771	155.18	205.358	180.3	267.365	204.759	115.941	127.873	213.37	171.973
3874498	VISA	NM_020746	4.91967	6.87658	5.96849	4.4996	4.19044	3.99724	7.56422	7.82777	7.58565	7.78891	7.35518	6.61889	6.53557	5.95815	7.08092			295.18	412.595	358.109	269.976	251.426	239.834	453.853	469.666	455.139	467.334	441.311	397.133	392.134	357.489	424.855
3882681	CHMP4B	NM_176812	4.8069	5.96909	6.05531	5.75467	6.51029	7.89088	3.52568	3.17181	3.2139	2.63601	3.11555	3.72331	2.89979	2.69316	4.22741			288.414	358.146	363.319	345.28	390.617	473.453	211.541	190.309	192.834	158.161	186.933	223.399	173.987	161.59	253.645
3091077	DPYSL2	NM_001386	11.7351	10.7334	10.9689	9.67094	9.16842	8.86372	12.28	14.2131	12.8338	12.6256	12.5399	11.4409	13.0288	12.0663	10.9299			704.106	644.002	658.135	580.256	550.105	531.823	736.798	852.787	770.031	757.535	752.394	686.453	781.726	723.975	655.796
2366132	TIPRL	NM_152902	12.9406	12.766	11.6806	9.35479	8.65879	9.58759	6.91795	7.26651	8.10306	5.96971	6.35007	7.82039	7.9566	5.10529	5.0753			776.434	765.959	700.836	561.288	519.527	575.255	415.077	435.991	486.183	358.182	381.004	469.223	477.396	306.317	304.518
2558924	TEX261	NM_144582	12.7161	10.3933	9.65251	7.31541	6.87461	7.05544	11.5005	13.6823	12.0036	12.008	12.753	14.8369	11.6818	12.9275	18.3941			762.963	623.6	579.151	438.924	412.477	423.326	690.029	820.938	720.214	720.482	765.182	890.212	700.911	775.65	1103.65
2881370	CD74	NM_001025159	15.2037	12.5303	11.1016	7.48477	8.2164	7.57473	13.4717	14.5336	13.2816	13.6743	12.7285	14.631	12.938	14.9329	16.2059			912.225	751.816	666.098	449.086	492.984	454.484	808.301	872.017	796.894	820.456	763.708	877.858	776.278	895.976	972.353
3040454	TWISTNB	NM_001002926	3.70084	2.68208	3.67704	3.62646	3.1537	3.17055	1.48246	1.71447	1.67065	1.76552	1.96519	2.39164	1.55834	1.83191	1.60606			222.05	160.925	220.623	217.587	189.222	190.233	88.9479	102.868	100.239	105.931	117.912	143.498	93.5006	109.915	96.3635
3608398	FURIN	NM_002569	5.90049	6.70541	6.88425	4.9591	4.60647	4.46516	7.34622	7.14118	6.62923	7.02467	6.45335	7.93605	6.20704	7.12031	10.7254			354.029	402.325	413.055	297.546	276.388	267.91	440.773	428.471	397.754	421.48	387.201	476.163	372.422	427.218	643.525
3815649	CIRBP	NR_023312	3.40356	2.79122	2.70061	4.36794	5.35182	4.60727	2.19173	2.75021	2.33407	2.59719	2.43049	3.76618	2.95681	2.49494	4.33116			204.213	167.473	162.036	262.076	321.109	276.436	131.504	165.013	140.044	155.831	145.829	225.971	177.408	149.696	259.87
3822501	LOC90379	BC080575	2.94832	2.87089	2.94937	2.48248	3.01255	2.92624	3.86245	3.87614	4.06489	4.15157	3.75158	3.28817	3.06372	2.89471	5.37988			176.899	172.254	176.962	148.949	180.753	175.574	231.747	232.568	243.894	249.094	225.095	197.29	183.823	173.682	322.793
2614054	UBE2E1	NM_003341	21.5468	15.823	17.7488	9.598	9.07587	9.39212	17.8369	15.8805	17.6246	16.1474	20.6024	17.7696	17.4189	18.8747	18.4649			1292.81	949.383	1064.93	575.88	544.552	563.527	1070.21	952.832	1057.47	968.844	1236.15	1066.18	1045.14	1132.48	1107.89
3079336	FASTK	NM_006712	6.07724	5.62644	5.73333	5.38926	5.9786	5.42535	8.61282	8.73944	9.42439	7.51959	7.83819	6.1469	5.55121	5.2857	6.69219			364.634	337.586	344	323.356	358.716	325.521	516.769	524.367	565.463	451.176	470.291	368.814	333.073	317.142	401.531
3250146	SRGN	NM_002727	9.63648	10.5307	9.9951	9.29972	9.80148	9.96969	7.53649	7.3192	7.50952	8.40086	7.7081	8.49856	8.85437	8.01604	7.84476			578.189	631.84	599.706	557.983	588.089	598.182	452.189	439.152	450.571	504.052	462.486	509.914	531.262	480.962	470.686
3989180	MCTS1	NM_014060	11.6846	15.6713	11.8784	16.7817	13.4894	16.0642	7.0934	5.28527	6.3797	6.48871	7.91523	9.18879	8.86593	9.38482	7.22807			701.077	940.277	712.704	1006.9	809.361	963.851	425.604	317.116	382.782	389.323	474.914	551.328	531.956	563.089	433.684
3844978	SBNO2	NM_014963	4.48825	5.18423	4.7594	3.28203	4.00582	3.73607	5.52175	6.08655	5.67103	5.58944	5.5275	5.33	4.21376	4.4427	7.31468			269.295	311.054	285.564	196.922	240.349	224.164	331.305	365.193	340.262	335.367	331.65	319.8	252.825	266.562	438.881
2759158	JAKMIP1	NM_144720	4.43679	3.83759	3.29136	2.20808	2.64353	2.24024	4.08624	4.40499	4.52712	4.7362	4.92688	2.40379	3.97453	4.44526	4.57802			266.208	230.256	197.482	132.485	158.612	134.414	245.174	264.299	271.627	284.172	295.613	144.227	238.472	266.716	274.681
3015603	HRBL	NM_006076	8.82316	7.7164	7.31084	5.02226	5.5353	5.30018	8.62078	9.27836	10.1443	8.40762	8.13353	7.03951	6.53767	6.99521	8.18524			529.39	462.984	438.65	301.336	332.118	318.011	517.247	556.701	608.657	504.457	488.012	422.37	392.26	419.712	491.114
3261544	GBF1	NM_004193	5.68028	6.86579	6.58114	4.76847	4.22009	4.22725	7.29774	6.59909	6.58154	6.53061	7.04778	7.80422	7.37598	8.51575	10.3173			340.817	411.947	394.868	286.108	253.206	253.635	437.864	395.945	394.893	391.837	422.867	468.253	442.559	510.945	619.039
3845681	MOBKL2A	NM_130807	5.60353	5.87761	6.87164	4.38712	4.66992	4.41653	7.27418	6.58327	7.06512	7.89563	6.99835	8.4994	8.25184	9.91325	11.4117			336.212	352.657	412.298	263.227	280.195	264.992	436.451	394.996	423.907	473.738	419.901	509.964	495.11	594.795	684.703
3666686	NIP7	NM_016101	2.7602	2.56227	2.90394	3.47576	3.93476	3.88009	1.80551	2.35017	1.80728	2.10821	2.20791	2.86291	2.30574	1.69381	2.62011			165.612	153.736	174.237	208.546	236.086	232.805	108.331	141.01	108.437	126.492	132.475	171.775	138.344	101.629	157.207
3850278	TYK2	NM_003331	8.32792	8.23891	7.84972	7.61392	8.09751	8.12812	11.8536	10.9089	10.4076	10.5655	9.84096	7.84731	6.90198	7.62593	10.7284			499.675	494.334	470.983	456.835	485.851	487.687	711.216	654.533	624.454	633.931	590.458	470.839	414.119	457.556	643.703
3890597	RBM38	NM_017495	2.54975	3.10803	3.59306	1.95475	2.0332	1.85906	3.62754	4.86387	5.04649	4.32684	4.24103	4.27871	3.50138	2.96207	6.53058			152.985	186.482	215.584	117.285	121.992	111.544	217.653	291.832	302.789	259.611	254.462	256.723	210.083	177.724	391.835
2419113	USP33	NM_015017	6.15708	4.55713	5.29186	4.98734	4.26453	4.68349	3.177	2.76762	2.83936	2.55853	3.0839	3.01825	3.5157	3.23962	2.21235			369.425	273.428	317.511	299.24	255.872	281.009	190.62	166.057	170.362	153.512	185.034	181.095	210.942	194.377	132.741
3405531	DDX47	NM_016355	3.44222	3.6201	3.86671	4.62006	4.83735	5.02101	3.3489	3.24627	2.96129	3.59799	3.26943	5.79277	4.1592	3.90438	5.06715			206.533	217.206	232.003	277.203	290.241	301.261	200.934	194.776	177.677	215.88	196.166	347.566	249.552	234.263	304.029
2786578	NDUFC1	NM_002494	7.21098	7.59705	10.018	15.2274	14.7225	13.4555	4.75195	7.23337	5.62122	6.11987	5.64647	4.75233	4.47617	5.33802	3.4217			432.659	455.823	601.079	913.644	883.35	807.331	285.117	434.002	337.273	367.192	338.788	285.14	268.57	320.281	205.302
2861952	MRPS27	NM_015084	9.60103	9.22535	10.2148	8.90731	8.39776	8.59525	11.6936	12.0071	13.4393	11.6675	11.409	12.3296	12.4651	10.596	13.8053			576.062	553.521	612.887	534.439	503.865	515.715	701.615	720.427	806.356	700.049	684.541	739.778	747.906	635.758	828.316
3419471	RPL14	ENST00000338970	13.065	14.1463	12.9715	17.0635	22.2934	19.9885	10.1736	11.7477	9.32873	8.71889	10.2733	9.6385	6.92992	7.79523	12.1444			783.902	848.779	778.292	1023.81	1337.6	1199.31	610.416	704.86	559.724	523.134	616.398	578.31	415.795	467.714	728.666
3715839	TRAF4	NM_004295	3.65702	3.4284	3.36217	2.67921	3.1423	2.96769	4.08074	4.69694	4.24456	4.10765	4.48208	4.90371	4.55193	4.73748	7.03818			219.421	205.704	201.73	160.752	188.538	178.061	244.844	281.817	254.673	246.459	268.925	294.223	273.116	284.249	422.291
3820865	CARM1	NM_199141	7.79915	9.5476	8.93683	6.46042	6.56407	6.69305	9.06815	9.29645	9.54558	9.0157	9.15755	9.65133	7.29607	9.38553	10.5942			467.949	572.856	536.21	387.625	393.844	401.583	544.089	557.787	572.735	540.942	549.453	579.08	437.764	563.132	635.65
2899756	HIST1H2AG	NM_021064	5.65366	5.84539	7.15559	3.46889	4.06941	2.96647	6.34159	6.75189	6.96972	7.1656	6.41979	7.40916	7.74066	7.75787	8.17822			339.22	350.724	429.335	208.133	244.165	177.988	380.495	405.114	418.183	429.936	385.188	444.549	464.44	465.472	490.693
3950629	TRABD	NM_025204	7.57602	10.6645	8.85586	6.08209	6.41769	6.20886	11.6321	12.4152	10.8188	11.0668	11.0356	9.94004	7.10936	7.93441	12.4641			454.561	639.871	531.351	364.925	385.062	372.532	697.926	744.912	649.127	664.007	662.138	596.403	426.562	476.065	747.844
2489172	MTHFD2	NM_001040409	4.02291	3.11611	3.12667	4.15466	4.21767	4.31794	2.19265	2.50027	2.25562	2.63775	2.49079	2.73513	2.31965	3.01249	3.46652			241.375	186.967	187.6	249.28	253.06	259.077	131.559	150.016	135.337	158.265	149.447	164.108	139.179	180.75	207.991
2406677	STK40	NM_032017	6.92545	5.75891	6.71361	3.8686	4.09275	3.85545	6.93672	7.26618	7.2023	5.65853	7.12371	6.98141	6.10853	5.91476	10.2667			415.527	345.535	402.816	232.116	245.565	231.327	416.203	435.971	432.138	339.512	427.423	418.885	366.512	354.886	616.003
2778980	EIF4E	NM_001968	6.12576	5.25755	6.85506	7.84644	5.32237	9.44774	2.72714	2.7927	2.94093	2.23554	2.71659	5.57243	5.26255	2.32802	1.15727			367.545	315.453	411.304	470.787	319.342	566.864	163.629	167.562	176.456	134.132	162.995	334.346	315.753	139.681	69.4359
2863535	WDR41	NM_018268	7.80532	7.27748	7.54861	10.1431	9.18166	11.0341	7.44861	7.64527	7.35365	7.17245	7.20649	7.28721	6.75008	8.9046	7.20714			468.319	436.649	452.917	608.584	550.9	662.048	446.916	458.716	441.219	430.347	432.389	437.233	405.005	534.276	432.429
3459120	LRIG3	NM_153377	4.64771	4.88869	5.55246	3.21846	3.01842	3.60156	5.15965	4.86591	4.7169	5.098	5.38638	8.65172	8.54707	5.71858	6.56767			278.862	293.322	333.148	193.108	181.105	216.093	309.579	291.954	283.014	305.88	323.183	519.103	512.824	343.115	394.06
3816834	NCLN	NM_020170	5.97316	6.97653	6.26605	5.68845	6.15826	5.77709	8.02252	8.6219	8.45255	7.97012	7.68505	7.08317	6.04954	6.97085	9.25224			358.39	418.592	375.963	341.307	369.495	346.625	481.351	517.314	507.153	478.207	461.103	424.99	362.972	418.251	555.134
2434575	CTSS	NM_004079	17.7844	15.6087	17.0565	14.8525	15.367	15.8476	10.7943	10.4909	12.7819	11.3556	11.8486	13.0303	15.1806	10.696	13.953			1067.07	936.522	1023.39	891.147	922.021	950.858	647.656	629.452	766.916	681.336	710.918	781.82	910.835	641.759	837.178
3666124	LYPLA3	NM_012320	5.98835	6.19919	6.15098	4.28802	3.80128	4.5418	7.73082	6.14011	6.97202	6.54756	6.5411	7.36733	6.43414	6.51247	8.31943			359.301	371.951	369.059	257.281	228.077	272.508	463.849	368.407	418.321	392.853	392.466	442.04	386.048	390.748	499.166
3707759	MIS12	NM_024039	3.66938	3.49966	4.0737	2.24174	2.26609	2.08893	3.77452	2.94009	3.72793	3.52635	3.65385	5.85214	6.4766	5.16868	4.69459			220.163	209.98	244.422	134.504	135.966	125.336	226.471	176.406	223.676	211.581	219.231	351.128	388.596	310.121	281.675
3941907	EWSR1	NM_005243	2.61107	3.64667	2.90552	5.35588	5.52226	5.44349	2.73825	2.39105	2.89835	3.13549	2.79208	2.82787	3.44538	2.11429	2.69301			156.664	218.8	174.331	321.353	331.336	326.61	164.295	143.463	173.901	188.13	167.525	169.672	206.723	126.857	161.581
3980455	IGBP1	NM_001551	3.48373	3.29246	3.98666	5.28176	4.21193	5.7077	2.58659	2.81948	2.7204	2.67144	2.37563	3.43575	2.9065	2.05823	3.80515			209.024	197.547	239.2	316.906	252.716	342.462	155.196	169.169	163.224	160.286	142.538	206.145	174.39	123.494	228.309
2805786	TARS	NM_152295	9.85343	8.95069	8.95358	7.11111	6.47026	6.96296	6.22652	5.72982	5.83424	4.77428	5.68291	7.1316	6.60927	6.1521	6.27656			591.206	537.041	537.215	426.667	388.215	417.778	373.591	343.789	350.054	286.457	340.974	427.896	396.556	369.126	376.594
3007577	FKBP6	NM_003602	0.978423	1.17043	1.67335	2.68172	2.91307	2.55789	0.74696	0.99964	1.01534	1.03647	0.840592	2.62092	2.75495	1.76713	0.664			58.7054	70.2258	100.401	160.903	174.784	153.473	44.8176	59.9784	60.9204	62.1885	50.4355	157.255	165.297	106.028	39.84
3977067	PLP2	NM_002668	21.4831	23.2122	19.5523	10.9128	13.1999	12.8319	21.1772	27.4146	20.6295	22.8958	24.2866	30.7616	20.7115	24.2115	39.5792			1288.99	1392.73	1173.14	654.771	791.997	769.915	1270.63	1644.88	1237.77	1373.75	1457.2	1845.7	1242.69	1452.69	2374.75
3652218	UQCRC2	NM_003366	9.57419	10.9836	11.0155	14.7159	15.5787	16.7459	11.4437	10.2754	11.321	11.7168	10.7714	10.1399	9.93132	10.4608	10.2941			574.451	659.013	660.932	882.951	934.724	1004.75	686.62	616.524	679.262	703.006	646.284	608.394	595.879	627.648	617.647
3770979	UNC13D	NM_199242	6.23575	6.59728	5.7471	4.51709	5.0734	4.76849	7.51108	7.15008	6.70483	6.72354	6.59057	5.984	5.01228	5.27293	6.69617			374.145	395.837	344.826	271.025	304.404	286.109	450.665	429.005	402.29	403.413	395.434	359.04	300.737	316.376	401.77
2384268	HIST3H2BB	NM_175055	9.71096	8.61712	10.0321	5.57294	3.56707	4.68775	15.8636	19.4422	13.5323	17.7703	11.2138	33.7868	13.4358	18.2453	20.1142			582.658	517.027	601.924	334.376	214.024	281.265	951.818	1166.53	811.936	1066.22	672.827	2027.21	806.147	1094.72	1206.85
2608725	BHLHB2	NM_003670	3.6073	3.66308	4.16756	2.83175	3.1088	2.86175	4.04375	4.21433	3.83966	4.12673	4.19166	6.36388	6.7595	5.77019	6.04546			216.438	219.785	250.054	169.905	186.528	171.705	242.625	252.86	230.38	247.604	251.5	381.833	405.57	346.211	362.728
2775463	HNRNPD	NM_031370	4.39486	3.949	3.753	5.18248	5.33135	4.94137	3.65871	3.91059	3.58623	3.61417	3.86102	2.72462	2.72974	2.70056	2.79113			263.691	236.94	225.18	310.949	319.881	296.482	219.523	234.636	215.174	216.85	231.661	163.477	163.784	162.033	167.468
2789957	FBXW7	NM_033632	4.07097	3.15658	3.39108	2.02209	1.48309	1.62392	2.11923	1.9036	1.94701	2.04586	2.19343	2.45678	2.73483	2.89949	1.73689			244.258	189.395	203.465	121.325	88.9852	97.4354	127.154	114.216	116.82	122.751	131.606	147.407	164.09	173.969	104.213
2793054	CBR4	NM_032783	7.80844	8.08524	9.50998	15.1147	11.8521	11.3438	6.8277	6.98614	7.35727	6.60547	6.79034	7.4463	9.2949	8.47596	4.69337			468.506	485.114	570.599	906.884	711.128	680.631	409.662	419.169	441.436	396.328	407.42	446.778	557.694	508.558	281.602
2949830	AGER	NM_001136	2.31593	1.98836	2.05037	3.34992	4.03197	3.60249	4.35129	4.63625	3.47473	4.44557	3.67357	2.61626	3.25606	3.53019	3.8291			138.956	119.301	123.022	200.995	241.918	216.149	261.077	278.175	208.484	266.734	220.414	156.976	195.363	211.812	229.746
3016636	SH2B2	NM_020979	6.50024	5.47068	5.89007	3.649	3.84618	3.44608	5.93639	6.42752	6.82576	5.48323	5.46394	5.63409	5.44314	6.0304	7.61027			390.015	328.241	353.404	218.94	230.771	206.765	356.183	385.651	409.546	328.994	327.836	338.045	326.588	361.824	456.616
3089140	FAM160B2	NM_022749	5.456	4.75964	5.27665	4.44725	4.80043	4.31961	6.5497	6.87852	6.62687	5.99259	6.19358	6.10471	5.49278	5.41662	6.44938			327.36	285.579	316.599	266.835	288.026	259.177	392.982	412.711	397.612	359.555	371.615	366.283	329.567	324.997	386.963
3168210	C9orf127	NM_001042590	5.2143	5.15055	5.11236	6.6856	7.21925	7.53231	5.71294	5.93236	5.47779	6.25602	5.62269	4.61647	4.58351	5.04868	4.51891			312.858	309.033	306.742	401.136	433.155	451.939	342.776	355.942	328.668	375.361	337.362	276.988	275.011	302.921	271.135
3192117	KIAA0515	NM_013318	3.49677	3.7773	3.49352	3.91838	4.0624	3.79767	4.86906	4.8367	4.44286	4.41199	4.61721	2.99915	3.14307	3.82637	3.56823			209.806	226.638	209.611	235.103	243.744	227.86	292.143	290.202	266.572	264.719	277.032	179.949	188.584	229.582	214.094
3253880	PPIF	NM_005729	2.47955	2.31993	2.7404	2.2768	2.72176	2.61315	3.52232	3.61724	3.64057	3.4397	3.44027	3.55066	3.18798	3.06332	4.36407			148.773	139.196	164.424	136.608	163.305	156.789	211.339	217.034	218.434	206.382	206.416	213.04	191.279	183.799	261.844
3378895	PITPNM1	NM_004910	6.13162	6.20356	6.13513	6.25487	5.89458	5.57628	7.67888	7.73733	7.67572	7.1261	7.1073	7.17944	5.3219	5.52397	8.15033			367.897	372.214	368.108	375.292	353.675	334.577	460.733	464.24	460.543	427.566	426.438	430.766	319.314	331.438	489.02
3403015	ENO2	NM_001975	18.2241	20.099	19.5887	16.26	16.9805	14.5135	25.2366	23.4857	22.8629	21.6291	23.1174	14.8762	14.6256	17.8646	18.4544			1093.44	1205.94	1175.32	975.597	1018.83	870.812	1514.2	1409.14	1371.77	1297.74	1387.04	892.574	877.535	1071.88	1107.27
3407926	CMAS	NM_018686	3.00382	3.60221	4.02965	5.1173	4.85084	5.12831	2.93844	2.20517	2.52761	2.08767	2.30767	2.7245	2.23137	2.08306	2.84318			180.229	216.133	241.779	307.038	291.05	307.698	176.306	132.31	151.657	125.26	138.46	163.47	133.882	124.984	170.591
3442205	ZNF384	NM_133476	4.46544	5.21214	4.74233	3.12533	3.58802	3.36578	4.76966	4.91362	4.69768	5.32363	4.70898	7.50818	7.16588	6.29348	9.13591			267.926	312.728	284.54	187.52	215.281	201.947	286.179	294.817	281.861	319.418	282.539	450.491	429.953	377.609	548.155
3599811	KIF23	NM_138555	2.50358	2.81781	2.64397	4.27459	3.94449	4.36068	2.56485	2.06925	2.60421	2.67002	2.67107	2.89594	4.00935	3.29901	1.96627			150.215	169.069	158.638	256.475	236.669	261.641	153.891	124.155	156.252	160.201	160.264	173.756	240.561	197.941	117.976
3766269	LIMD2	NM_030576	9.32521	8.64712	7.56224	6.67832	8.4734	6.96336	12.4419	12.775	12.4574	12.5826	11.3708	13.4852	10.02	8.69557	12.9209			559.513	518.827	453.734	400.699	508.404	417.802	746.512	766.5	747.442	754.956	682.246	809.112	601.203	521.734	775.255
3846709	STAP2	NM_017720	7.49286	7.28376	6.90405	13.1161	15.1389	14.6672	10.0707	12.5413	10.0795	9.22556	9.27119	8.6118	6.12878	8.93142	6.55096			449.572	437.026	414.243	786.967	908.332	880.03	604.24	752.478	604.771	553.534	556.271	516.708	367.727	535.885	393.058
3848118	GPR108	NM_001080452	3.72327	3.8156	4.85393	7.22841	7.5036	7.17476	4.24065	4.39353	4.52754	4.95852	4.00369	3.44776	3.53496	3.45522	5.95768			223.396	228.936	291.236	433.705	450.216	430.486	254.439	263.612	271.653	297.511	240.221	206.866	212.097	207.313	357.461
3852823	NDUFB7	NM_004146	9.56648	10.1349	9.14962	14.841	17.5484	12.7352	7.34416	8.47922	8.62615	8.52797	8.35729	4.99584	4.29949	5.67501	5.74711			573.989	608.093	548.977	890.459	1052.91	764.115	440.649	508.753	517.569	511.678	501.438	299.75	257.969	340.5	344.827
3955327	C22orf13	NM_031444	5.01989	6.23991	6.55458	3.75196	3.89636	3.77133	7.87567	7.43302	7.51422	6.15334	6.69223	8.44459	6.87246	7.01674	9.96701			301.193	374.395	393.275	225.118	233.782	226.28	472.54	445.981	450.853	369.2	401.534	506.676	412.347	421.005	598.02
3593147	DUT	NM_001025248	7.69588	10.0788	10.0581	9.53664	12.7015	11.8624	5.34999	5.35524	6.25339	4.96841	4.75821	7.48768	5.69954	5.8664	3.38692			461.753	604.728	603.489	572.198	762.09	711.742	320.999	321.314	375.204	298.104	285.493	449.261	341.972	351.984	203.215
2616166	CRTAP	NM_006371	17.9595	13.9689	16.8124	11.9494	12.0655	12.6593	20.5641	19.283	18.7736	19.5757	18.2835	16.0702	15.9669	16.4626	15.0618			1077.57	838.134	1008.75	716.963	723.93	759.556	1233.85	1156.98	1126.42	1174.54	1097.01	964.211	958.015	987.757	903.709
3570454	COX16	AF226729	6.0011	9.67846	11.7094	12.1784	12.1711	12.0911	4.34422	4.6177	4.43171	4.37867	4.14152	6.61796	4.5547	2.20383	5.41593			360.066	580.708	702.562	730.703	730.265	725.468	260.653	277.062	265.903	262.72	248.491	397.078	273.282	132.23	324.956
3580832	XRCC3	NM_001100119	5.54144	5.54804	6.16298	4.186	4.8216	4.23005	7.22846	8.00157	7.03425	6.44262	6.6999	6.12319	5.84931	5.57944	7.48402			332.486	332.882	369.779	251.16	289.296	253.803	433.708	480.094	422.055	386.557	401.994	367.391	350.958	334.766	449.041
2547386	DPY30	NM_032574	14.2343	12.8388	13.7043	9.13648	9.54824	10.8057	7.44149	7.5675	8.31594	5.91191	6.68511	9.11003	6.07163	6.57795	6.9483			854.057	770.33	822.259	548.189	572.894	648.342	446.489	454.05	498.956	354.714	401.107	546.602	364.298	394.677	416.898
2946232	HIST1H1C	NM_005319	7.10934	7.99227	8.45312	4.97796	5.42095	5.05082	7.27764	8.7328	7.42474	7.89068	8.47771	8.58474	8.82796	8.30267	9.32909			426.561	479.536	507.187	298.678	325.257	303.049	436.658	523.968	445.484	473.441	508.663	515.084	529.678	498.16	559.745
3304215	LDB1	NM_001113407	5.99305	8.7905	7.62502	4.40015	5.04227	4.64041	8.5862	9.24737	9.09388	8.81271	8.78523	9.78559	8.77097	9.41084	15.132			359.583	527.43	457.501	264.009	302.536	278.424	515.172	554.842	545.633	528.763	527.114	587.135	526.258	564.651	907.922
3955102	GSTT1	NM_000853	6.4605	5.62721	8.39543	17.1505	17.649	17.4694	8.87253	9.09638	9.9081	7.97525	6.71667	5.83712	5.95626	7.33382	6.19038			387.63	337.632	503.726	1029.03	1058.94	1048.16	532.352	545.783	594.486	478.515	403	350.227	357.376	440.029	371.423
2494537	ARID5A	NM_212481	4.55241	4.49149	4.76344	3.39095	4.02311	3.43686	6.29519	6.5111	6.22785	5.14259	5.77415	5.46559	4.8831	4.6246	8.10797			273.145	269.49	285.806	203.457	241.387	206.212	377.711	390.666	373.671	308.556	346.449	327.936	292.986	277.476	486.478
3457696	PAN2	NM_014871	7.17854	7.62529	8.38027	8.22565	8.50418	9.03664	10.3043	9.9866	10.449	10.7492	10.2036	9.45188	10.7198	11.4088	12.6766			430.712	457.518	502.816	493.539	510.251	542.198	618.256	599.196	626.938	644.952	612.217	567.113	643.189	684.526	760.598
3719231	MRM1	NM_024864	4.34334	3.98889	4.99066	5.40779	5.34445	5.10719	7.01898	6.44142	7.33803	6.89514	6.36871	5.58599	5.05858	5.22778	7.26205			260.6	239.333	299.44	324.467	320.667	306.432	421.139	386.485	440.282	413.709	382.123	335.16	303.515	313.667	435.723
3820921	SMARCA4	NM_001128844	2.78124	3.11792	2.89394	2.98413	3.56451	3.15559	2.34853	2.15436	1.9083	2.01661	2.04579	1.52364	1.07457	1.8122	2.82532			166.874	187.075	173.637	179.048	213.87	189.335	140.912	129.262	114.498	120.997	122.747	91.4183	64.4742	108.732	169.519
4007216	UXT	NM_153477	10.9983	12.2833	15.996	23.7063	26.8743	27.5969	9.42506	12.5839	8.98452	8.09139	7.81081	7.72064	7.44833	6.93636	7.07726			659.897	737	959.757	1422.38	1612.46	1655.81	565.503	755.034	539.071	485.484	468.649	463.238	446.9	416.181	424.636
4007569	TIMM17B	NM_005834	5.78392	8.11177	9.41525	12.0708	12.9302	13.9488	4.69869	5.21657	6.09313	5.40304	4.8521	4.65704	3.15499	2.50093	2.8548			347.035	486.706	564.915	724.249	775.814	836.93	281.921	312.994	365.588	324.183	291.126	279.423	189.299	150.056	171.288
3687789	XTP3TPA	NM_024096	4.71465	4.57438	3.48785	7.12989	7.97268	7.17163	3.3602	4.20082	3.57313	3.91931	3.18945	3.74872	2.19985	2.26674	4.76154			282.879	274.463	209.271	427.793	478.361	430.298	201.612	252.049	214.388	235.158	191.367	224.923	131.991	136.005	285.692
4002741	ACOT9	NM_001037171	2.7284	3.2956	3.50985	4.27499	4.14191	4.63037	2.62776	2.84604	2.73105	2.72134	2.83156	2.91898	2.32101	1.564	3.04335			163.704	197.736	210.591	256.499	248.514	277.822	157.666	170.762	163.863	163.28	169.894	175.139	139.26	93.8401	182.601
2477372	C2orf56	NM_144736	5.34387	4.75038	6.14229	8.15572	6.57191	7.84384	4.56039	3.76342	4.02802	4.15297	3.94321	4.91016	5.62708	4.35146	4.45973			320.632	285.023	368.537	489.343	394.315	470.631	273.623	225.805	241.681	249.178	236.592	294.61	337.625	261.087	267.584
3466740	LTA4H	NM_000895	16.0336	20.3676	17.8398	24.5366	25.9607	26.4051	17.6521	16.8668	17.785	17.5833	16.4013	19.4847	17.8057	18.5003	21.0577			962.019	1222.06	1070.39	1472.2	1557.64	1584.31	1059.13	1012.01	1067.1	1055	984.075	1169.08	1068.34	1110.02	1263.46
3628923	FAM96A	NM_032231	1.99076	1.89194	2.49061	4.25992	4.23878	3.92865	1.87811	2.17759	2.1174	1.57375	1.55245	2.38942	1.46477	1.5203	1.34042			119.446	113.517	149.437	255.595	254.327	235.719	112.687	130.655	127.044	94.4247	93.1473	143.365	87.8863	91.2179	80.425
2331727	CAP1	NM_006367	9.0309	6.26542	8.49079	10.8103	11.4511	11.4458	5.6446	6.40713	5.15215	5.28786	5.3825	6.07602	4.29893	4.77182	5.77192			541.854	375.925	509.447	648.621	687.067	686.748	338.676	384.428	309.129	317.272	322.95	364.561	257.936	286.309	346.315
3106310	DECR1	NM_001359	18.4984	17.2996	20.7866	29.2481	28.1303	28.1257	16.1852	20.6385	17.6948	16.9722	17.8185	15.4112	12.4494	14.1504	8.94666			1109.9	1037.98	1247.2	1754.88	1687.82	1687.54	971.114	1238.31	1061.69	1018.33	1069.11	924.675	746.962	849.026	536.799
2807686	CARD6	NM_032587	5.61182	4.93889	5.57529	3.89756	3.44651	3.94776	6.12842	5.52496	5.72454	5.88522	5.14638	7.9217	6.9245	6.70668	7.02522			336.709	296.333	334.517	233.853	206.791	236.866	367.705	331.498	343.472	353.113	308.783	475.302	415.47	402.401	421.513
3023795	---	AF277177	1.24004	1.51428	1.90926	4.98397	5.28678	4.13473	2.01198	1.96216	1.35912	1.4988	1.24297	1.21801	1.98582	1.92727	1.07171			74.4025	90.8569	114.556	299.038	317.207	248.084	120.719	117.73	81.5471	89.9281	74.578	73.0808	119.149	115.636	64.3024
2331602	PPIE	NM_006112	3.07247	2.66432	3.29049	5.59111	5.00406	5.4724	2.78696	3.37601	2.93637	2.37203	2.90684	3.05283	2.84799	1.82711	2.73199			184.348	159.859	197.429	335.467	300.244	328.344	167.217	202.561	176.182	142.322	174.41	183.17	170.879	109.626	163.919
3880767	PYGB	NM_002862	6.22317	7.08294	6.98704	5.88531	6.17527	5.98969	8.68709	8.32318	7.91713	8.08124	7.63918	7.5299	6.30663	6.17868	11.3012			373.39	424.976	419.222	353.118	370.516	359.381	521.226	499.391	475.028	484.875	458.351	451.794	378.398	370.721	678.071
3415148	ACVR1B	NM_004302	3.09418	3.34629	2.72034	6.34739	7.04513	7.2345	2.80469	2.94441	3.43689	3.07582	4.32425	4.46286	3.17768	5.65984	4.96726			185.651	200.777	163.22	380.843	422.708	434.07	168.282	176.665	206.214	184.549	259.455	267.772	190.661	339.59	298.036
2656837	ST6GAL1	NM_173216	7.46358	6.72084	5.92827	4.76534	4.33907	4.3585	6.6849	6.21059	6.36903	6.80082	6.44622	8.07019	8.5542	8.31426	9.27427			447.815	403.25	355.696	285.92	260.344	261.51	401.094	372.636	382.142	408.049	386.773	484.212	513.252	498.855	556.456
2672712	SCAP	NM_012235	7.07476	6.078	6.22138	5.02159	5.85343	5.04961	7.53567	8.33774	7.6106	8.26485	7.96733	6.54411	5.9628	7.03779	8.39431			424.486	364.68	373.283	301.296	351.206	302.976	452.14	500.264	456.636	495.891	478.04	392.646	357.768	422.267	503.658
2946369	HIST1H3G	NM_003534	7.78083	6.68835	5.08511	3.71591	3.1954	3.41072	6.38466	6.8514	7.27307	6.6962	6.82356	8.28009	7.82371	9.88392	7.52791			466.85	401.301	305.106	222.955	191.724	204.643	383.08	411.084	436.384	401.772	409.413	496.805	469.423	593.035	451.675
2984884	RNASET2	NM_003730	19.3587	14.2236	18.1055	27.281	26.5061	27.9288	16.1273	17.4487	16.1169	15.5065	15.0381	9.32887	15.4256	15.3575	9.09742			1161.52	853.418	1086.33	1636.86	1590.37	1675.73	967.636	1046.92	967.017	930.392	902.288	559.732	925.538	921.449	545.845
3158767	RECQL4	NM_004260	5.50286	6.3038	5.39257	4.45128	4.96978	4.99608	7.44535	7.39573	7.06849	7.33944	6.47934	6.20049	5.18551	5.47114	7.44728			330.172	378.228	323.554	267.077	298.187	299.765	446.721	443.744	424.109	440.367	388.761	372.03	311.13	328.269	446.837
3186745	TRIM32	NM_012210	1.79849	1.85502	1.72571	1.55331	1.86597	1.56247	2.44666	2.7545	2.3434	2.33137	2.5961	2.58538	2.32602	2.57744	3.56849			107.909	111.301	103.542	93.1985	111.958	93.7481	146.799	165.27	140.604	139.882	155.766	155.123	139.561	154.646	214.109
3296386	DLG5	NM_004747	1.67461	2.45373	1.84889	4.33675	4.84516	4.95085	1.77074	2.4537	2.26782	2.40265	2.42518	1.83527	3.245	2.18719	3.45056			100.476	147.224	110.934	260.205	290.71	297.051	106.245	147.222	136.069	144.159	145.511	110.116	194.7	131.231	207.034
3334571	RPS6KA4	NM_003942	7.44913	7.62744	6.50281	5.63712	6.14388	6.24445	8.38711	8.72775	7.98276	8.59614	8.80035	6.67763	5.71792	5.1984	6.49418			446.948	457.646	390.169	338.227	368.633	374.667	503.227	523.665	478.966	515.768	528.021	400.658	343.075	311.904	389.651
3337067	RPS6KB2	NM_003952	9.18871	10.9683	10.0443	7.69395	9.23875	8.45868	14.3779	14.4309	13.0403	12.2866	13.2277	10.1607	8.50595	9.60471	12.0213			551.322	658.099	602.659	461.637	554.325	507.521	862.672	865.852	782.418	737.197	793.662	609.642	510.357	576.282	721.275
3460593	TMBIM4	NM_016056	4.67716	6.8817	7.41482	11.0536	11.3483	13.0588	4.89743	5.25082	5.1547	5.65425	5.31442	6.17579	5.34226	5.37974	4.78487			280.629	412.902	444.889	663.216	680.899	783.527	293.846	315.049	309.282	339.255	318.865	370.547	320.536	322.784	287.092
3635159	ST20	NM_001100879	4.91189	5.59951	6.84406	8.17892	9.16485	8.99391	1.94396	3.55763	2.53773	2.99141	1.82988	2.725	2.7937	2.77523	1.56307			294.713	335.971	410.643	490.735	549.891	539.635	116.638	213.458	152.264	179.484	109.793	163.5	167.622	166.514	93.7841
3674199	CPNE7	NM_014427	9.27089	11.8114	8.18845	8.90556	10.3823	9.66028	16.233	16.4687	15.518	17.4822	15.9565	11.2266	9.52886	9.68825	8.84866			556.253	708.686	491.307	534.334	622.937	579.617	973.977	988.123	931.079	1048.93	957.392	673.597	571.732	581.295	530.92
2444117	PIGC	NM_153747	3.58962	4.51615	3.53536	4.2111	4.302	4.28365	2.92608	2.80535	2.54828	2.83689	2.75027	3.97129	3.37138	3.59234	4.82066			215.377	270.969	212.122	252.666	258.12	257.019	175.565	168.321	152.897	170.213	165.016	238.278	202.283	215.54	289.24
2610417	C3orf42	AF280797	1.59643	1.56612	1.23046	2.6506	3.02224	2.80321	3.06597	2.67676	2.40328	2.40084	2.41238	1.29049	2.21819	3.32267	1.41496			95.7858	93.9673	73.8274	159.036	181.334	168.193	183.958	160.606	144.197	144.05	144.743	77.4295	133.091	199.36	84.8975
2366422	ATP1B1	NM_001677	4.03887	3.7041	3.34045	3.805	3.19742	3.17207	2.1176	2.42742	2.42	2.07431	2.3842	3.00731	3.37841	2.76285	1.15482			242.332	222.246	200.427	228.3	191.845	190.324	127.056	145.645	145.2	124.459	143.052	180.438	202.705	165.771	69.289
2592005	HIBCH	NM_014362	6.28515	5.35296	7.11623	12.7507	8.83773	9.99461	3.40088	3.26133	4.93073	3.1872	2.92342	3.33639	4.8076	2.89245	2.91136			377.109	321.178	426.974	765.042	530.264	599.676	204.053	195.68	295.844	191.232	175.405	200.183	288.456	173.547	174.682
3194810	PHPT1	NM_014172	8.27848	9.29142	7.98133	12.4507	14.4179	13.2186	8.34318	9.31114	9.16654	9.38715	7.86135	6.41427	5.15266	5.73495	6.46144			496.709	557.485	478.88	747.039	865.076	793.119	500.591	558.668	549.992	563.229	471.681	384.856	309.16	344.097	387.686
3689880	SHCBP1	NM_024745	2.38355	2.65028	2.44056	3.18477	2.94801	3.1219	2.1726	1.73059	1.84028	1.93208	2.13994	2.1275	1.83913	1.58523	1.80414			143.013	159.017	146.434	191.086	176.881	187.314	130.356	103.835	110.417	115.925	128.396	127.65	110.348	95.1136	108.249
3990795	RBMX2	NM_016024	4.05619	4.54637	4.72125	6.65768	6.91243	7.35592	1.74941	3.07042	2.36187	2.66919	3.07296	3.48634	2.93353	2.66211	2.66159			243.371	272.782	283.275	399.461	414.746	441.355	104.965	184.225	141.712	160.152	184.377	209.18	176.012	159.727	159.696
2489035	DGUOK	NM_080916	4.65783	4.6295	5.80634	10.7693	10.245	10.4269	4.77485	6.18201	4.14642	5.26898	4.12889	5.72716	5.1418	4.76251	4.29696			279.47	277.77	348.381	646.16	614.702	625.614	286.491	370.92	248.785	316.139	247.733	343.63	308.508	285.751	257.818
3334954	CAPN1	NM_005186	11.1268	11.2121	9.93715	8.06337	9.14636	8.63751	15.0943	12.7083	13.0289	12.7377	12.459	14.0571	9.64755	10.8407	16.127			667.608	672.729	596.229	483.802	548.782	518.251	905.656	762.496	781.732	764.26	747.54	843.424	578.853	650.439	967.619
3821805	MORG1	NM_001099737	4.50937	5.11449	4.55518	5.93578	5.90521	6.22665	4.06591	4.66267	4.35333	4.00509	4.34718	4.86347	3.43429	3.79737	4.34646			270.562	306.869	273.311	356.147	354.313	373.599	243.955	279.76	261.2	240.305	260.831	291.808	206.057	227.842	260.788
3851589	C19orf56	ENST00000222190	8.13889	9.15867	9.23642	15.4302	16.8878	14.7462	8.43	10.8657	8.78702	8.35571	10.2469	8.50256	5.2444	5.37783	8.5402			488.333	549.52	554.185	925.815	1013.27	884.775	505.8	651.94	527.221	501.342	614.812	510.153	314.664	322.67	512.412
2358855	ZNF687	NM_020832	4.30247	3.76555	3.94961	2.98738	3.10296	2.96248	4.54621	5.64446	4.786	4.40852	4.63044	6.08123	6.48388	5.31765	6.95387			258.148	225.933	236.977	179.243	186.178	177.749	272.773	338.668	287.16	264.511	277.826	364.874	389.033	319.059	417.232
3766415	SMARCD2	NM_001098426	7.69766	9.39922	8.45553	6.05969	6.14231	6.11642	10.6332	8.98497	9.54287	9.34622	8.70778	10.8948	8.15413	8.58858	14.1963			461.859	563.953	507.332	363.581	368.539	366.985	637.991	539.098	572.572	560.773	522.467	653.69	489.248	515.315	851.776
3445786	ARHGDIB	NM_001175	2.89558	3.81471	3.94192	5.57891	6.87938	6.41277	2.72666	3.2717	2.37199	2.23257	2.25047	1.59816	1.56772	1.5902	1.98789			173.735	228.883	236.515	334.735	412.763	384.766	163.6	196.302	142.319	133.954	135.028	95.8895	94.0635	95.4123	119.274
2986493	PSMB1	NM_002793	5.94369	4.67341	6.46439	5.66274	5.58987	5.67646	2.87453	3.38704	3.30225	2.35146	2.90357	3.28419	2.45831	2.45561	2.69457			356.622	280.404	387.864	339.764	335.392	340.588	172.472	203.222	198.135	141.088	174.214	197.052	147.498	147.336	161.674
2698565	TFDP2	NM_006286	6.2796	5.01253	6.92559	8.17352	7.65732	8.47142	4.89307	4.23362	4.61338	4.14374	3.92866	4.41728	5.58101	4.38332	4.35863			376.776	300.752	415.536	490.411	459.439	508.285	293.584	254.017	276.803	248.625	235.719	265.037	334.861	262.999	261.518
3751541	GIT1	NM_001085454	4.43992	6.56451	5.5013	3.00651	3.50181	3.12611	6.55647	6.16634	6.21942	5.61845	6.33032	6.39164	5.23549	5.04538	9.33941			266.395	393.871	330.078	180.391	210.109	187.567	393.388	369.981	373.165	337.107	379.819	383.499	314.129	302.723	560.365
2521446	COQ10B	NM_025147	6.93465	5.43363	6.86548	3.71379	3.03152	3.35007	4.69908	4.18307	5.00687	4.49781	4.63445	7.01515	9.23009	5.13851	5.87475			416.079	326.018	411.929	222.827	181.891	201.004	281.945	250.984	300.412	269.869	278.067	420.909	553.806	308.311	352.485
2645275	SLC25A36	NM_001104647	6.86389	5.27081	6.44043	9.23949	6.37832	7.50174	3.76409	3.43453	4.17503	3.25066	3.60434	4.30785	8.48325	4.95467	2.36628			411.834	316.249	386.426	554.369	382.699	450.104	225.846	206.072	250.502	195.04	216.26	258.471	508.995	297.28	141.977
2693081	ZNF148	NM_021964	4.42018	3.29655	3.45611	3.76227	2.93089	3.09234	1.80144	1.99778	2.18147	2.07186	1.9726	2.75402	2.88784	2.87472	1.47511			265.211	197.793	207.366	225.736	175.853	185.54	108.086	119.867	130.888	124.312	118.356	165.241	173.27	172.483	88.5066
2799184	NDUFS6	NM_004553	6.30104	5.50891	9.09601	13.4462	12.0147	13.8985	4.64801	5.0676	4.06738	3.8044	2.94649	3.28005	2.53542	2.0945	3.58869			378.062	330.535	545.761	806.772	720.88	833.909	278.881	304.056	244.043	228.264	176.789	196.803	152.125	125.67	215.321
2901620	HLA-E	NM_005516	13.1989	12.1249	11.5958	9.49519	10.3138	9.93669	13.0431	12.5413	12.7115	12.9403	13.8203	10.5906	10.6642	11.1467	17.9915			791.936	727.494	695.751	569.711	618.83	596.201	782.587	752.479	762.691	776.42	829.217	635.438	639.852	668.804	1079.49
3120066	MAF1	NM_032272	14.309	12.5345	13.2522	8.72536	9.97487	7.89155	12.9782	13.9536	13.8581	14.0457	12.5025	14.9639	10.8647	12.9452	19.6797			858.541	752.069	795.131	523.522	598.492	473.493	778.694	837.215	831.487	842.741	750.152	897.835	651.884	776.714	1180.78
3334304	DNAJC4	NM_005528	5.09489	5.35727	5.81482	6.94577	7.03741	7.42547	6.29166	6.26934	5.9856	5.93849	6.09466	5.56254	5.07381	5.56894	6.80082			305.693	321.436	348.889	416.746	422.245	445.528	377.5	376.16	359.136	356.309	365.68	333.752	304.429	334.136	408.049
3563317	RPS29	NM_001030001	26.3724	27.3904	29.0355	15.4363	15.3221	17.3444	10.6092	10.0985	15.4736	13.6321	13.4792	8.96388	9.22837	12.5347	3.62833			1582.34	1643.43	1742.13	926.179	919.328	1040.66	636.554	605.911	928.416	817.927	808.751	537.833	553.702	752.079	217.7
3820443	ICAM1	NM_000201	4.37325	5.1514	5.28132	2.576	3.18021	3.24124	5.38317	4.88124	5.93969	4.94891	5.08916	7.7124	7.37788	7.73757	8.37912			262.395	309.084	316.879	154.56	190.813	194.474	322.99	292.874	356.381	296.934	305.349	462.744	442.673	464.254	502.747
2954489	C6orf108	NM_199184	16.512	11.5472	13.3218	24.1827	30.6439	23.8838	12.6548	13.975	11.2457	11.2577	10.8974	8.03596	7.65595	8.01544	9.38449			990.717	692.829	799.31	1450.96	1838.64	1433.03	759.288	838.501	674.742	675.463	653.841	482.157	459.357	480.926	563.07
3704980	FANCA	NM_000135	3.61746	4.18165	4.72672	4.08085	4.39357	4.31385	7.4179	6.47638	6.45974	5.91612	6.42768	5.06781	6.75496	5.0338	5.01595			217.048	250.899	283.603	244.851	263.614	258.831	445.074	388.583	387.585	354.967	385.661	304.069	405.298	302.028	300.957
3951887	ATP6V1E1	NM_001696	4.12578	6.69567	5.96375	7.05242	7.41849	6.80269	3.13668	3.54051	3.35059	3.34453	3.47824	4.39126	3.27169	3.49976	4.60797			247.547	401.74	357.825	423.145	445.109	408.162	188.201	212.431	201.036	200.672	208.694	263.476	196.302	209.986	276.478
3841076	MYADM	NM_001020818	5.84646	7.8979	7.853	3.88414	4.10964	3.97207	5.94114	6.40126	6.57907	7.0224	6.38848	8.39663	4.59248	8.01456	9.95844			350.787	473.874	471.18	233.049	246.578	238.324	356.468	384.075	394.744	421.344	383.309	503.798	275.549	480.874	597.506
3937847	LZTR1	NM_006767	5.1942	6.38761	6.1969	4.18837	4.52678	4.5362	8.1827	6.92805	7.37294	6.53016	7.26688	6.91255	5.45013	4.56771	8.71906			311.652	383.257	371.814	251.302	271.607	272.172	490.962	415.683	442.376	391.809	436.013	414.753	327.008	274.063	523.143
2346934	MTF2	NM_007358	3.61628	2.15518	2.64975	3.47469	3.22831	3.05805	1.13493	1.437	1.41461	1.59823	1.3835	1.92381	2.23722	1.78847	1.34744			216.977	129.311	158.985	208.482	193.699	183.483	68.0959	86.2203	84.8767	95.8939	83.01	115.428	134.233	107.308	80.8461
2573786	MKI67IP	NM_032390	4.6989	5.35428	5.12478	4.22352	4.65464	4.59338	2.70692	3.50658	3.40355	2.99482	2.7815	3.61282	3.56757	3.20602	3.00751			281.934	321.257	307.487	253.411	279.279	275.603	162.415	210.395	204.213	179.689	166.89	216.769	214.054	192.361	180.45
2988726	FSCN1	NM_003088	11.4647	12.3401	9.65625	7.48729	8.54608	7.22242	14.4035	14.743	16.4386	12.2841	14.4795	13.3195	14.5379	10.442	19.3606			687.885	740.404	579.375	449.237	512.765	433.345	864.208	884.579	986.317	737.047	868.772	799.171	872.272	626.518	1161.64
2598496	MREG	NM_018000	8.78784	7.42604	8.12438	4.79058	4.28654	3.92898	6.63512	7.89646	7.47536	5.94422	7.28352	8.55562	7.29275	7.30312	6.80053			527.271	445.562	487.463	287.435	257.192	235.739	398.107	473.787	448.522	356.653	437.011	513.337	437.565	438.187	408.032
3244622	ALOX5	NM_000698	9.52295	12.928	11.5524	8.6959	9.3005	9.20424	15.542	14.7796	14.2314	14.0384	15.0912	15.4297	12.7256	13.0253	20.2479			571.377	775.682	693.145	521.754	558.03	552.254	932.517	886.778	853.883	842.305	905.473	925.779	763.538	781.52	1214.88
3351675	CXCR5	NM_001716	3.913	4.09952	6.27232	1.54223	1.29765	2.51265	5.96502	5.60061	6.8002	6.0892	6.05168	9.83983	7.0563	6.97656	9.61951			234.78	245.971	376.339	92.534	77.8588	150.759	357.901	336.037	408.012	365.352	363.101	590.39	423.378	418.594	577.17
3632298	ADPGK	NR_023318	7.59322	8.12304	8.11253	7.95371	6.95198	7.40645	10.501	9.16272	9.69326	9.94086	10.1511	9.64431	10.9305	10.7447	8.61092			455.593	487.382	486.752	477.223	417.119	444.387	630.06	549.763	581.595	596.452	609.065	578.659	655.827	644.679	516.655
3056108	BCL7B	NM_001707	5.54746	7.50212	7.54086	3.7541	4.08757	3.77845	7.62726	8.60007	6.61861	6.96727	7.35892	8.43313	7.90197	8.11029	10.4537			332.848	450.127	452.451	225.246	245.254	226.707	457.636	516.004	397.116	418.036	441.535	505.988	474.118	486.617	627.221
3706113	HIC1	NM_001098202	3.68972	3.64766	3.02873	2.08137	2.67554	2.3423	4.12158	4.23971	4.72725	4.82555	3.90605	3.24918	3.0008	4.44566	5.99265			221.383	218.859	181.724	124.882	160.533	140.538	247.295	254.383	283.635	289.533	234.363	194.951	180.048	266.74	359.559
2488038	NAGK	NM_017567	6.20459	3.99469	5.1094	9.02861	9.67333	9.40363	4.71611	4.96875	4.46836	3.88831	4.08206	3.58872	2.88991	2.55072	5.03226			372.275	239.682	306.564	541.717	580.4	564.218	282.967	298.125	268.102	233.299	244.924	215.323	173.395	153.043	301.935
3538893	PRKCH	NM_006255	2.65368	3.3248	4.74419	5.8235	6.58137	5.6876	2.10285	2.50774	2.23943	2.27798	2.58138	3.1845	3.002	2.56346	4.11712			159.221	199.488	284.651	349.41	394.882	341.256	126.171	150.464	134.366	136.679	154.883	191.07	180.12	153.808	247.027
2824089	SNORA13	NR_002922	4.5216	3.75711	5.11807	9.27382	8.37662	7.90294	3.78506	4.69012	3.17711	3.32622	3.03678	4.40528	4.94613	4.41372	4.43328			271.296	225.427	307.084	556.429	502.597	474.177	227.104	281.407	190.627	199.573	182.207	264.317	296.768	264.823	265.997
2869880	EFNA5	NM_001962	2.47566	1.39742	2.59424	6.27384	5.89146	5.29804	2.48328	2.21956	2.17033	2.06626	2.15958	2.9363	5.96894	2.7335	3.97804			148.539	83.845	155.654	376.43	353.487	317.883	148.997	133.173	130.22	123.976	129.575	176.178	358.137	164.01	238.682
2946364	HIST1H3F	NM_021018	19.3173	12.7298	15.6561	7.37339	6.16452	6.08343	20.0018	21.9327	13.3158	21.2139	17.6275	20.4243	16.7463	18.9094	27.8934			1159.04	763.787	939.366	442.403	369.871	365.006	1200.11	1315.96	798.949	1272.83	1057.65	1225.46	1004.78	1134.56	1673.61
3076489	MRPS33	NM_016071	11.0451	10.3856	14.0833	12.4156	12.9303	16.1651	7.45246	7.97897	6.82349	7.20402	6.48746	9.12045	7.60139	5.20962	7.73319			662.704	623.136	844.996	744.933	775.816	969.904	447.148	478.738	409.409	432.241	389.247	547.227	456.083	312.577	463.991
3093259	MAK16	NM_032509	2.88396	2.31731	2.5897	1.45427	1.31752	1.5143	2.06527	1.68534	1.71885	1.73985	1.60905	2.41788	2.54706	1.30179	1.34079			173.038	139.039	155.382	87.2563	79.0509	90.858	123.916	101.12	103.131	104.391	96.5428	145.073	152.824	78.1076	80.4475
3096171	POLB	NM_002690	8.53342	7.72981	9.71627	13.0293	11.9991	12.3334	7.40296	8.04501	7.29641	6.12973	6.49157	8.34122	8.7248	8.45207	6.18712			512.005	463.788	582.976	781.755	719.947	740.004	444.177	482.7	437.784	367.784	389.494	500.473	523.488	507.124	371.227
3866605	NAPA	NM_003827	8.77839	11.4897	10.8306	6.56644	6.38645	6.51363	11.4487	11.2303	10.7172	9.74698	9.76894	13.3726	7.89135	10.101	18.057			526.704	689.381	649.834	393.986	383.187	390.818	686.919	673.819	643.034	584.819	586.136	802.358	473.481	606.063	1083.42
3922921	NDUFV3	NM_021075	2.75984	2.65605	2.49664	3.36148	4.04477	3.38178	1.97659	2.39206	2.09917	2.34591	1.95865	2.80537	2.57033	2.75802	3.31487			165.591	159.363	149.798	201.689	242.686	202.907	118.596	143.524	125.95	140.755	117.519	168.322	154.22	165.481	198.892
3959631	EIF3D	NM_003753	4.94518	4.8805	5.72651	7.782	8.86023	8.41245	5.27128	6.22102	4.95313	5.31114	4.96666	5.16631	4.22607	4.69344	6.30067			296.711	292.83	343.591	466.92	531.614	504.747	316.277	373.261	297.188	318.668	298	309.979	253.564	281.606	378.04
2403111	WASF2	NM_006990	4.3078	3.68851	4.33116	3.0753	3.01141	2.58615	4.42331	4.52623	4.46618	4.02614	4.33447	3.09499	3.86092	4.21263	4.05486			258.468	221.311	259.869	184.518	180.684	155.169	265.398	271.574	267.971	241.568	260.068	185.699	231.655	252.758	243.292
2814642	MCCC2	NM_022132	11.7391	10.2424	11.149	9.59999	8.56622	9.22853	13.0147	11.9484	12.3604	12.3279	11.8909	10.8289	12.398	11.7725	7.20239			704.348	614.542	668.939	576	513.973	553.712	780.882	716.906	741.623	739.675	713.456	649.735	743.88	706.351	432.143
3322048	C11orf58	NM_014267	4.68138	3.52024	4.5805	7.5452	7.23912	6.13324	2.43061	3.47096	2.43866	2.06914	2.90431	3.00727	3.60046	3.17123	2.67409			280.883	211.215	274.83	452.712	434.347	367.995	145.837	208.258	146.319	124.149	174.259	180.436	216.027	190.274	160.445
3702382	TAF1C	NM_005679	4.16597	4.74739	5.16368	3.81399	4.2443	4.15224	6.71342	6.63512	6.01085	6.07206	5.74691	5.6232	5.54052	4.9107	7.60566			249.958	284.844	309.821	228.84	254.658	249.134	402.805	398.107	360.651	364.324	344.815	337.392	332.431	294.642	456.339
3845647	MKNK2	NM_199054	5.39584	7.88944	6.62687	4.6951	4.57721	4.5415	8.53565	8.52848	8.61657	7.64883	8.16499	6.50409	6.97159	7.3555	9.093			323.751	473.366	397.612	281.706	274.633	272.49	512.139	511.709	516.994	458.93	489.899	390.246	418.295	441.33	545.58
3130211	PPP2CB	NM_001009552	2.49115	2.67216	2.70222	3.02345	2.76958	2.86524	2.06895	1.71735	2.09782	1.96862	2.12455	4.04444	3.22895	2.7278	3.31409			149.469	160.329	162.133	181.407	166.175	171.914	124.137	103.041	125.869	118.117	127.473	242.666	193.737	163.668	198.845
3871256	SAPS1	NM_014931	3.77424	4.0427	3.84109	2.21207	2.85849	2.66404	3.98318	4.12244	3.79767	3.68178	3.70586	2.96637	1.92492	2.81877	5.79556			226.454	242.562	230.465	132.724	171.509	159.842	238.991	247.346	227.86	220.907	222.351	177.982	115.495	169.126	347.734
2738466	SCYE1	NM_004757	6.55122	5.47453	7.14886	7.34405	6.09087	6.66999	3.64614	4.40107	3.05392	3.52759	3.50781	5.19751	4.12613	4.64653	3.26096			393.073	328.472	428.932	440.643	365.452	400.2	218.768	264.064	183.235	211.655	210.469	311.85	247.568	278.792	195.658
3940185	SNRPD3	NM_004175	5.00538	6.15299	7.42191	9.59102	9.27556	9.00162	4.28676	4.57417	4.85284	5.38206	4.39567	6.64172	5.73349	4.71647	5.82277			300.323	369.18	445.315	575.461	556.533	540.097	257.206	274.45	291.17	322.923	263.74	398.503	344.009	282.988	349.366
2576554	FAM128A	NM_001085365	10.727	8.12906	7.47613	20.3007	18.9395	16.8698	11.25	9.30392	10.9362	11.473	11.6191	8.16593	7.08444	7.53233	5.98228			643.622	487.744	448.568	1218.04	1136.37	1012.19	674.999	558.235	656.174	688.383	697.148	489.956	425.067	451.94	358.937
3723378	FMNL1	NM_005892	3.07066	3.50866	2.96525	1.87812	2.14768	1.96007	3.09491	3.33531	2.74722	2.8055	3.22403	1.7413	1.57508	2.01856	3.37834			184.239	210.519	177.915	112.687	128.861	117.604	185.695	200.118	164.833	168.33	193.442	104.478	94.5047	121.114	202.7
3643229	RHOT2	NM_138769	5.73305	5.82446	5.55226	5.32868	5.72754	5.14914	6.81417	6.96221	6.65418	6.71512	6.29307	3.99162	3.00829	3.74811	5.83426			343.983	349.468	333.136	319.721	343.653	308.948	408.85	417.733	399.251	402.907	377.584	239.497	180.498	224.887	350.055
3952718	UFD1L	NM_005659	3.63834	4.4385	5.40148	8.40293	8.37707	7.8365	3.24443	3.52558	2.68846	3.00717	4.24984	3.40287	3.7242	3.13245	4.33363			218.301	266.31	324.089	504.176	502.624	470.19	194.666	211.535	161.308	180.43	254.99	204.172	223.452	187.947	260.018
3821893	JUNB	NM_002229	5.36592	5.81713	6.48115	4.55611	4.82956	4.28584	8.14999	7.65706	9.27773	7.53529	6.87282	9.31111	7.19602	7.94416	13.2774			321.955	349.028	388.869	273.367	289.773	257.15	489	459.423	556.664	452.117	412.369	558.667	431.761	476.65	796.643
2515183	C2orf37	NM_025000	8.9106	8.63788	9.31412	7.13625	5.93453	6.15256	9.6721	8.63372	9.71428	9.27534	10.4129	9.61935	12.5837	12.566	8.85876			534.636	518.273	558.847	428.175	356.072	369.154	580.326	518.023	582.857	556.52	624.773	577.161	755.021	753.962	531.526
2495446	INPP4A	NM_004027	4.78796	4.51937	5.1555	4.34389	4.28226	4.0273	6.37554	5.78539	6.54123	5.54903	5.76113	5.50647	6.0839	5.47907	5.61959			287.277	271.162	309.33	260.633	256.935	241.638	382.533	347.124	392.474	332.942	345.668	330.388	365.034	328.744	337.175
2526980	XRCC5	NM_021141	5.34642	3.74385	4.27309	4.60235	4.48242	4.81349	2.95728	2.88198	2.40447	2.59795	2.49425	1.91318	1.32349	2.13655	2.1732			320.785	224.631	256.385	276.141	268.945	288.81	177.437	172.919	144.268	155.877	149.655	114.791	79.4095	128.193	130.392
3190394	URM1	NM_030914	8.48877	10.317	9.72579	8.7247	8.81681	8.98073	14.1122	14.8415	14.1667	12.1311	12.3065	12.2268	9.16378	10.0142	14.0755			509.326	619.023	583.547	523.482	529.009	538.844	846.735	890.488	850.001	727.863	738.388	733.608	549.827	600.852	844.531
3740367	SLC43A2	NM_152346	5.04879	5.72389	5.29098	2.92954	3.82716	3.29217	5.20201	5.02459	4.61821	5.17232	4.88839	6.81636	5.00779	5.25538	8.89321			302.927	343.433	317.459	175.773	229.63	197.53	312.12	301.475	277.092	310.339	293.304	408.982	300.467	315.323	533.593
3830277	USF2	NM_003367	10.263	10.8454	9.90639	9.10719	9.27667	8.73956	11.9344	13.3662	11.5533	11.495	12.5962	10.0292	9.28622	10.3559	13.3777			615.778	650.727	594.383	546.431	556.6	524.373	716.065	801.972	693.195	689.702	755.773	601.751	557.173	621.352	802.661
3894995	SNRPB	NM_003091	5.07555	5.72641	6.66364	9.65229	11.9875	11.9845	6.11311	5.89589	5.51584	4.85205	4.39639	5.33794	4.18383	3.76263	5.46322			304.533	343.585	399.819	579.137	719.247	719.072	366.786	353.753	330.95	291.123	263.783	320.276	251.03	225.758	327.793
3945133	POLR2F	NM_021974	4.28815	5.54166	6.63378	12.9997	15.0007	13.1226	5.28244	6.6375	3.85029	4.31248	4.76081	3.98648	3.59611	3.2748	6.58523			257.289	332.5	398.027	779.981	900.042	787.354	316.946	398.25	231.017	258.749	285.649	239.189	215.766	196.488	395.114
3960388	PLA2G6	NM_003560	5.33491	7.21354	6.17432	5.67652	5.61209	5.44654	8.39789	9.03038	8.19008	9.3206	8.73445	6.60924	7.37058	7.12551	8.14928			320.095	432.812	370.459	340.591	336.726	326.792	503.873	541.823	491.405	559.236	524.067	396.554	442.235	427.53	488.957
3834519	ARHGEF1	NM_199002	7.35341	7.83571	6.98189	6.96669	7.83427	7.0322	10.024	11.7694	10.0999	9.75315	9.73074	8.56041	8.2677	9.34936	11.94			441.204	470.143	418.914	418.001	470.056	421.932	601.439	706.163	605.991	585.189	583.845	513.625	496.062	560.962	716.399
2961929	HMGN3	NM_004242	7.21634	8.2946	12.0127	11.8096	9.72466	12.7962	4.48885	4.035	4.77606	3.21623	3.01203	2.92158	3.77428	2.23297	1.881			432.98	497.676	720.76	708.578	583.48	767.771	269.331	242.1	286.563	192.974	180.722	175.295	226.457	133.978	112.86
3844855	C19orf22	BC012775	7.96794	8.95492	8.61154	7.59826	8.62647	7.66276	10.7072	10.1556	11.7601	10.806	11.3947	9.01136	7.4493	7.73639	11.7939			478.077	537.295	516.692	455.896	517.588	459.765	642.433	609.334	705.605	648.363	683.684	540.681	446.958	464.184	707.637
2890326	TBC1D9B	NM_198868	5.56907	4.95058	6.31432	4.95946	4.17283	4.25452	8.50306	8.67005	8.18077	6.8301	7.51672	6.05414	6.23893	6.60146	8.38107			334.144	297.035	378.859	297.567	250.37	255.271	510.184	520.203	490.846	409.806	451.003	363.248	374.336	396.087	502.864
2932928	ARID1B	NM_017519	6.65247	5.94753	7.68456	4.55175	3.67204	4.23719	9.24269	8.24106	8.37646	7.74706	6.76528	7.85176	9.07254	9.86418	6.96495			399.148	356.852	461.074	273.105	220.322	254.231	554.562	494.463	502.588	464.824	405.917	471.105	544.352	591.851	417.897
3235516	CAMK1D	NM_153498	2.29287	2.85222	2.51339	2.92124	2.84228	3.23445	1.17437	1.52574	1.36116	1.83408	1.19188	0.920895	2.12005	0.920195	1.17115			137.572	171.133	150.803	175.274	170.537	194.067	70.462	91.5443	81.6694	110.045	71.5131	55.2537	127.203	55.2117	70.2692
3571347	NUMB	NM_001005743	1.87223	2.26252	2.10871	2.07169	2.1469	2.07633	2.6586	2.60033	2.73259	2.88245	2.72378	3.11585	3.11362	2.57294	2.80222			112.334	135.751	126.523	124.302	128.814	124.58	159.516	156.02	163.955	172.947	163.427	186.951	186.817	154.377	168.133
3790479	SEC11C	NM_033280	10.0306	15.0139	14.2736	15.5513	15.4605	17.6035	8.20132	7.74253	7.61573	6.51328	5.78834	8.6768	6.01649	7.43215	7.21785			601.837	900.837	856.416	933.075	927.632	1056.21	492.079	464.552	456.944	390.797	347.3	520.608	360.989	445.929	433.071
3868681	KLK1	NM_002257	8.10118	9.46963	8.68395	16.5429	13.2444	14.5021	7.28202	5.83485	8.09732	6.88919	5.24125	6.5814	7.43311	10.0893	4.28467			486.071	568.178	521.037	992.576	794.667	870.124	436.921	350.091	485.839	413.351	314.475	394.884	445.987	605.355	257.08
4011889	ZMYM3	NM_201599	5.81516	8.4146	8.25053	5.78213	4.86607	5.28419	11.1331	9.91082	10.9394	9.84642	10.2437	11.584	10.9209	12.2562	15.186			348.909	504.876	495.032	346.928	291.964	317.052	667.986	594.649	656.363	590.785	614.62	695.039	655.253	735.372	911.162
2953711	TFEB	NM_007162	7.64394	6.40137	7.56462	5.42465	5.22962	5.22999	7.52979	8.46507	7.68285	7.16663	7.57466	7.82127	7.18507	7.23793	9.54392			458.636	384.082	453.877	325.479	313.777	313.799	451.787	507.904	460.971	429.998	454.48	469.276	431.104	434.276	572.635
3649890	ABCC1	NM_004996	4.26659	5.63951	5.10741	3.9816	3.841	3.74817	7.71176	6.0581	6.68473	6.3805	6.45965	5.79758	6.3543	6.72297	7.79009			255.995	338.371	306.445	238.896	230.46	224.89	462.706	363.486	401.084	382.83	387.579	347.855	381.258	403.378	467.405
3638819	CIB1	NM_006384	7.11544	7.72298	9.56552	13.4924	13.1696	12.8187	8.00618	7.47779	7.48103	6.01986	6.89839	8.00686	5.50063	5.89007	7.30131			426.927	463.379	573.931	809.546	790.175	769.121	480.371	448.667	448.862	361.192	413.904	480.411	330.038	353.404	438.079
2622912	MAPKAPK3	NM_004635	19.0602	13.987	14.4564	9.84325	10.4004	10.3832	18.1206	17.7548	17.015	16.1914	16.4136	19.7989	12.5226	19.7809	19.8536			1143.61	839.217	867.386	590.595	624.022	622.99	1087.24	1065.29	1020.9	971.482	984.814	1187.93	751.357	1186.85	1191.22
3761054	COPZ2	NM_016429	6.97361	6.99234	5.35233	11.2393	12.8965	12.9646	8.31374	7.01354	7.36138	6.66663	8.16571	5.54228	5.79617	6.75558	5.92766			418.416	419.541	321.14	674.357	773.79	777.879	498.824	420.813	441.683	399.998	489.943	332.537	347.77	405.335	355.66
2342391	TYW3	NM_138467	5.83965	4.33723	5.45646	9.57419	7.36248	7.26073	3.00919	4.02806	3.21117	2.46353	3.26443	3.88179	3.43337	4.50949	3.22998			350.379	260.234	327.388	574.451	441.749	435.644	180.552	241.684	192.67	147.812	195.866	232.907	206.002	270.569	193.799
3611744	LRRK1	NM_024652	2.07575	2.57666	2.30168	2.26213	2.57201	2.41551	3.07557	3.29187	3.29108	3.16639	3.31769	1.97122	2.09417	2.38763	2.35107			124.545	154.6	138.101	135.728	154.321	144.93	184.534	197.512	197.465	189.983	199.061	118.273	125.65	143.258	141.064
3748026	TOM1L2	NM_001082968	2.07342	2.19104	2.14445	2.14227	2.42385	2.1012	3.10736	2.80345	3.19524	3.70641	3.22109	2.2724	2.75069	2.86341	3.38887			124.405	131.463	128.667	128.536	145.431	126.072	186.441	168.207	191.715	222.385	193.265	136.344	165.042	171.804	203.332
4000944	RBBP7	NM_002893	8.58079	9.78865	9.44638	11.6603	11.2247	11.2387	8.23008	8.58119	8.4527	8.14137	9.2788	7.93994	6.83712	6.5658	7.87666			514.848	587.319	566.783	699.621	673.484	674.32	493.805	514.872	507.162	488.482	556.728	476.396	410.227	393.948	472.6
2326018	LDLRAP1	NM_015627	3.87389	3.67059	3.96655	4.54728	5.6062	4.94613	5.41686	5.37827	5.36452	5.09591	5.52163	6.73401	6.66063	5.1012	7.98645			232.433	220.235	237.993	272.837	336.372	296.768	325.012	322.696	321.871	305.754	331.298	404.041	399.638	306.072	479.187
2407729	RRAGC	NM_022157	3.86608	2.58841	3.11287	3.56228	3.8423	3.11484	1.44245	2.01629	1.76876	1.48438	1.48327	2.1192	2.5574	1.87372	2.01668			231.965	155.305	186.772	213.737	230.538	186.89	86.5469	120.977	106.126	89.0628	88.9962	127.152	153.444	112.423	121.001
2882098	SPARC	NM_003118	6.93509	5.98811	7.96739	4.79907	4.17249	4.2346	7.57184	7.35557	7.59933	6.50213	7.35617	7.96979	7.57862	7.59645	8.59789			416.106	359.287	478.044	287.944	250.35	254.076	454.31	441.334	455.96	390.128	441.37	478.188	454.717	455.787	515.873
3442054	CHD4	NM_001273	4.99841	5.79894	5.55463	6.13619	5.69124	6.03694	4.29924	3.03931	2.90209	3.04787	3.18589	2.65348	1.6331	2.58264	3.48285			299.905	347.936	333.278	368.171	341.474	362.216	257.955	182.358	174.125	182.872	191.154	159.209	97.9861	154.958	208.971
3554728	MTA1	NM_004689	8.08613	10.7624	9.50246	6.98274	6.68218	7.16654	11.2733	11.1817	10.8751	10.3755	10.4227	10.6569	8.60607	9.2064	12.8771			485.168	645.747	570.148	418.964	400.931	429.993	676.397	670.905	652.505	622.528	625.362	639.414	516.364	552.384	772.623
3678369	ROGDI	NM_024589	12.1709	11.9708	11.1097	8.28252	10.4987	10.2351	15.0052	17.9508	18.8108	15.8717	15.3272	13.0352	9.05361	9.42672	9.61475			730.252	718.25	666.583	496.951	629.923	614.106	900.31	1077.05	1128.65	952.302	919.635	782.111	543.217	565.603	576.885
3697218	VAC14	NM_018052	5.36439	7.41793	7.34641	4.78061	4.75122	4.62418	7.97129	8.2989	7.93366	8.94433	8.12437	9.92951	8.58238	9.31798	10.2096			321.863	445.076	440.784	286.837	285.073	277.451	478.278	497.934	476.02	536.66	487.462	595.77	514.943	559.079	612.579
3860101	NFKBID	NM_139239	5.35206	6.34632	6.27874	4.05173	4.67687	4.45557	7.5331	6.79888	8.00556	6.97159	6.42134	6.77272	6.97131	6.17895	8.13205			321.124	380.779	376.724	243.104	280.612	267.334	451.986	407.933	480.334	418.295	385.28	406.363	418.279	370.737	487.923
2326749	ZDHHC18	NM_032283	9.60769	8.28096	7.41172	5.96155	5.99655	5.7428	8.76471	10.9414	9.70793	9.48177	10.6218	9.59817	8.03153	10.9299	12.1395			576.461	496.858	444.703	357.693	359.793	344.568	525.882	656.484	582.476	568.906	637.306	575.89	481.892	655.793	728.367
2946319	HIST1H4D	NM_003539	14.8404	12.9031	15.0163	7.03284	7.54817	6.00863	11.2796	13.6356	9.67893	13.1847	11.1537	15.955	13.0272	8.53777	24.506			890.424	774.185	900.977	421.97	452.89	360.518	676.773	818.135	580.736	791.082	669.219	957.3	781.633	512.266	1470.36
3645626	IL32	NM_001012631	22.2688	17.8996	17.316	23.1662	23.7259	21.1986	30.0922	33.6534	27.9618	32.6942	31.3102	21.9283	11.5968	24.5654	16.7198			1336.13	1073.98	1038.96	1389.97	1423.56	1271.92	1805.53	2019.2	1677.71	1961.65	1878.61	1315.7	695.806	1473.93	1003.19
3861581	ECH1	NM_001398	10.8404	9.99764	9.47466	18.2062	21.7431	19.3968	10.5148	14.1661	9.89966	11.0387	9.91907	7.47955	5.257	6.49758	9.16497			650.426	599.858	568.479	1092.37	1304.58	1163.81	630.891	849.965	593.979	662.324	595.144	448.773	315.42	389.855	549.898
3757602	DHX58	NM_024119	4.92209	4.9692	6.01323	5.08514	5.38656	4.78947	7.60988	7.55422	7.47292	6.82543	6.95178	7.39917	5.35605	5.04284	9.4774			295.326	298.152	360.794	305.108	323.194	287.368	456.593	453.253	448.375	409.526	417.107	443.95	321.363	302.571	568.644
3965936	LMF2	NM_033200	7.68379	8.37997	7.32752	5.95998	5.62387	5.98624	7.99885	9.08994	8.56529	7.74255	9.26832	10.0089	7.00895	6.48578	10.2406			461.028	502.798	439.651	357.599	337.432	359.174	479.931	545.396	513.917	464.553	556.099	600.532	420.537	389.147	614.436
2548402	EIF2AK2	NM_002759	5.90508	5.9077	5.8065	3.91252	3.19028	3.71203	4.18131	3.60882	4.59226	3.86736	3.96565	2.83005	3.99718	3.0567	2.1212			354.305	354.462	348.39	234.751	191.417	222.722	250.879	216.529	275.536	232.042	237.939	169.803	239.831	183.402	127.272
3747522	TNFRSF13B	NM_012452	1.71526	2.07429	1.78545	2.69921	2.6259	2.79101	4.21704	3.58712	3.28226	2.88967	3.81684	0.656641	1.25402	1.75389	2.30267			102.915	124.458	107.127	161.953	157.554	167.461	253.022	215.227	196.935	173.38	229.01	39.3985	75.2411	105.234	138.16
3443857	CLECL1	NM_172004	5.61241	8.54306	7.05643	9.85414	9.69543	9.32021	4.82916	4.25937	4.55704	5.37407	3.93534	6.48883	5.32207	4.23827	4.96028			336.745	512.583	423.386	591.249	581.726	559.213	289.749	255.562	273.423	322.444	236.12	389.33	319.324	254.296	297.617
4045676	S100A13	NM_001024210	5.10819	3.24264	6.15902	23.1525	20.9837	18.6264	4.59855	8.33188	5.20026	3.64522	4.53498	4.34103	3.03527	6.18754	3.58562			306.492	194.559	369.541	1389.15	1259.02	1117.58	275.913	499.913	312.016	218.713	272.099	260.462	182.116	371.252	215.137
2674138	CCDC71	NM_022903	6.85712	4.78048	6.5763	3.72363	3.71175	3.74308	7.28642	6.46596	6.80771	6.26226	7.13704	9.36243	7.69498	7.43312	9.50856			411.427	286.829	394.578	223.418	222.705	224.585	437.185	387.957	408.463	375.735	428.222	561.746	461.699	445.987	570.513
3376556	ATL3	AK090822	4.23878	5.24629	5.51712	10.9144	7.79739	11.1912	4.13281	2.96079	3.82746	4.65142	3.68013	3.71165	5.22116	7.01823	2.26971			254.327	314.777	331.027	654.861	467.843	671.471	247.969	177.648	229.648	279.085	220.808	222.699	313.27	421.094	136.183
3473436	TESC	NM_017899	6.67131	7.19438	4.75359	12.3698	13.4215	12.6952	9.91377	10.8482	9.29521	9.39377	9.6747	7.37679	4.3448	7.71479	6.01028			400.279	431.663	285.215	742.189	805.287	761.713	594.826	650.89	557.712	563.626	580.482	442.608	260.688	462.888	360.617
2844203	CANX	NM_001746	5.578	5.28955	5.20104	6.6282	6.42923	7.06267	5.38194	4.92281	4.50156	4.95312	5.05369	3.25176	2.89755	3.90371	2.6825			334.68	317.373	312.062	397.692	385.754	423.76	322.916	295.369	270.093	297.187	303.222	195.106	173.853	234.222	160.95
2899095	HIST1H4A	NM_003538	30.3757	22.5605	21.1804	9.25648	10.5642	9.08298	25.0743	32.265	19.2323	21.423	28.976	20.9136	20.401	20.1983	24.8013			1822.54	1353.63	1270.82	555.389	633.852	544.979	1504.46	1935.9	1153.94	1285.38	1738.56	1254.82	1224.06	1211.9	1488.08
3304406	ACTR1A	NM_005736	7.10699	8.12886	7.78818	5.65178	6.02418	5.97353	10.1862	9.36968	8.19055	8.53584	8.42873	10.6418	7.58512	9.29903	15.5556			426.419	487.732	467.291	339.107	361.451	358.412	611.169	562.181	491.433	512.15	505.724	638.51	455.107	557.942	933.338
3603408	PSMA4	NM_002789	4.22909	6.65752	5.95499	8.51981	6.75794	8.77677	3.73517	3.03537	3.80739	3.42555	3.25578	3.71514	2.43092	2.69119	2.84842			253.745	399.451	357.299	511.189	405.476	526.606	224.11	182.122	228.443	205.533	195.347	222.908	145.855	161.472	170.905
3603932	FAH	NM_000137	10.0123	9.63873	11.7393	16.2903	18.9429	17.014	12.467	13.1507	13.2579	11.4187	11.329	11.8463	7.46745	10.0038	9.18739			600.736	578.324	704.357	977.42	1136.57	1020.84	748.02	789.041	795.476	685.119	679.74	710.779	448.047	600.229	551.244
3749010	ULK2	NM_014683	2.47062	3.14345	3.35337	5.25071	5.56219	6.20737	4.15708	3.37677	3.76699	3.57578	3.65976	4.2428	5.50292	4.70769	3.33147			148.237	188.607	201.202	315.043	333.732	372.442	249.425	202.606	226.019	214.547	219.586	254.568	330.175	282.462	199.888
3820612	SLC44A2	NM_020428	6.84265	7.70221	6.7705	6.89077	7.15607	6.90995	8.85355	8.17072	9.0567	9.1194	9.06038	10.3095	8.62044	10.7214	15.5907			410.559	462.132	406.23	413.446	429.364	414.597	531.213	490.243	543.402	547.164	543.623	618.569	517.226	643.281	935.444
3853453	FLJ21438	NM_022904	3.15662	4.11355	2.97517	6.41036	6.29222	6.53904	3.27357	4.35021	3.51395	3.44733	3.43112	2.93245	2.15237	2.53684	4.55256			189.397	246.813	178.51	384.621	377.533	392.342	196.414	261.013	210.837	206.84	205.867	175.947	129.142	152.21	273.153
3886938	WFDC2	NM_006103	4.08451	5.56428	4.07475	7.80176	8.36084	9.93264	4.50185	5.02018	4.79832	5.24763	4.99301	4.31844	4.47123	5.40386	4.33258			245.07	333.857	244.485	468.106	501.65	595.958	270.111	301.211	287.899	314.858	299.58	259.107	268.274	324.232	259.955
4021433	ELF4	NM_001421	3.60408	5.04569	5.45745	2.88774	2.49875	2.84928	6.07463	5.24453	5.75466	5.16585	5.40366	8.02987	7.94183	7.91367	10.609			216.245	302.742	327.447	173.264	149.925	170.957	364.478	314.672	345.28	309.951	324.219	481.792	476.51	474.82	636.537
2392584	TNFRSF14	NM_003820	7.1994	5.8283	6.19461	8.54478	9.42735	8.11477	9.92869	11.5038	9.34027	11.0234	10.7453	7.03542	6.93158	7.48474	10.2054			431.964	349.698	371.677	512.687	565.641	486.886	595.722	690.228	560.416	661.403	644.718	422.125	415.895	449.084	612.326
3848492	FCER2	NM_002002	26.5928	26.0386	23.5944	18.7862	21.6252	19.9275	28.6626	27.6564	27.6417	30.503	26.4337	24.233	17.7919	22.1917	24.5881			1595.57	1562.32	1415.66	1127.17	1297.51	1195.65	1719.76	1659.38	1658.5	1830.18	1586.02	1453.98	1067.52	1331.5	1475.29
2368198	CACYBP	NM_014412	8.63084	8.64739	8.45325	10.5627	9.59247	14.0188	3.93863	5.83893	5.58169	3.95849	4.23807	4.60887	5.67602	6.46605	3.11755			517.851	518.844	507.195	633.76	575.548	841.125	236.318	350.336	334.902	237.509	254.284	276.532	340.561	387.963	187.053
2678367	PDHB	NM_000925	4.58311	4.15192	5.65936	6.02829	5.98539	5.70013	3.41174	3.75268	3.27236	2.82264	3.2944	3.90827	3.00039	2.47395	4.15169			274.987	249.115	339.562	361.697	359.123	342.008	204.705	225.161	196.341	169.358	197.664	234.496	180.024	148.437	249.101
2372924	TROVE2	NM_004600	12.2141	9.4831	9.02275	10.2575	7.43991	9.33515	5.2874	4.31737	5.52647	4.2218	5.23643	5.96941	7.31931	4.80684	3.38687			732.847	568.986	541.365	615.447	446.395	560.109	317.244	259.042	331.588	253.308	314.186	358.165	439.158	288.41	203.212
2831209	PAIP2	NM_001033112	9.90532	10.0928	12.3013	10.1901	8.93007	12.1709	6.39087	6.90264	6.41524	5.57549	5.97398	6.06829	6.25378	5.67809	6.15721			594.319	605.566	738.081	611.409	535.804	730.257	383.452	414.159	384.914	334.529	358.439	364.098	375.227	340.685	369.433
2891341	IRF4	NM_002460	5.26675	5.1711	5.20876	4.38863	4.31255	4.14043	4.93501	5.55584	5.42093	5.02821	5.37347	6.40052	7.59922	6.55949	6.09758			316.005	310.266	312.525	263.318	258.753	248.426	296.1	333.35	325.256	301.692	322.408	384.031	455.953	393.569	365.855
3709244	CHD3	NM_001005273	4.08529	3.8715	4.25315	3.62867	4.01282	3.73982	3.20406	2.87276	2.56247	2.82521	2.99994	1.468	1.52061	2.23633	2.87093			245.117	232.29	255.189	217.72	240.769	224.389	192.244	172.366	153.748	169.513	179.996	88.0799	91.2366	134.18	172.256
3329904	NDUFS3	NM_004551	5.09324	5.71956	7.40996	9.88645	10.5949	11.5586	5.28278	5.52395	4.73301	4.3172	3.82155	4.25623	3.31377	3.48332	5.21095			305.594	343.174	444.597	593.187	635.696	693.514	316.967	331.437	283.981	259.032	229.293	255.374	198.826	208.999	312.657
2320727	TNFRSF1B	NM_001066	6.71685	5.62456	7.29668	4.29037	4.89386	4.15225	7.65986	7.95317	7.98228	6.66519	7.3256	7.84806	6.82463	7.06638	8.73217			403.011	337.473	437.801	257.422	293.632	249.135	459.591	477.19	478.937	399.911	439.536	470.884	409.478	423.983	523.93
2672857	SMARCC1	NM_003074	6.31017	5.99423	7.14505	5.05067	4.82988	4.82648	4.91453	4.0779	4.09424	4.03027	4.31024	3.47695	4.81461	5.2456	3.91045			378.61	359.654	428.703	303.04	289.793	289.589	294.872	244.674	245.655	241.816	258.614	208.617	288.876	314.736	234.627
2838688	MAT2B	NM_013283	4.91682	5.11088	6.27488	5.02059	5.23169	4.93822	3.7014	3.58264	3.96713	3.56008	3.83132	4.93139	5.07675	4.40497	3.0484			295.009	306.653	376.493	301.235	313.902	296.293	222.084	214.959	238.028	213.605	229.879	295.883	304.605	264.298	182.904
3965833	SBF1	NM_002972	4.16634	4.64357	4.37744	3.26332	3.89025	3.65546	4.77083	4.91748	4.73843	4.99895	4.86285	2.79462	2.30576	2.82195	4.64459			249.98	278.614	262.646	195.799	233.415	219.328	286.25	295.049	284.306	299.937	291.771	167.677	138.345	169.317	278.675
2655438	DVL3	NM_004423	6.19293	5.74931	6.16321	4.91949	4.92576	4.57193	7.02402	7.6127	6.81441	6.33678	6.30283	5.57763	5.35509	6.0454	6.72167			371.576	344.959	369.793	295.169	295.545	274.316	421.441	456.762	408.865	380.207	378.17	334.658	321.305	362.724	403.3
2908572	CDC5L	NM_001253	3.18781	2.4773	3.17714	3.00802	2.33915	2.73067	1.54955	1.74668	1.80246	1.43205	1.7039	2.79977	2.73776	2.16327	1.72091			191.269	148.638	190.628	180.481	140.349	163.84	92.9727	104.801	108.148	85.9232	102.234	167.986	164.266	129.796	103.255
3235789	MCM10	NM_182751	1.72104	2.14433	2.18636	2.39459	2.45506	2.71298	1.59364	1.41934	1.14306	1.38625	1.39582	2.22132	2.52573	2.1087	1.4819			103.263	128.66	131.182	143.675	147.304	162.779	95.6181	85.1602	68.5837	83.1751	83.7493	133.279	151.544	126.522	88.9142
3602116	C15orf39	NM_015492	1.32374	1.50827	1.20576	0.690798	1.06514	0.914347	1.69242	2.04237	1.74416	1.85737	1.84306	1.55047	1.47023	1.54544	2.89925			79.4244	90.4962	72.3457	41.4479	63.9084	54.8608	101.545	122.542	104.65	111.442	110.584	93.0282	88.2141	92.7263	173.955
2413180	MAGOH	NM_002370	12.4825	14.7216	16.4095	9.41109	7.77454	8.70922	7.87404	7.92115	8.79779	9.02835	9.42772	14.6836	10.6464	8.30936	10.8657			748.948	883.295	984.569	564.665	466.473	522.553	472.442	475.269	527.867	541.701	565.663	881.014	638.781	498.561	651.942
3216969	XPA	NM_000380	5.25248	6.93706	8.2043	7.94319	5.94167	7.22453	3.637	3.28467	3.64771	3.63201	3.80943	5.71464	4.41297	3.54263	3.59298			315.149	416.223	492.258	476.591	356.5	433.472	218.22	197.08	218.863	217.921	228.566	342.878	264.778	212.558	215.579
2772614	GRSF1	NM_002092	7.82282	6.6071	7.7503	5.7026	5.38225	5.55892	5.17949	5.36469	5.20882	4.4916	4.96041	6.93232	7.14765	5.24827	7.29349			469.369	396.426	465.018	342.156	322.935	333.535	310.769	321.882	312.529	269.496	297.625	415.939	428.859	314.896	437.609
2673312	PFKFB4	NM_004567	21.9429	16.2703	16.4	14.0798	14.7376	13.7702	24.2488	22.8005	23.1481	22.4806	22.8231	24.8089	21.6066	25.1457	21.149			1316.58	976.218	983.999	844.786	884.259	826.213	1454.93	1368.03	1388.88	1348.84	1369.38	1488.54	1296.4	1508.74	1268.94
2801526	CCT5	NM_012073	4.82136	4.73549	5.7737	7.35305	6.7628	7.14039	4.45962	5.13887	4.49995	4.147	4.63916	5.19281	4.03057	3.87504	4.06259			289.281	284.129	346.422	441.183	405.768	428.423	267.577	308.332	269.997	248.82	278.349	311.569	241.834	232.503	243.755
2826064	SRFBP1	NM_152546	2.83658	2.13702	2.06022	2.13989	1.44587	1.79825	0.824718	0.408985	0.65693	0.46546	0.299863	1.74861	2.05132	0.797345	0.78538			170.195	128.221	123.613	128.393	86.7523	107.895	49.4831	24.5391	39.4158	27.9276	17.9918	104.917	123.079	47.8407	47.1228
3333247	FADS2	NM_004265	3.50293	3.81249	3.05066	2.00714	2.58433	2.38697	4.32731	4.24969	3.80966	4.12663	3.6258	2.58643	2.0989	2.19268	2.32003			210.176	228.75	183.04	120.428	155.06	143.218	259.639	254.981	228.58	247.598	217.548	155.186	125.934	131.561	139.202
3851545	MAN2B1	NM_000528	10.5011	10.813	11.3187	9.11114	10.8471	10.0357	13.3223	12.8085	13.6878	13.6928	12.6529	12.4573	11.107	11.2442	13.4913			630.065	648.782	679.122	546.668	650.827	602.144	799.337	768.511	821.266	821.569	759.174	747.439	666.419	674.655	809.477
3851703	C19orf43	NM_024038	3.23291	3.30502	2.66282	4.7943	6.49202	5.82653	1.91048	2.96699	2.67704	2.35727	2.55565	2.95282	2.50421	2.30637	3.26118			193.975	198.301	159.769	287.658	389.521	349.592	114.629	178.02	160.623	141.436	153.339	177.169	150.252	138.382	195.671
3884324	CTNNBL1	NM_030877	3.04534	3.84887	4.04323	5.8944	5.22844	5.07096	3.36152	3.12612	2.70158	2.75344	2.67838	2.98229	2.24236	2.98528	2.59744			182.72	230.932	242.594	353.664	313.706	304.258	201.691	187.567	162.095	165.207	160.703	178.937	134.542	179.117	155.846
2500550	MERTK	NM_006343	4.99741	4.24544	6.38356	8.05066	8.30609	9.72145	4.92821	4.38593	4.1684	4.50266	4.27375	6.42804	5.02417	5.1675	5.33749			299.845	254.727	383.014	483.04	498.366	583.287	295.693	263.156	250.104	270.16	256.425	385.683	301.45	310.05	320.25
3567984	PPP2R5E	NM_006246	3.78151	4.1096	4.61803	3.89204	3.84631	3.73897	3.11264	2.85711	3.15306	2.85042	3.12884	3.77897	4.25894	3.86957	3.09699			226.891	246.576	277.082	233.523	230.778	224.338	186.759	171.427	189.183	171.025	187.731	226.738	255.536	232.174	185.819
3707715	RPAIN	NM_001033002	4.00232	3.17311	4.87363	7.54643	7.28698	7.24861	3.14548	4.09378	3.91144	3.73668	3.30396	2.71964	2.96363	2.51767	2.61479			240.139	190.387	292.418	452.786	437.219	434.917	188.729	245.627	234.686	224.201	198.238	163.178	177.818	151.06	156.887
2734784	AFF1	NM_005935	5.04634	4.54136	5.02518	4.17348	3.76327	3.65364	5.61865	5.36006	4.91695	5.17631	5.38023	4.42833	6.74706	6.61281	3.90973			302.78	272.481	301.511	250.409	225.796	219.218	337.119	321.603	295.017	310.579	322.814	265.7	404.824	396.768	234.584
3164601	KIAA1797	NM_017794	12.5423	14.6268	13.0118	18.166	16.8722	17.5154	22.0346	18.8101	22.1351	24.9413	25.3953	20.6982	17.9301	22.7515	15.5398			752.541	877.609	780.708	1089.96	1012.33	1050.93	1322.08	1128.61	1328.1	1496.48	1523.72	1241.89	1075.81	1365.09	932.39
3457752	STAT2	NM_005419	10.9744	12.5839	11.7859	8.60452	8.80004	9.32945	15.2331	12.0694	15.6951	16.3908	15.239	15.3035	13.4574	14.4423	20.1455			658.467	755.032	707.154	516.271	528.002	559.767	913.989	724.164	941.707	983.45	914.341	918.207	807.442	866.537	1208.73
3656665	ORAI3	NM_152288	4.94347	5.52835	5.51665	4.87527	5.21763	4.7994	7.34682	7.1412	6.58498	6.69018	6.18573	7.90718	6.71407	5.9182	7.42974			296.608	331.701	330.999	292.516	313.058	287.964	440.809	428.472	395.099	401.411	371.144	474.431	402.844	355.092	445.784
3476130	SBNO1	NM_018183	3.02812	3.75039	3.11933	4.99173	4.13084	4.93144	2.69472	2.10584	2.32475	2.74937	2.69467	2.52501	2.72567	2.34609	1.71263			181.687	225.023	187.16	299.504	247.85	295.886	161.683	126.351	139.485	164.962	161.68	151.501	163.54	140.766	102.758
3773980	C17orf70	NM_025161	5.1483	6.2897	5.13148	5.14813	5.92101	5.29648	8.0591	7.80194	7.89286	7.14637	7.83064	5.78253	5.78902	5.13309	7.64675			308.898	377.382	307.889	308.888	355.261	317.789	483.546	468.116	473.571	428.782	469.839	346.952	347.341	307.985	458.805
3752437	UTP6	NM_018428	3.81778	4.03708	4.17529	4.41593	4.50812	4.61469	3.5264	2.72753	2.63116	2.9522	2.74199	3.98645	3.34259	2.68764	3.17032			229.067	242.225	250.517	264.956	270.487	276.881	211.584	163.652	157.87	177.132	164.52	239.187	200.555	161.258	190.219
3442427	LPCAT3	NM_005768	14.6188	15.577	14.4271	8.94135	9.8531	10.5281	13.401	12.3014	14.6329	15.0631	14.9463	22.324	14.5923	17.1528	23.8168			877.129	934.623	865.626	536.481	591.186	631.688	804.059	738.083	877.974	903.784	896.778	1339.44	875.537	1029.17	1429.01
3757630	KAT2A	NM_021078	7.30592	8.31908	7.88852	7.3666	8.59433	8.9019	12.0892	12.2353	11.5226	10.3792	10.9059	10.4864	9.41845	9.7178	13.1792			438.355	499.145	473.311	441.996	515.66	534.114	725.351	734.118	691.356	622.752	654.352	629.186	565.107	583.068	790.753
3725083	SNX11	NM_152244	4.48226	4.90715	4.67955	3.90423	4.13909	3.97975	5.33932	5.2982	4.8682	5.82714	5.40684	6.56505	6.35211	5.22983	7.03314			268.936	294.429	280.773	234.254	248.345	238.785	320.359	317.892	292.092	349.629	324.41	393.903	381.126	313.79	421.988
3214749	NOL8	NM_017948	3.53338	4.64734	4.84335	5.17602	4.2506	5.17374	2.85632	2.53911	2.72295	3.02368	2.62964	3.29874	3.3481	3.14861	2.54968			212.003	278.841	290.601	310.561	255.036	310.424	171.379	152.347	163.377	181.421	157.778	197.925	200.886	188.916	152.981
3389529	KIAA1826	NM_032424	3.39229	4.54028	3.8135	2.94471	2.72564	2.81415	2.50696	1.92576	1.90941	2.0867	2.26135	4.17767	3.97224	2.86258	1.97271			203.537	272.417	228.81	176.682	163.539	168.849	150.418	115.546	114.565	125.202	135.681	250.66	238.335	171.755	118.362
2676219	PBRM1	NM_018165	4.705	3.75727	4.20138	4.56717	3.37274	3.60187	2.74937	2.32072	2.43906	2.3188	2.47208	1.95138	3.01966	3.16581	1.60623			282.3	225.436	252.083	274.03	202.364	216.112	164.962	139.243	146.343	139.128	148.325	117.083	181.18	189.949	96.374
3263743	DUSP5	NM_004419	3.80812	4.17936	3.61674	2.92841	3.56703	3.22088	4.77044	4.42207	4.67825	5.0247	4.61984	6.37233	6.56219	4.76407	8.86691			228.487	250.761	217.005	175.705	214.022	193.253	286.226	265.324	280.695	301.482	277.19	382.34	393.731	285.844	532.015
3741528	TAX1BP3	NM_014604	5.93286	6.22503	6.63654	9.96057	13.2977	11.6357	8.39261	7.91629	6.98231	6.53321	7.5778	8.45938	4.98028	6.17116	8.20349			355.972	373.502	398.192	597.634	797.861	698.141	503.557	474.977	418.939	391.993	454.668	507.563	298.817	370.27	492.209
3429365	TDG	NM_003211	4.23535	5.32191	5.01551	6.25457	5.67697	6.54179	3.75804	3.03468	3.85326	3.80083	3.72337	7.30938	7.20749	5.2943	5.2619			254.121	319.314	300.93	375.274	340.618	392.507	225.483	182.081	231.196	228.05	223.402	438.563	432.45	317.658	315.714
4007437	SLC38A5	NM_033518	12.0224	13.404	12.1181	10.8723	13.8122	12.678	17.5778	17.5472	17.4558	17.0676	19.8893	21.9518	13.2236	13.9949	25.7194			721.346	804.242	727.088	652.34	828.734	760.677	1054.67	1052.83	1047.35	1024.06	1193.36	1317.11	793.417	839.695	1543.16
3772279	SOCS3	NM_003955	2.67912	4.00377	2.4826	1.258	1.50302	1.83735	3.93391	4.35209	3.79235	3.47831	3.59466	4.1725	4.35872	3.62179	4.90242			160.747	240.226	148.956	75.4803	90.181	110.241	236.035	261.125	227.541	208.698	215.68	250.35	261.523	217.307	294.145
2554975	BCL11A	NM_022893	3.55571	2.99175	3.38051	5.91699	5.93918	4.97597	2.26152	3.25892	2.71948	2.92621	3.22541	2.30161	3.0433	3.28936	2.32018			213.342	179.505	202.83	355.019	356.351	298.558	135.691	195.535	163.169	175.572	193.525	138.096	182.598	197.362	139.211
3676649	DCI	NM_001919	7.27697	7.62461	6.56211	14.4326	20.8613	16.0384	8.75445	9.11681	8.03412	6.35155	6.18946	5.00159	4.29431	4.97418	5.99286			436.618	457.476	393.726	865.954	1251.68	962.305	525.267	547.009	482.047	381.093	371.368	300.095	257.658	298.451	359.571
3377886	CFL1	NM_005507	4.83211	4.19777	3.51662	5.49444	7.26793	5.22419	1.54555	2.8851	1.80688	1.97497	1.47586	1.41714	0.744193	0.87396	1.07034			289.927	251.866	210.997	329.667	436.076	313.451	92.733	173.106	108.413	118.498	88.5514	85.0284	44.6516	52.4376	64.2206
2408499	SCMH1	NM_001031694	8.73773	7.38334	8.80519	8.0434	6.90919	6.69206	10.2622	10.4522	10.5261	10.2678	10.7884	9.10894	10.7496	13.7544	7.94206			524.264	443	528.311	482.604	414.551	401.523	615.731	627.131	631.567	616.066	647.306	546.537	644.973	825.266	476.523
3354174	TBRG1	NM_032811	3.47109	3.5359	3.75346	5.04422	5.09404	5.17771	3.96706	3.08114	3.26829	3.30643	2.96656	5.11053	6.03184	4.65939	4.76978			208.266	212.154	225.208	302.653	305.642	310.663	238.024	184.869	196.098	198.386	177.994	306.632	361.91	279.564	286.187
3363979	PSMA1	NM_148976	8.16851	10.3069	8.6053	11.3934	11.1442	11.9905	7.48957	7.38298	8.04887	8.08461	7.01812	8.12112	6.90432	6.89187	8.8427			490.111	618.412	516.318	683.606	668.649	719.427	449.374	442.979	482.932	485.077	421.087	487.267	414.259	413.512	530.562
2363084	NCSTN	NM_015331	6.39328	5.711	6.90706	5.11394	4.76751	4.76193	7.19073	6.85422	6.727	6.34133	6.68707	8.49741	7.99879	9.08117	8.76106			383.597	342.66	414.424	306.837	286.051	285.716	431.444	411.253	403.62	380.48	401.224	509.844	479.927	544.87	525.664
3638204	MFGE8	NM_005928	7.37237	7.41437	6.62215	4.72755	4.72168	6.84314	10.0625	9.28827	10.4262	11.5507	11.0611	5.92762	7.56931	9.78242	5.75169			442.342	444.862	397.329	283.653	283.301	410.588	603.753	557.296	625.572	693.041	663.667	355.657	454.159	586.945	345.101
3686080	NSMCE1	NM_145080	12.0488	15.6124	19.5887	25.8353	29.7814	28.8313	11.1632	14.8236	12.7991	11.3701	12.7857	14.1895	9.25993	10.9116	15.9672			722.928	936.742	1175.32	1550.12	1786.88	1729.88	669.793	889.414	767.947	682.204	767.144	851.369	555.596	654.697	958.032
2529421	SGPP2	NM_152386	8.56232	7.00521	7.39412	5.78034	5.39999	5.53648	7.5062	7.58189	8.40161	7.49095	8.06153	9.16704	9.04361	8.36266	9.54194			513.739	420.313	443.647	346.82	323.999	332.189	450.372	454.914	504.097	449.457	483.692	550.022	542.617	501.76	572.516
3748126	ATPAF2	NM_145691	5.59937	6.33592	6.75756	9.23581	8.42554	9.37798	6.95133	6.62791	6.00227	6.7023	6.34238	6.12625	5.45856	6.96289	6.16997			335.962	380.155	405.454	554.148	505.532	562.679	417.08	397.675	360.136	402.138	380.543	367.575	327.514	417.774	370.198
3793760	CNDP2	NM_018235	4.42666	4.5072	5.2939	7.37969	7.82283	8.20802	5.41986	4.44062	4.67692	4.59579	3.82349	4.36744	3.38174	3.73445	5.94099			265.6	270.432	317.634	442.781	469.37	492.481	325.192	266.437	280.615	275.747	229.409	262.046	202.904	224.067	356.46
3861948	GMFG	NM_004877	13.5601	14.9491	17.0415	23.9204	25.8133	23.5944	9.81561	15.1167	9.65243	11.6669	11.1879	9.9733	7.23073	10.2553	9.02242			813.607	896.945	1022.49	1435.22	1548.8	1415.66	588.937	907.003	579.146	700.012	671.275	598.398	433.844	615.316	541.345
3372368	MTCH2	NM_014342	9.69461	11.7512	12.0297	14.9156	13.8393	13.7559	10.2427	9.4355	10.0923	9.61357	9.75985	11.2727	10.1466	11.5609	8.73324			581.677	705.069	721.779	894.935	830.358	825.353	614.564	566.13	605.539	576.814	585.591	676.362	608.797	693.654	523.994
3057520	TMEM120A	NM_031925	8.4453	7.17985	8.10682	14.8848	13.6058	13.3647	9.11728	10.2814	8.95296	8.24708	7.31707	6.12521	6.50504	8.08394	5.20081			506.718	430.791	486.409	893.085	816.351	801.883	547.037	616.884	537.177	494.825	439.024	367.513	390.302	485.036	312.049
2436283	DENND4B	NM_014856	5.324	4.61702	5.31941	3.8897	4.40168	3.87184	6.03577	6.57832	5.87262	5.61338	5.64875	5.65513	6.11772	5.21545	6.98249			319.44	277.021	319.165	233.382	264.101	232.31	362.146	394.699	352.357	336.803	338.925	339.308	367.063	312.927	418.949
2976113	IFNGR1	NM_000416	7.41454	5.88258	6.59236	4.45116	4.13884	4.50473	5.23555	5.0064	5.12934	4.74442	4.6883	7.26188	7.59433	6.61925	7.33171			444.873	352.955	395.542	267.07	248.33	270.284	314.133	300.384	307.76	284.665	281.298	435.713	455.66	397.155	439.903
2333907	RNF220	NM_018150	5.97029	5.17924	5.6575	4.22404	4.97344	4.53418	7.57829	8.21267	7.58616	6.23106	7.2992	7.23544	6.79193	6.90199	8.82183			358.217	310.755	339.45	253.442	298.407	272.051	454.697	492.76	455.169	373.864	437.952	434.126	407.516	414.119	529.31
3350775	SIDT2	NM_001040455	8.53878	9.05861	7.97119	7.53095	8.04543	7.85595	10.4046	10.2338	10.5376	11.5455	12.4135	9.55055	9.12983	11.1129	11.7484			512.327	543.517	478.272	451.857	482.726	471.357	624.276	614.027	632.257	692.728	744.808	573.033	547.79	666.776	704.902
3047202	C7orf11	NM_138701	7.2828	7.44907	7.41689	5.12134	5.02905	4.95933	5.8384	5.506	6.79037	5.43693	5.65708	7.28055	6.7346	5.81775	5.87474			436.968	446.944	445.014	307.28	301.743	297.56	350.304	330.36	407.422	326.216	339.425	436.833	404.076	349.065	352.484
2535830	RNPEPL1	NM_018226	7.23598	7.03638	6.08014	4.73463	5.88185	5.59976	8.68211	8.62767	9.52192	7.88082	8.38787	6.50348	5.18204	5.44035	7.59748			434.159	422.183	364.808	284.078	352.911	335.985	520.927	517.66	571.315	472.849	503.272	390.209	310.923	326.421	455.849
3513953	C13orf1	NM_020456	3.87207	4.32769	4.58493	6.27894	5.89322	6.34536	3.40432	3.45545	3.5122	4.40043	3.10608	4.19656	4.16979	4.1736	3.78359			232.324	259.661	275.096	376.737	353.593	380.722	204.259	207.327	210.732	264.026	186.365	251.794	250.187	250.416	227.016
2324634	CDC42	NM_001039802	3.933	2.69613	3.60556	5.33314	5.80563	6.05301	2.68799	2.48762	2.93186	2.71717	3.3822	2.36037	3.56884	2.71765	2.38783			235.98	161.768	216.333	319.989	348.338	363.181	161.28	149.257	175.911	163.03	202.932	141.622	214.13	163.059	143.27
2328674	KPNA6	NM_012316	7.33502	6.65944	7.24214	5.29992	4.67237	4.51758	7.95117	6.61767	7.07346	6.75797	7.99576	6.14945	6.16103	7.45076	6.57686			440.101	399.567	434.529	317.995	280.342	271.055	477.07	397.06	424.408	405.478	479.746	368.967	369.662	447.046	394.611
2565246	TMEM127	NM_017849	4.20823	3.76902	3.71166	2.64987	2.72975	2.61735	3.58551	4.5783	4.261	3.68374	4.10945	5.18003	4.74133	4.11026	5.80866			252.494	226.141	222.699	158.992	163.785	157.041	215.131	274.698	255.66	221.025	246.567	310.802	284.48	246.615	348.52
3377826	RNASEH2C	NM_032193	6.28535	7.55481	5.54567	10.3164	13.7606	11.0298	5.75542	6.94757	6.24738	6.72366	6.30919	6.27136	4.65236	4.72022	8.1112			377.121	453.289	332.74	618.985	825.636	661.786	345.325	416.854	374.843	403.42	378.552	376.282	279.142	283.213	486.672
3417161	RAB5B	NM_002868	9.94371	13.4437	13.1845	8.57517	7.06067	7.13808	15.6205	13.3337	14.6392	12.7584	15.7004	16.5395	16.1374	15.6064	16.2364			596.622	806.623	791.069	514.51	423.64	428.285	937.231	800.025	878.353	765.503	942.024	992.369	968.243	936.385	974.181
3645204	KCTD5	NM_018992	3.54654	4.51699	4.33924	3.59288	3.65602	3.34224	5.07662	4.99539	5.20083	5.05641	5.10811	6.70981	5.73416	5.30516	7.18751			212.793	271.02	260.354	215.573	219.361	200.534	304.597	299.723	312.05	303.384	306.487	402.589	344.05	318.31	431.251
3678147	NMRAL1	NM_020677	6.06292	5.69755	7.02315	12.304	14.8835	11.8265	8.15822	7.44762	6.30579	6.45977	5.42167	6.0027	4.82709	5.63707	5.14358			363.775	341.853	421.389	738.237	893.009	709.588	489.493	446.857	378.347	387.586	325.3	360.162	289.626	338.224	308.615
3702293	MBTPS1	NM_003791	3.55224	3.69301	3.92813	4.66297	4.61488	4.64378	3.95507	3.61728	3.44556	3.63129	3.81841	4.09924	3.8871	4.06686	3.93313			213.135	221.581	235.688	279.778	276.893	278.627	237.304	217.037	206.734	217.877	229.104	245.954	233.226	244.012	235.988
3721548	CNP	NM_033133	7.16625	9.41752	8.0822	4.95448	5.34185	5.7082	9.63318	8.90014	9.31278	8.36259	7.8675	12.1136	8.63287	8.6344	17.1986			429.975	565.051	484.932	297.269	320.511	342.492	577.991	534.009	558.767	501.755	472.05	726.817	517.972	518.064	1031.92
3854066	C19orf42	NM_024104	3.652	4.90715	6.07216	7.89804	7.15848	8.76632	4.01725	3.53634	3.52536	3.77399	3.5051	4.5424	4.24239	3.28146	4.59608			219.12	294.429	364.33	473.882	429.509	525.979	241.035	212.18	211.521	226.44	210.306	272.544	254.543	196.887	275.765
4026487	UCHL5IP	NM_207107	6.41515	6.833	6.80669	9.13476	9.80903	9.44775	7.83599	7.51795	7.14254	6.318	7.10853	6.64725	5.94181	5.7633	6.82538			384.909	409.98	408.402	548.086	588.542	566.865	470.159	451.077	428.553	379.08	426.512	398.835	356.509	345.798	409.523
3431892	SH2B3	NM_005475	3.58234	3.9875	3.51146	3.38068	3.84376	3.53512	4.78485	4.35006	4.70883	4.75351	4.56893	3.92077	4.04035	3.82314	4.05672			214.94	239.25	210.688	202.841	230.626	212.107	287.091	261.004	282.53	285.21	274.136	235.246	242.421	229.389	243.403
4035017	UTY	NM_007125	4.28646	4.59368	4.9727	4.56402	3.33222	4.03862	6.72072	7.32263	5.88069	6.8372	7.31057	6.3337	6.85156	5.12672	5.32213			257.188	275.621	298.362	273.841	199.933	242.317	403.243	439.358	352.841	410.232	438.634	380.022	411.094	307.603	319.328
2420808	BCL10	NM_003921	5.08407	4.65513	5.69586	2.94089	2.74043	2.73939	4.34934	3.83145	5.33132	4.38957	3.98943	7.17167	7.9209	4.31173	4.66829			305.044	279.308	341.752	176.454	164.426	164.363	260.96	229.887	319.879	263.374	239.366	430.3	475.254	258.704	280.097
2650199	SMC4	NM_005496	5.15105	3.96222	4.1458	5.85868	4.77487	5.18927	2.94273	2.87887	3.3603	3.20817	2.61627	3.07898	4.24832	3.4665	1.97672			309.063	237.733	248.748	351.521	286.492	311.356	176.564	172.732	201.618	192.49	156.976	184.739	254.899	207.99	118.603
3251353	C10orf104	NM_173473	7.21272	7.56541	9.68353	12.3739	14.0815	12.9798	7.25556	7.38361	8.64514	6.71616	7.70435	7.15135	7.60556	7.78572	8.96382			432.763	453.924	581.012	742.435	844.889	778.785	435.333	443.017	518.708	402.97	462.261	429.081	456.333	467.143	537.829
3439195	PGAM5	NM_138575	6.43469	6.22918	6.91354	5.71277	5.72372	6.07427	7.70197	7.07691	7.13111	7.51619	7.08313	8.47153	6.94634	7.00444	9.32327			386.081	373.751	414.813	342.766	343.423	364.456	462.118	424.615	427.866	450.971	424.988	508.292	416.78	420.266	559.396
3976930	PQBP1	NM_005710	5.82667	6.87499	7.10111	8.91216	9.28034	9.82701	5.91834	5.63437	5.05351	5.62145	4.31592	4.61354	3.01287	3.29591	6.22523			349.6	412.5	426.067	534.729	556.82	589.621	355.1	338.062	303.21	337.287	258.955	276.812	180.772	197.754	373.514
2713111	MFI2	NM_005929	5.86895	5.10724	5.59992	5.09222	5.16999	4.89714	7.44781	6.97403	7.08124	6.16669	6.87148	3.74421	4.43108	3.97908	3.95896			352.137	306.434	335.995	305.533	310.2	293.828	446.869	418.442	424.874	370.001	412.289	224.653	265.865	238.745	237.537
3590204	VPS18	NM_020857	2.40073	2.45242	2.27688	1.61597	2.27759	1.81411	3.21393	3.0714	2.89772	3.08246	3.19151	3.12483	3.01133	3.09261	5.73184			144.044	147.145	136.613	96.9582	136.655	108.847	192.836	184.284	173.863	184.948	191.49	187.49	180.68	185.557	343.91
2332144	CTPS	NM_001905	3.30009	2.95978	3.46053	4.42227	4.82954	4.22784	3.34283	3.24363	3.14686	3.2597	2.83962	3.21632	3.21805	3.11217	2.93245			198.006	177.587	207.632	265.336	289.772	253.671	200.57	194.618	188.812	195.582	170.377	192.979	193.083	186.73	175.947
3820758	DNM2	NM_001005360	5.05466	5.85562	6.72694	3.69118	4.19775	4.131	7.15867	6.2875	6.54484	6.03815	6.36152	5.782	5.26181	5.87182	8.38845			303.28	351.337	403.616	221.471	251.865	247.86	429.52	377.25	392.69	362.289	381.691	346.92	315.708	352.309	503.307
2876213	CDKN2AIPNL	NM_080656	11.6129	12.0925	11.9339	9.66217	7.23825	10.69	7.19466	6.52412	6.69859	6.4741	7.00941	8.73118	6.11326	5.05012	5.03952			696.771	725.549	716.036	579.73	434.295	641.401	431.68	391.447	401.915	388.446	420.565	523.871	366.795	303.007	302.371
3563357	RPL36AL	NM_001001	6.35042	5.10797	7.79769	11.9271	11.8895	10.6935	5.69233	6.54266	4.76761	5.88006	5.36879	5.31613	4.17184	4.92173	6.67948			381.025	306.478	467.861	715.628	713.368	641.612	341.54	392.559	286.057	352.804	322.128	318.968	250.31	295.304	400.769
2326912	WDTC1	NM_015023	13.1212	10.2212	11.7959	8.31264	8.68976	7.86092	12.2665	13.8415	12.4147	13.0111	11.7281	12.5125	11.9402	12.7351	12.6756			787.273	613.272	707.753	498.758	521.385	471.655	735.99	830.492	744.884	780.665	703.688	750.753	716.41	764.108	760.534
3672830	MAP1LC3B	NM_022818	2.33509	2.6312	2.97469	4.55622	4.57076	4.54954	2.7149	1.91096	1.63107	2.25484	1.87423	3.87391	3.1437	3.80005	3.40623			140.105	157.872	178.481	273.373	274.246	272.973	162.894	114.657	97.8641	135.29	112.454	232.434	188.622	228.003	204.374
2328633	TMEM39B	NM_018056	4.69467	4.70278	5.40123	4.07222	4.15836	3.811	5.82342	6.80002	6.57812	5.41091	6.03395	5.06391	4.71793	4.46582	5.50578			281.68	282.167	324.074	244.333	249.502	228.66	349.405	408.001	394.687	324.654	362.037	303.835	283.076	267.949	330.347
3001479	IKZF1	NM_006060	5.0401	4.41671	5.55377	4.5183	3.98873	3.70923	6.42995	7.45626	6.76509	6.14199	6.27963	7.20647	8.15742	6.8382	7.0823			302.406	265.003	333.226	271.098	239.324	222.554	385.797	447.376	405.906	368.52	376.778	432.388	489.445	410.292	424.938
3335952	PACS1	NM_018026	10.9494	15.9332	13.6755	8.94809	7.74406	7.90539	15.9108	13.1681	14.9203	14.7788	15.6088	11.2872	11.6256	14.2351	14.752			656.966	955.991	820.529	536.886	464.644	474.324	954.645	790.083	895.219	886.727	936.528	677.233	697.538	854.106	885.118
2651671	MYNN	NM_018657	5.19479	4.01822	5.27962	2.85495	2.23033	2.74566	3.87366	3.65465	3.87311	3.60112	3.6849	6.4641	8.29565	5.12764	4.43982			311.687	241.093	316.777	171.297	133.82	164.74	232.42	219.279	232.387	216.067	221.094	387.846	497.739	307.658	266.389
2946268	HIST1H2BC	NM_003526	19.6132	30.411	17.1138	6.48034	5.07407	8.16043	19.9414	15.1188	15.1394	21.5714	16.8536	21.5233	19.8389	12.4847	25.8869			1176.79	1824.66	1026.83	388.82	304.444	489.626	1196.49	907.131	908.363	1294.28	1011.22	1291.4	1190.33	749.079	1553.21
2515707	PDK1	NM_002610	25.2657	17.918	18.4375	12.775	11.496	11.5222	20.0831	19.1544	22.2388	20.7726	22.934	14.6637	16.2797	28.6355	19.1082			1515.94	1075.08	1106.25	766.502	689.757	691.33	1204.99	1149.26	1334.33	1246.35	1376.04	879.819	976.781	1718.13	1146.49
2621122	NBEAL2	NM_015175	6.97073	5.75902	6.3611	5.52954	5.85014	5.49785	8.73972	8.82069	8.38451	7.56764	7.51964	4.96984	5.1357	5.64699	6.22377			418.244	345.541	381.666	331.773	351.008	329.871	524.383	529.241	503.07	454.059	451.178	298.19	308.142	338.819	373.426
2360506	ZBTB7B	NM_015872	5.73752	5.06861	6.01515	4.77954	4.97556	4.11377	9.97388	9.39119	7.69491	7.13055	8.12513	5.59998	5.33809	5.70749	7.75706			344.251	304.117	360.909	286.773	298.533	246.826	598.433	563.471	461.695	427.833	487.508	335.999	320.285	342.45	465.424
3668617	PSMD7	NM_002811	5.28814	7.03955	7.0702	5.24618	5.77369	5.56191	4.03421	3.98598	4.23817	4.18687	4.03396	5.2245	3.66824	3.56822	4.55206			317.289	422.373	424.212	314.771	346.421	333.715	242.052	239.159	254.29	251.212	242.037	313.47	220.094	214.093	273.124
3108433	MTDH	NM_178812	10.1753	9.41677	8.88929	9.19844	7.9381	8.65411	6.60888	6.68627	7.36868	6.14089	6.07465	7.08259	6.74144	6.44612	6.72871			610.516	565.006	533.357	551.906	476.286	519.247	396.533	401.176	442.121	368.454	364.479	424.955	404.486	386.767	403.722
3375307	CYBASC3	NM_153611	3.05534	3.52714	3.46331	5.21472	6.50346	5.99693	4.57239	4.57215	3.98095	3.69805	3.88206	4.35415	3.21946	3.23395	6.62145			183.32	211.628	207.799	312.883	390.208	359.816	274.344	274.329	238.857	221.883	232.924	261.249	193.168	194.037	397.287
2434129	HIST2H2AB	NM_175065	17.9822	15.165	12.4407	7.02257	7.17851	6.87049	13.892	13.2726	12.9452	19.4198	17.1159	13.3195	10.6431	13.3449	15.7803			1078.93	909.9	746.441	421.354	430.711	412.229	833.52	796.354	776.714	1165.19	1026.95	799.169	638.584	800.694	946.818
3358401	SLC25A22	NM_024698	4.81005	7.10496	5.52428	3.22438	3.74909	3.49243	6.33706	6.84818	6.67741	7.30872	5.81273	7.12765	6.17179	5.04108	9.76765			288.603	426.298	331.457	193.463	224.945	209.546	380.224	410.891	400.645	438.523	348.764	427.659	370.308	302.465	586.059
3755903	GSDMB	NM_001042471	1.46983	2.05935	2.71711	6.48323	4.79158	7.05903	3.69836	3.74791	3.53162	3.81337	3.6328	2.02059	3.62755	2.21237	2.61857			88.1896	123.561	163.027	388.994	287.495	423.542	221.901	224.875	211.897	228.802	217.968	121.236	217.653	132.742	157.114
3921391	WRB	NM_004627	4.47227	4.6816	5.94891	7.29745	6.37366	7.91302	3.60868	4.42914	4.01959	3.93107	3.45292	6.41744	5.64329	3.9024	4.56287			268.336	280.896	356.934	437.847	382.42	474.781	216.521	265.748	241.176	235.864	207.175	385.046	338.598	234.144	273.772
3037535	ZNF12	NM_016265	6.83562	6.01336	6.48757	4.09435	3.05862	4.02487	4.39429	4.53377	4.67343	4.23095	4.01584	5.89544	6.89224	4.88633	3.85029			410.137	360.802	389.254	245.661	183.517	241.492	263.658	272.026	280.406	253.857	240.95	353.727	413.534	293.18	231.017
3564027	SAV1	NM_021818	5.1266	5.45296	6.79102	5.47148	5.49304	5.33587	3.18611	3.47175	4.00404	3.79786	3.81209	4.40885	5.47964	4.55679	3.496			307.596	327.178	407.461	328.289	329.583	320.152	191.167	208.305	240.243	227.872	228.725	264.531	328.778	273.408	209.76
2427720	TMEM77	NM_178454	11.683	9.53909	10.2117	15.2552	14.1524	14.4383	10.6319	11.0369	10.5727	9.41262	10.2769	8.42895	11.0133	11.8167	7.51987			700.982	572.346	612.703	915.311	849.143	866.301	637.912	662.216	634.36	564.757	616.611	505.737	660.798	709.003	451.192
3402684	---	U80760	10.2783	8.0074	6.74332	3.5363	3.22474	3.45083	7.19784	7.78614	10.5189	7.61293	11.7777	11.7103	10.3416	8.38743	9.67525			616.701	480.444	404.599	212.178	193.485	207.05	431.871	467.169	631.136	456.776	706.665	702.62	620.498	503.246	580.515
2429277	CSDE1	NM_001007553	13.517	11.3889	10.8168	11.0264	10.5295	11.1984	8.65272	8.21947	8.64726	8.39529	9.05378	6.85326	8.65872	7.55951	6.28971			811.019	683.334	649.008	661.586	631.768	671.904	519.163	493.168	518.835	503.717	543.227	411.195	519.523	453.571	377.383
2495806	MRPL30	NM_145212	9.51591	10.7503	10.0839	12.5796	9.3659	10.5514	7.01984	6.45437	7.6747	6.23836	6.36436	9.13174	8.53989	6.6195	8.81142			570.955	645.018	605.032	754.774	561.954	633.085	421.19	387.262	460.482	374.301	381.862	547.904	512.394	397.17	528.685
3590709	JMJD7	NM_001114632	4.75756	5.05334	5.36251	5.96285	5.29494	5.32093	7.31242	6.72555	7.04216	6.70495	6.29756	5.09589	5.5496	5.60414	5.80245			285.454	303.2	321.751	357.771	317.697	319.256	438.745	403.533	422.53	402.297	377.854	305.753	332.976	336.248	348.147
2360257	IL6R	NM_000565	4.09941	3.74998	4.94498	2.61281	2.61987	2.3507	3.30072	3.90905	3.52116	3.75284	3.46379	3.31112	4.02035	4.58482	4.4233			245.965	224.999	296.699	156.769	157.192	141.042	198.043	234.543	211.27	225.171	207.827	198.667	241.221	275.089	265.398
2975680	BCLAF1	NM_014739	5.247	5.09044	5.1552	5.77723	4.87713	5.23519	4.16625	3.44084	3.70635	4.03847	3.43669	4.17604	4.88787	2.92109	3.64159			314.82	305.426	309.312	346.634	292.628	314.111	249.975	206.451	222.381	242.308	206.202	250.562	293.272	175.266	218.496
2686371	TOMM70A	NM_014820	10.2087	9.73637	8.38343	6.09676	5.01592	5.66575	8.15248	7.62251	8.55772	7.00061	7.42949	10.0076	11.239	10.7348	10.0342			612.52	584.182	503.006	365.806	300.955	339.945	489.149	457.35	513.463	420.036	445.769	600.456	674.339	644.087	602.051
2688759	ATG3	NM_022488	5.65492	5.51248	6.10104	4.83339	5.09419	4.91675	4.10913	4.64384	4.67778	4.17312	4.20322	5.69608	6.42404	5.32025	5.80252			339.295	330.749	366.063	290.004	305.652	295.005	246.548	278.63	280.667	250.387	252.193	341.765	385.442	319.215	348.151
3209497	FAM108B1	NM_001025780	4.92609	6.31692	6.28444	3.91561	3.36941	3.31058	6.37583	5.35485	5.27871	5.88464	5.66963	8.74879	8.5055	7.00113	7.28378			295.565	379.015	377.066	234.937	202.165	198.635	382.55	321.291	316.723	353.078	340.178	524.927	510.33	420.068	437.027
3834149	CCDC97	NM_052848	4.85996	6.31564	7.22577	3.76016	3.58999	3.82581	8.6484	6.62763	8.127	6.82143	6.99712	8.13982	7.96838	8.41832	11.1613			291.598	378.938	433.546	225.61	215.4	229.548	518.904	397.658	487.62	409.286	419.827	488.389	478.103	505.099	669.679
3798829	FAM38B2	ENST00000383408	3.43827	3.8599	4.07407	6.33069	5.6027	5.04434	4.0788	3.71992	3.7465	3.59512	4.00223	3.98123	4.81379	3.55501	3.37169			206.296	231.594	244.444	379.841	336.162	302.66	244.728	223.195	224.79	215.707	240.134	238.874	288.827	213.301	202.301
2739160	CCDC109B	NM_017918	20.0408	18.6925	22.6776	15.4693	13.2784	14.9954	13.0676	14.0264	14.5569	11.9679	13.229	18.6926	16.7493	13.1817	16.8281			1202.45	1121.55	1360.66	928.16	796.706	899.723	784.056	841.584	873.412	718.077	793.74	1121.56	1004.96	790.901	1009.69
3082531	FBXO25	NM_183421	4.44695	3.07912	5.05469	8.13676	7.08678	7.15912	3.16376	3.69818	3.36895	3.41693	3.90719	3.88741	3.82428	4.01487	3.4508			266.817	184.747	303.281	488.206	425.207	429.547	189.825	221.891	202.137	205.016	234.431	233.245	229.457	240.892	207.048
2852742	AMACR	NM_014324	2.43108	1.87045	2.58792	4.57821	4.64657	4.44198	3.0922	3.84702	3.09403	3.00706	3.69801	3.37204	4.36366	2.83431	4.05357			145.865	112.227	155.275	274.693	278.794	266.519	185.532	230.821	185.642	180.424	221.881	202.322	261.819	170.058	243.214
3755316	LOC100129395	AY459295	6.11602	6.44908	6.8691	2.1885	2.76426	2.60273	7.93619	10.1237	4.63126	7.80388	7.15471	7.49277	5.89873	15.2863	9.11958			366.961	386.945	412.146	131.31	165.856	156.164	476.172	607.421	277.875	468.233	429.282	449.566	353.924	917.178	547.175
2599955	ATG9A	NM_001077198	5.6603	5.40471	6.28167	3.72832	4.03164	3.83296	6.07558	6.69769	5.87874	5.11125	5.49842	6.75663	5.69543	6.05896	8.86907			339.618	324.283	376.9	223.699	241.899	229.977	364.535	401.861	352.724	306.675	329.905	405.398	341.726	363.538	532.144
2404819	PTP4A2	NM_080391	6.77677	6.98675	5.49527	8.37572	8.66445	7.85819	1.50731	3.67663	2.0952	1.86813	3.09053	4.37361	2.19677	3.77819	2.30001			406.606	419.205	329.716	502.543	519.867	471.491	90.4384	220.598	125.712	112.088	185.432	262.416	131.806	226.691	138
2694785	MBD4	NM_003925	5.0454	4.08604	4.69308	4.10431	3.93213	4.5098	2.61036	3.3799	3.06189	2.87484	2.85171	4.27168	4.22458	3.03294	4.50163			302.724	245.162	281.585	246.259	235.928	270.588	156.622	202.794	183.713	172.49	171.103	256.301	253.475	181.977	270.098
2905404	PIM1	NM_002648	3.98737	3.42157	4.77796	2.59673	2.77672	2.40275	4.04604	4.22195	4.07437	3.92942	4.27232	5.11237	4.93059	3.95578	5.05103			239.242	205.294	286.678	155.804	166.603	144.165	242.763	253.317	244.462	235.765	256.339	306.742	295.835	237.347	303.062
3233431	FBXO18	NM_032807	2.0522	1.84601	2.06793	2.94955	3.0462	3.08434	2.85905	2.50081	2.23111	2.42333	2.41491	1.47331	1.36132	1.53549	2.02657			123.132	110.76	124.076	176.973	182.772	185.06	171.543	150.048	133.867	145.4	144.894	88.3984	81.6795	92.1291	121.594
3304746	USMG5	NM_032747	11.2432	11.0758	13.238	13.5065	12.307	13.1333	7.6071	8.19802	5.1419	6.19037	5.51425	5.57427	6.84244	5.2393	5.58191			674.59	664.548	794.283	810.391	738.421	787.998	456.426	491.881	308.514	371.422	330.855	334.456	410.547	314.358	334.914
3719161	GGNBP2	NM_024835	1.17464	1.64405	1.25049	1.1819	1.21437	1.45454	0.537192	0.391245	0.669813	0.441649	0.697718	1.28476	1.27611	0.875798	0.983702			70.4785	98.6428	75.0296	70.9138	72.8623	87.2727	32.2315	23.4747	40.1888	26.499	41.8631	77.0855	76.5669	52.5479	59.0221
3882069	MAPRE1	NM_012325	4.64836	5.46396	6.68839	7.99295	7.99138	9.60563	4.89059	4.21672	4.50939	4.05423	3.58696	5.63037	5.45418	4.87991	4.98947			278.902	327.838	401.303	479.577	479.483	576.338	293.435	253.003	270.563	243.254	215.218	337.822	327.251	292.795	299.368
3962219	NAGA	NM_000262	11.1852	10.9234	10.9052	9.86634	12.5326	11.6153	14.6689	14.7528	15.0982	14.3449	14.3508	15.2326	10.3579	14.3686	19.3646			671.111	655.403	654.313	591.98	751.954	696.921	880.135	885.165	905.893	860.696	861.048	913.959	621.472	862.113	1161.88
2947095	HIST1H3J	NM_003535	13.6137	7.68332	14.5573	4.1418	4.4648	3.53617	13.7301	10.6234	10.7575	11.6353	9.16685	10.2889	10.1883	8.65946	13.3421			816.82	460.999	873.438	248.508	267.888	212.17	823.809	637.405	645.45	698.117	550.011	617.332	611.3	519.567	800.523
3456353	CALCOCO1	NM_020898	11.7023	12.1305	11.1865	10.3175	9.67306	9.66746	12.8672	12.1523	12.1131	11.7517	11.5944	10.0884	10.2164	9.0183	14.2978			702.137	727.831	671.19	619.051	580.383	580.048	772.03	729.137	726.787	705.104	695.664	605.303	612.982	541.098	857.868
3118818	PTP4A3	NM_032611	5.06895	4.96745	4.99956	7.70734	8.24852	7.69735	5.9657	6.52464	6.11519	4.96118	5.33612	4.59733	5.9498	4.89147	6.06546			304.137	298.047	299.973	462.44	494.911	461.841	357.942	391.478	366.911	297.671	320.167	275.84	356.988	293.488	363.928
3895297	C20orf116	BC000643	3.96333	4.0546	4.16791	5.46602	6.09222	4.6205	2.73517	3.44748	2.85113	2.7152	3.44802	2.27269	1.70749	2.08281	2.80614			237.8	243.276	250.074	327.961	365.533	277.23	164.11	206.849	171.068	162.912	206.881	136.361	102.449	124.969	168.368
3315217	C10orf125	NM_198472	5.5382	6.09352	7.11177	10.1748	11.1825	12.8449	5.61333	7.46636	6.9417	6.53616	7.12366	5.88582	4.43866	6.49143	6.55508			332.292	365.611	426.706	610.486	670.947	770.692	336.8	447.982	416.502	392.169	427.42	353.149	266.32	389.486	393.305
2485257	UGP2	NM_001001521	11.8893	9.81065	10.9472	11.5968	9.39963	11.0964	7.19737	7.39198	7.52706	5.92483	6.27505	8.23889	8.17786	8.4854	8.2245			713.356	588.639	656.831	695.806	563.978	665.782	431.842	443.519	451.623	355.49	376.503	494.334	490.672	509.124	493.47
2930863	PCMT1	NM_005389	8.13754	6.912	8.66412	9.89179	8.88399	9.32884	6.57307	6.37353	6.72035	5.73604	6.14843	7.13375	6.40536	5.52984	5.77713			488.252	414.72	519.847	593.507	533.039	559.73	394.384	382.412	403.221	344.162	368.906	428.025	384.322	331.791	346.628
3535674	C14orf166	NM_016039	8.38637	13.8248	14.3768	13.053	12.4729	14.202	5.60413	6.66993	6.74637	5.66394	5.19144	8.77041	6.56972	6.1832	7.08628			503.182	829.489	862.61	783.177	748.374	852.12	336.248	400.196	404.782	339.836	311.486	526.225	394.183	370.992	425.177
3642572	C16orf33	NM_024571	3.8304	4.02348	4.95545	7.65871	7.97001	7.58316	3.33965	4.78133	2.94096	2.90148	3.42053	3.61008	2.47322	3.19867	4.20522			229.824	241.409	297.327	459.522	478.201	454.989	200.379	286.88	176.458	174.089	205.232	216.605	148.393	191.92	252.313
3674602	AFG3L1	NR_003226	1.88237	1.92145	2.17584	2.94962	2.80635	2.92477	2.54153	2.98207	2.54582	2.62235	2.974	1.8761	2.98535	2.48289	2.62446			112.942	115.287	130.55	176.977	168.381	175.486	152.492	178.924	152.749	157.341	178.44	112.566	179.121	148.973	157.468
2866225	MEF2C	NM_002397	7.0317	5.23063	5.9646	5.37831	5.04984	5.30572	4.27087	3.98787	3.77138	4.08462	3.90829	4.59669	5.46869	4.40489	4.83527			421.902	313.838	357.876	322.699	302.99	318.343	256.252	239.272	226.283	245.077	234.498	275.802	328.121	264.293	290.116
3334339	FKBP2	NM_004470	5.07436	7.07511	6.07003	9.08308	13.4433	8.02612	3.60436	3.50974	4.68645	3.96596	4.13646	5.1619	3.25459	4.13401	4.09761			304.461	424.507	364.202	544.985	806.598	481.567	216.262	210.584	281.187	237.958	248.188	309.714	195.276	248.04	245.856
3695199	DYNC1LI2	NM_006141	1.70908	2.44332	2.40015	3.02336	2.54862	2.98603	1.70326	1.51132	1.54562	1.4066	1.50508	1.40676	1.5143	1.36953	0.796214			102.545	146.599	144.009	181.402	152.917	179.162	102.195	90.679	92.7372	84.3959	90.3047	84.4054	90.858	82.1718	47.7728
2327375	ATPIF1	NM_178191	6.82105	4.95696	6.29308	11.2337	9.50249	8.1467	4.19131	5.38714	4.4087	4.00423	3.63943	3.95375	3.56846	3.39287	3.75645			409.263	297.418	377.585	674.02	570.149	488.802	251.479	323.228	264.522	240.254	218.366	237.225	214.108	203.572	225.387
3638048	MRPL46	NM_022163	5.25042	6.25151	6.6577	4.76365	4.91527	6.11234	3.79418	3.62412	3.83682	3.68453	3.19562	5.8268	3.59778	3.07393	6.4761			315.025	375.091	399.462	285.819	294.916	366.74	227.651	217.447	230.209	221.072	191.737	349.608	215.867	184.436	388.566
3646277	MGRN1	NM_015246	3.42647	4.02003	3.55373	2.84119	3.07051	2.81637	3.90676	4.51587	4.2783	4.20256	3.81905	2.837	2.41373	2.82019	3.58387			205.588	241.202	213.224	170.471	184.231	168.982	234.405	270.952	256.698	252.154	229.143	170.22	144.824	169.212	215.032
3014227	BHLHB8	NM_177455	4.95703	7.13442	5.10767	2.05021	2.58842	1.8577	4.98527	5.38718	3.85823	4.55743	6.37466	7.51098	5.6308	4.56526	5.22734			297.422	428.065	306.46	123.013	155.305	111.462	299.116	323.231	231.494	273.446	382.479	450.659	337.848	273.916	313.64
2413907	DHCR24	NM_014762	5.82687	4.72482	4.82421	3.59	4.08085	3.3989	6.28511	5.82463	5.85671	5.41588	5.39065	7.35103	5.50704	4.93886	8.20886			349.612	283.489	289.452	215.4	244.851	203.934	377.107	349.478	351.402	324.953	323.439	441.062	330.423	296.332	492.532
3224197	NDUFA8	NM_014222	3.05509	3.93172	4.54237	6.62887	6.05043	6.83117	1.80255	3.092	2.19837	2.20774	1.46169	2.208	1.73758	1.90951	2.97161			183.305	235.903	272.542	397.732	363.026	409.87	108.153	185.52	131.902	132.465	87.7016	132.48	104.255	114.57	178.296
3329649	DDB2	NM_000107	6.16597	6.66572	7.46049	9.98172	10.7434	10.2171	9.35217	11.3135	10.0992	9.32364	9.00752	6.6915	7.39139	9.05886	5.37825			369.958	399.943	447.629	598.903	644.605	613.025	561.13	678.811	605.952	559.418	540.451	401.49	443.483	543.532	322.695
3350749	PAFAH1B2	NM_002572	6.26959	7.90485	8.25344	5.33379	4.68983	5.18126	9.0916	7.61103	9.65	9.03808	10.2725	10.1347	10.559	11.9612	7.69022			376.175	474.291	495.206	320.027	281.39	310.876	545.496	456.662	579	542.285	616.352	608.083	633.543	717.67	461.413
3656829	BCKDK	NM_001122957	7.94201	8.44814	9.32091	6.48116	7.31875	6.89123	10.0333	10.763	10.8968	8.96954	10.0131	10.8714	8.04743	9.41122	15.2666			476.521	506.888	559.254	388.869	439.125	413.474	601.998	645.777	653.809	538.172	600.784	652.283	482.846	564.673	915.996
2687739	CD47	NM_001777	8.81277	7.52785	8.29216	12.2996	9.96479	11.6489	7.9346	7.91934	8.22954	7.72531	8.1613	7.99916	8.45229	7.35673	7.59353			528.766	451.671	497.53	737.975	597.887	698.932	476.076	475.161	493.772	463.519	489.678	479.949	507.137	441.404	455.612
3373893	SLC43A1	NM_003627	4.04686	3.85328	3.84655	4.0007	4.01802	4.15426	5.14	5.71107	4.66714	4.85036	5.04746	5.40519	4.6247	5.12306	7.55744			242.812	231.197	230.793	240.042	241.081	249.255	308.4	342.664	280.028	291.022	302.847	324.311	277.482	307.384	453.447
3878373	ZNF133	NM_003434	1.64206	1.71365	1.89543	2.57627	2.46926	2.8215	2.16418	2.66435	2.41249	2.55404	2.62702	2.05106	2.18695	3.07951	2.4236			98.5233	102.819	113.726	154.576	148.156	169.29	129.851	159.861	144.75	153.243	157.621	123.064	131.217	184.771	145.416
2953435	C6orf130	AK290939	4.75156	2.82481	4.74994	6.04404	5.11584	5.72148	2.49787	2.71889	2.51115	2.35865	2.45539	2.76712	3.22918	3.1218	2.22527			285.093	169.488	284.996	362.642	306.95	343.289	149.872	163.133	150.669	141.519	147.323	166.027	193.751	187.308	133.516
3399623	THYN1	NM_014174	9.11942	11.3095	13.8912	13.2511	11.4897	10.6511	3.88303	5.03677	3.93465	4.86142	2.25488	4.26111	1.97964	2.77287	2.42854			547.165	678.569	833.472	795.067	689.385	639.068	232.982	302.206	236.079	291.685	135.293	255.667	118.779	166.372	145.712
3813840	ZNF516	NM_014643	2.8933	3.00268	3.17816	3.42445	3.72781	3.37471	4.15711	3.84401	3.99558	4.37965	3.76777	3.8707	4.80185	4.09354	3.82926			173.598	180.161	190.69	205.467	223.668	202.483	249.427	230.641	239.735	262.779	226.066	232.242	288.111	245.612	229.756
3927105	MRPL39	NM_080794	10.6502	10.3356	10.5372	15.1796	12.9111	14.6695	10.7668	10.817	10.0262	9.36271	11.0391	9.57422	8.557	10.0598	7.44202			639.009	620.135	632.234	910.778	774.665	880.17	646.007	649.018	601.57	561.763	662.348	574.453	513.42	603.59	446.521
3942161	UCRC	NM_001003684	9.28338	10.1509	12.5132	9.39661	10.3571	13.0882	5.6923	4.42497	6.63478	5.38766	4.48598	6.5253	5.06368	5.80505	7.79786			557.003	609.055	750.793	563.797	621.428	785.292	341.538	265.498	398.087	323.259	269.159	391.518	303.821	348.303	467.871
2641263	RAB7A	NM_004637	13.7008	13.8322	12.6688	9.34322	7.95125	8.92474	12.5816	13.1913	12.3598	10.7519	11.0788	12.0621	11.0763	10.3786	13.896			822.05	829.931	760.126	560.593	477.075	535.484	754.894	791.475	741.591	645.114	664.727	723.724	664.577	622.719	833.762
3980560	KIF4A	NM_012310	1.52345	1.67645	1.66099	2.31499	2.5575	2.50866	1.88881	1.84299	1.88633	1.90326	1.52584	1.16621	1.17249	1.48813	1.6501			91.4072	100.587	99.6596	138.899	153.45	150.52	113.328	110.579	113.18	114.196	91.5502	69.9728	70.3492	89.2878	99.0061
3368940	ABTB2	NM_145804	1.87269	2.44982	2.16366	2.0926	2.21537	1.93212	2.90673	3.10112	2.97498	3.28552	3.53646	3.58746	2.76816	3.10257	3.88432			112.362	146.989	129.819	125.556	132.922	115.927	174.404	186.067	178.499	197.131	212.188	215.248	166.09	186.154	233.059
2353988	FAM46C	NM_017709	6.96428	7.51388	8.54352	5.28632	4.23639	4.50475	6.54287	6.95305	6.88924	7.51157	8.07206	8.25253	8.94764	7.82903	10.9876			417.857	450.833	512.611	317.179	254.183	270.285	392.572	417.183	413.354	450.694	484.323	495.152	536.858	469.742	659.254
3018309	PIK3CG	NM_002649	6.12418	4.65981	5.82655	3.99028	3.58819	3.37765	5.84823	5.86674	5.74452	5.22827	5.98648	6.09703	8.40982	6.02285	6.71919			367.451	279.588	349.593	239.417	215.291	202.659	350.894	352.005	344.671	313.696	359.189	365.822	504.589	361.371	403.151
3031383	REPIN1	NM_013400	6.75207	6.77916	6.55856	4.67812	4.57462	4.00808	8.6768	9.33563	9.46374	6.93807	6.8471	7.41412	6.76555	6.4268	11.0981			405.124	406.749	393.514	280.687	274.477	240.485	520.608	560.138	567.825	416.284	410.826	444.847	405.933	385.608	665.886
3439603	JARID1A	NM_005056	1.84764	2.41169	1.98184	2.4332	2.17797	2.12513	1.56132	1.21585	1.43387	1.45341	1.3618	1.53381	1.55178	1.5251	1.22732			110.858	144.702	118.91	145.992	130.678	127.508	93.6792	72.9511	86.0322	87.2045	81.7078	92.0288	93.1069	91.5062	73.6394
3334372	PLCB3	NM_000932	5.04729	6.32025	6.608	4.01439	4.4464	4.07837	7.18112	6.53805	6.14608	6.25691	6.92184	5.77143	5.54802	5.7741	6.6066			302.838	379.215	396.48	240.863	266.784	244.702	430.867	392.283	368.765	375.414	415.31	346.286	332.881	346.446	396.396
2843091	RGS14	NM_006480	5.87057	5.70929	5.85255	4.9182	5.55757	5.00522	8.18475	8.93252	8.35375	6.94914	6.96761	6.40772	5.4437	7.33151	8.57581			352.234	342.558	351.153	295.092	333.454	300.313	491.085	535.951	501.225	416.948	418.057	384.463	326.622	439.891	514.549
3855538	MEF2B	NM_005919	5.74084	6.24857	5.4204	4.6958	5.39514	5.33553	6.71258	6.77101	6.74408	7.07911	6.62175	6.12397	5.83638	6.13692	8.76391			344.451	374.914	325.224	281.748	323.708	320.132	402.755	406.26	404.645	424.746	397.305	367.438	350.183	368.215	525.835
2512701	PSMD14	NM_005805	8.556	7.29583	8.56604	10.5293	9.49206	10.5541	6.24955	6.96668	6.18371	5.21731	5.07303	7.95922	7.06642	5.25233	6.62314			513.36	437.75	513.962	631.76	569.524	633.246	374.973	418.001	371.023	313.038	304.382	477.553	423.985	315.14	397.388
3655012	SH2B1	NM_015503	3.80055	4.26955	3.68994	3.58998	4.01765	3.57945	4.98542	5.31326	4.77553	4.85008	4.72223	3.29974	2.99667	3.61316	4.02726			228.033	256.173	221.397	215.399	241.059	214.767	299.125	318.796	286.532	291.005	283.334	197.984	179.8	216.79	241.636
2365872	RCSD1	NM_052862	9.21389	8.58239	7.92929	7.36051	7.59295	7.38303	9.89461	9.63951	9.0039	9.31478	9.9694	7.93763	8.98812	8.61775	10.6923			552.833	514.943	475.757	441.631	455.577	442.982	593.677	578.371	540.234	558.887	598.164	476.258	539.287	517.065	641.539
2676927	SELK	NM_021237	7.54633	8.58225	9.0986	6.59596	7.19547	6.49271	5.10527	6.01775	5.9886	5.09619	5.00357	5.77709	3.33912	4.49666	4.60935			452.78	514.935	545.916	395.757	431.728	389.562	306.316	361.065	359.316	305.771	300.214	346.625	200.347	269.8	276.561
3075531	ZC3HAV1L	NM_080660	7.71011	7.96876	8.31902	7.41072	6.49127	5.18856	10.1939	10.5655	11.734	12.8156	10.5364	9.93347	12.7489	13.6817	6.76327			462.607	478.126	499.141	444.643	389.476	311.314	611.631	633.928	704.037	768.938	632.184	596.008	764.936	820.9	405.796
3358950	CTSD	NM_001909	8.3529	9.65119	8.21359	6.45933	7.4596	7.12185	11.0089	11.7631	10.61	11.2822	9.33778	12.3162	7.37426	9.26567	11.3615			501.174	579.071	492.815	387.56	447.576	427.311	660.532	705.785	636.602	676.933	560.267	738.974	442.456	555.94	681.691
3008108	LIMK1	NM_002314	4.46169	3.59399	3.80464	2.07282	2.82318	2.22218	4.31516	4.82687	3.99791	3.86565	3.97589	2.81889	2.08172	2.80551	5.20281			267.701	215.639	228.279	124.369	169.391	133.331	258.909	289.612	239.874	231.939	238.553	169.133	124.903	168.331	312.169
2644014	PCCB	NM_000532	11.6498	9.342	11.8277	18.2271	19.2998	16.4013	11.061	13.4482	12.11	11.4066	11.2734	9.71496	7.37488	10.98	10.3457			698.988	560.52	709.665	1093.63	1157.99	984.078	663.658	806.894	726.598	684.395	676.406	582.898	442.493	658.797	620.742
3333443	ASRGL1	NM_001083926	4.15539	4.36536	4.3327	6.41161	7.98844	6.153	4.38627	4.22722	5.11507	4.10255	4.26059	3.27083	2.06246	2.27549	4.6168			249.324	261.921	259.962	384.697	479.307	369.18	263.176	253.633	306.904	246.153	255.636	196.25	123.748	136.529	277.008
2316746	C1orf93	BC022547	7.26759	6.60749	6.56062	6.8951	7.21487	6.64638	8.36773	10.0006	8.62925	8.6514	9.60396	6.09306	6.07087	7.0947	5.40491			436.056	396.449	393.637	413.706	432.892	398.783	502.064	600.036	517.755	519.084	576.238	365.584	364.252	425.682	324.295
2466141	ACP1	NM_007099	2.06766	1.29951	1.39586	3.4593	3.1781	3.73202	1.59594	1.73067	1.24126	1.14559	1.53019	1.79893	1.12727	1.4876	1.48363			124.06	77.9707	83.7514	207.558	190.686	223.921	95.7566	103.84	74.4758	68.7354	91.8113	107.936	67.6364	89.2562	89.0178
3295376	ZNF503	NM_032772	7.45854	6.63328	5.44122	6.02646	6.17045	5.87894	3.82705	4.5799	4.40895	4.07823	4.11596	3.54474	4.59617	3.87042	7.29809			447.512	397.997	326.473	361.588	370.227	352.736	229.623	274.794	264.537	244.694	246.957	212.685	275.77	232.225	437.886
3659966	ADCY7	NM_001114	3.89553	3.83718	3.79602	3.29535	4.07043	3.61015	4.75466	4.67219	4.70786	5.20044	4.88829	4.33887	3.92442	4.28565	5.25471			233.732	230.231	227.761	197.721	244.226	216.609	285.28	280.332	282.472	312.026	293.297	260.332	235.465	257.139	315.283
3838809	PRMT1	NM_198319	6.45899	6.52703	7.20049	8.08531	8.42869	8.98597	6.39585	5.55523	6.20647	5.39073	6.34884	6.24067	4.4671	3.67153	9.29479			387.54	391.622	432.03	485.119	505.722	539.158	383.751	333.314	372.388	323.444	380.93	374.44	268.026	220.292	557.687
3846900	C19orf10	NM_019107	4.68361	5.93903	6.21446	8.26526	9.41026	8.88738	5.27981	6.13428	5.13245	5.63917	4.97731	7.46208	4.19809	4.56277	6.79083			281.017	356.342	372.868	495.915	564.616	533.243	316.789	368.057	307.947	338.35	298.638	447.725	251.885	273.766	407.45
3863060	EXOSC5	NM_020158	8.33006	7.68885	10.1761	16.281	19.0183	18.0252	8.85131	11.9399	10.26	7.78705	9.31444	7.49088	6.20331	7.38661	10.1141			499.803	461.331	610.566	976.86	1141.1	1081.51	531.079	716.396	615.599	467.223	558.867	449.453	372.199	443.197	606.847
3863522	GSK3A	NM_019884	6.8312	9.90356	8.39202	6.19986	6.34162	5.96359	9.90863	10.589	9.6234	10.4524	10.4328	10.5501	9.84389	10.5244	12.4356			409.872	594.213	503.521	371.992	380.497	357.815	594.518	635.343	577.404	627.142	625.966	633.007	590.634	631.463	746.133
3871043	PPP1R12C	NM_017607	6.40522	7.8485	6.87813	5.5883	5.86892	5.38951	9.09505	8.59533	8.75773	8.52913	7.34215	8.06163	6.97308	7.13661	9.75457			384.313	470.91	412.688	335.298	352.135	323.371	545.703	515.72	525.464	511.748	440.529	483.698	418.385	428.197	585.274
2532064	COPS7B	NM_022730	6.41406	5.60387	6.89664	4.9991	4.1153	4.60898	8.74103	8.09601	7.34339	6.85263	7.1369	8.25861	7.80672	8.05373	7.15703			384.844	336.232	413.798	299.946	246.918	276.539	524.462	485.761	440.603	411.158	428.214	495.517	468.403	483.224	429.422
2551924	CALM2	NM_001743	8.57193	10.0537	10.3734	10.205	7.63107	8.80695	4.38593	6.16229	4.69234	4.02455	3.52772	5.82227	5.04795	4.86573	3.86674			514.316	603.222	622.402	612.301	457.864	528.417	263.156	369.737	281.54	241.473	211.663	349.336	302.877	291.944	232.005
3226005	PTRH1	NM_001002913	7.2146	7.02038	6.94327	8.17161	10.5707	11.2407	6.04702	6.2847	6.37825	5.87018	6.63247	6.3926	3.65467	5.52263	5.91846			432.876	421.223	416.596	490.296	634.24	674.442	362.821	377.082	382.695	352.211	397.948	383.556	219.28	331.358	355.107
3371544	AMBRA1	NM_017749	2.57654	2.84229	2.56076	2.24968	2.51562	2.48583	3.23303	2.96688	3.21969	3.36776	3.52906	2.99865	3.10624	3.36869	4.11277			154.592	170.537	153.645	134.981	150.937	149.15	193.982	178.013	193.181	202.066	211.743	179.919	186.374	202.121	246.766
3456006	CSAD	NM_015989	8.79742	8.07153	7.35041	10.2865	12.6977	11.6241	12.0268	11.4313	11.354	12.659	11.1889	10.7301	11.2186	9.71351	8.9796			527.845	484.292	441.025	617.19	761.863	697.443	721.607	685.876	681.242	759.541	671.333	643.807	673.117	582.811	538.776
3572340	TMED10	NM_006827	15.5106	15.3563	15.6416	11.8475	13.1624	13.2448	19.6547	16.3375	18.4357	21.7026	19.4794	22.5995	16.8416	19.5465	19.7826			930.638	921.378	938.497	710.853	789.744	794.686	1179.28	980.252	1106.14	1302.15	1168.77	1355.97	1010.5	1172.79	1186.96
2331857	SMAP2	NM_022733	8.94596	9.2223	8.43483	6.87506	7.04022	6.82874	9.32173	10.0993	8.51593	8.55074	8.87725	9.01921	8.92854	9.70959	11.152			536.758	553.338	506.09	412.504	422.413	409.724	559.304	605.956	510.956	513.044	532.635	541.153	535.712	582.575	669.123
2946219	HIST1H2AB	NM_003513	9.2212	7.8023	8.48851	3.78628	3.95272	3.7695	9.60499	9.68991	6.46385	12.1003	7.69296	11.3252	8.28165	10.3761	10.8688			553.272	468.138	509.311	227.177	237.163	226.17	576.299	581.394	387.831	726.017	461.577	679.51	496.899	622.569	652.127
3089469	SORBS3	NM_005775	4.89288	4.24556	5.87354	4.56424	3.80313	3.55241	7.20713	7.11843	6.98813	6.53866	6.38543	6.30944	6.76179	6.41017	5.19792			293.573	254.734	352.412	273.854	228.188	213.145	432.428	427.106	419.288	392.319	383.126	378.566	405.707	384.61	311.875
3251926	KIAA0913	NM_015037	4.55618	5.36483	5.81929	4.35649	4.15007	3.91911	7.00934	6.71297	6.43142	5.69263	6.36711	5.42709	5.1879	5.07152	8.09167			273.371	321.89	349.157	261.39	249.004	235.147	420.56	402.778	385.885	341.558	382.027	325.625	311.274	304.291	485.5
3310675	CUZD1	NM_022034	1.99437	2.62381	2.55692	3.86638	3.87168	3.73826	2.2595	2.1421	2.43746	2.57102	2.66622	3.83944	3.88076	3.69565	3.65909			119.662	157.429	153.415	231.983	232.301	224.295	135.57	128.526	146.248	154.261	159.973	230.366	232.846	221.739	219.545
3315024	ADAM8	NM_001109	8.01085	8.3853	6.91595	6.53867	7.84788	7.07093	10.0886	9.90473	10.3813	10.5063	9.50345	8.56304	7.5294	7.6856	9.52897			480.651	503.118	414.957	392.32	470.873	424.256	605.318	594.284	622.88	630.38	570.207	513.782	451.764	461.136	571.738
3741800	ATP2A3	NM_174954	6.16645	7.75139	6.4962	5.04416	5.29832	5.34459	7.63913	7.70545	7.66463	6.85593	7.63091	6.94126	4.91068	6.25271	11.4608			369.987	465.084	389.772	302.65	317.899	320.675	458.348	462.327	459.878	411.356	457.854	416.475	294.641	375.163	687.646
3893673	SLC2A4RG	NM_020062	10.2885	11.1701	9.65024	8.25108	8.94474	7.20945	13.932	12.5239	12.3254	12.4503	11.2417	10.8952	7.95263	8.57146	9.33204			617.312	670.203	579.014	495.065	536.685	432.567	835.917	751.432	739.525	747.016	674.502	653.712	477.158	514.288	559.922
3945684	APOBEC3H	NM_181773	31.2338	34.7968	33.7262	50.441	52.0836	40.9862	27.7423	25.0221	27.8321	28.9591	20.6128	30.9847	23.315	16.8319	22.7092			1874.03	2087.81	2023.57	3026.46	3125.01	2459.17	1664.54	1501.33	1669.93	1737.55	1236.77	1859.08	1398.9	1009.91	1362.55
3569441	ZFYVE26	NM_015346	3.96792	4.09353	4.5278	3.8867	3.70358	3.72911	5.28335	4.61866	4.71522	5.13823	4.92084	5.33872	5.82804	5.41505	5.34309			238.075	245.612	271.668	233.202	222.215	223.747	317.001	277.12	282.913	308.294	295.25	320.323	349.682	324.903	320.585
3570049	ERH	NM_004450	16.7067	15.4605	14.9795	13.4832	13.1049	13.7298	9.66411	10.7195	9.06497	7.56865	10.6577	8.82131	6.98978	7.48888	7.16333			1002.4	927.63	898.773	808.991	786.293	823.789	579.847	643.171	543.898	454.119	639.461	529.279	419.387	449.333	429.8
2981912	EZR	NM_003379	6.97057	6.43979	6.88996	5.59409	5.62075	5.68502	5.39115	4.79551	4.30363	4.3381	4.15164	5.0068	4.33815	3.57749	4.92433			418.234	386.387	413.397	335.645	337.245	341.101	323.469	287.731	258.218	260.286	249.098	300.408	260.289	214.65	295.46
2933522	GTF2H5	NM_207118	10.8785	7.56358	13.3834	17.3666	20.4385	14.2151	7.12959	6.28474	4.95566	4.37679	4.09623	4.79983	3.56022	3.88409	3.59004			652.709	453.815	803.003	1042	1226.31	852.906	427.776	377.084	297.339	262.607	245.774	287.99	213.613	233.045	215.402
2950307	HLA-DOA	NM_002119	17.3391	11.3192	12.9382	9.76025	10.2635	9.70963	18.6276	18.5088	16.6038	19.4785	17.2193	15.2622	15.0377	16.8286	20.8774			1040.34	679.151	776.291	585.615	615.812	582.578	1117.66	1110.53	996.229	1168.71	1033.16	915.732	902.265	1009.71	1252.65
3108489	LAPTM4B	NM_018407	4.29539	3.02456	4.82519	5.88077	6.14623	6.50312	2.88993	3.33252	3.39121	2.81682	2.89743	2.91755	3.8696	1.73543	3.59851			257.723	181.474	289.511	352.846	368.774	390.187	173.396	199.951	203.473	169.009	173.846	175.053	232.176	104.126	215.91
2835960	G3BP1	NM_005754	6.6837	5.39973	6.42924	7.87537	6.41151	7.05022	4.5202	4.87059	4.57013	4.24044	4.9554	4.91652	5.32435	4.73124	3.9385			401.022	323.984	385.754	472.522	384.69	423.013	271.212	292.235	274.208	254.426	297.324	294.991	319.461	283.874	236.31
3271018	GLRX3	NM_006541	7.71642	7.74292	8.76663	9.70189	10.9848	9.01863	6.73154	6.79808	6.92689	7.4682	7.05964	6.04777	6.6574	8.76837	4.50012			462.985	464.575	525.998	582.113	659.085	541.118	403.892	407.885	415.613	448.092	423.579	362.866	399.444	526.102	270.007
3976639	PORCN	NM_022825	6.86546	7.77004	7.2286	7.57431	7.81087	7.41423	9.99787	10.6274	9.89537	8.65592	9.42386	9.49867	7.1454	7.73754	7.13526			411.928	466.203	433.716	454.458	468.652	444.854	599.872	637.643	593.722	519.355	565.432	569.92	428.724	464.253	428.116
3656635	FBXL19	NM_001099784	6.59518	7.77818	6.58515	5.12104	6.19399	5.33462	8.09471	8.55114	7.75101	7.99581	8.85621	6.86112	5.82071	6.62657	9.56755			395.711	466.691	395.109	307.262	371.639	320.077	485.682	513.068	465.061	479.749	531.373	411.667	349.242	397.594	574.053
3227159	FNBP1	NM_015033	5.19581	7.1167	6.64188	6.38528	6.28322	6.32962	4.65418	4.19115	4.11652	4.27889	4.41754	4.14522	4.92221	5.32868	4.6399			311.749	427.002	398.513	383.117	376.993	379.777	279.251	251.469	246.991	256.734	265.052	248.713	295.333	319.721	278.394
3315835	PTDSS2	NM_030783	8.55405	7.9595	7.4605	6.97767	7.39777	6.78249	9.14288	8.92982	8.46048	8.855	9.12135	9.47186	7.73339	8.22265	12.1399			513.243	477.57	447.63	418.66	443.866	406.95	548.573	535.789	507.629	531.3	547.281	568.311	464.004	493.359	728.397
3823625	AP1M1	NM_032493	8.67803	9.37055	8.74014	7.37344	7.82799	7.59582	10.6923	10.2585	10.2206	9.21209	9.31957	12.6998	10.2506	10.9718	15.8653			520.682	562.233	524.408	442.407	469.679	455.749	641.539	615.512	613.235	552.726	559.174	761.99	615.035	658.306	951.915
2485433	AFTPH	NM_203437	4.16188	2.84762	2.92877	5.01676	4.30613	4.38065	2.14303	2.64985	2.46955	2.40623	2.46252	2.78245	3.11571	3.17187	2.03435			249.713	170.857	175.726	301.006	258.368	262.839	128.582	158.991	148.173	144.374	147.751	166.947	186.943	190.312	122.061
2672966	MAP4	NM_002375	7.15825	6.34219	7.61007	5.22267	4.42831	4.78331	7.35819	7.356	7.26385	6.1767	7.34651	5.70989	6.42332	7.2514	6.06707			429.495	380.531	456.604	313.36	265.698	286.998	441.491	441.36	435.831	370.602	440.791	342.593	385.399	435.084	364.024
3315675	IFITM1	NM_003641	6.48725	9.51681	8.56823	12.5396	12.3506	13.8915	6.8672	5.05756	4.88093	4.79703	3.59751	6.14304	4.58178	4.92667	8.98096			389.235	571.009	514.094	752.374	741.038	833.49	412.032	303.454	292.856	287.822	215.851	368.582	274.907	295.6	538.858
3644973	PDPK1	NM_002613	4.0413	4.14224	3.51791	4.16971	4.96931	4.55554	3.12532	3.10838	2.695	3.28091	3.11373	1.85783	2.2661	3.13033	2.24467			242.478	248.535	211.075	250.183	298.159	273.332	187.519	186.503	161.7	196.854	186.824	111.47	135.966	187.82	134.68
3708306	ACADVL	NM_000018	10.3851	11.9299	11.1675	10.4218	11.8987	11.2245	15.266	14.7188	14.5656	13.1682	15.0673	10.0818	7.58294	8.77057	13.1433			623.105	715.791	670.05	625.306	713.921	673.468	915.96	883.126	873.934	790.091	904.037	604.91	454.976	526.234	788.599
3726934	NME1	NM_198175	3.86234	4.12372	6.40586	8.73685	11.0264	10.1629	3.80993	4.82666	3.75634	3.28972	2.94067	3.62098	2.01982	2.19378	4.01183			231.741	247.423	384.352	524.211	661.586	609.774	228.596	289.599	225.38	197.383	176.44	217.259	121.189	131.627	240.71
2361241	RP11-336K24.9	NM_014017	10.1185	8.56771	7.52243	11.7247	11.547	10.8875	6.53546	7.60005	7.24353	6.2163	7.35427	7.1161	5.0406	5.86114	5.60191			607.113	514.062	451.346	703.479	692.82	653.249	392.128	456.003	434.612	372.978	441.256	426.966	302.436	351.668	336.114
2398736	ATP13A2	NM_022089	5.65108	5.22136	5.97584	4.79677	5.05398	4.6103	6.5079	7.00757	6.87282	5.99954	7.28649	6.07603	4.74437	6.16419	6.40583			339.065	313.282	358.55	287.806	303.239	276.618	390.474	420.454	412.369	359.972	437.19	364.562	284.662	369.851	384.35
2685776	MINA	NM_001042533	4.35548	3.0614	3.76298	5.33004	4.87634	5.01858	2.97862	3.01616	2.79662	2.2664	2.76095	2.7748	3.14399	3.31691	3.10131			261.329	183.684	225.779	319.802	292.581	301.115	178.717	180.97	167.797	135.984	165.657	166.488	188.639	199.015	186.079
2744734	MGST2	NM_002413	8.95839	8.39934	12.0267	14.381	13.7433	13.5669	6.9107	7.97842	5.90312	6.76999	8.12566	5.61067	6.68425	8.10388	7.08128			537.503	503.961	721.6	862.863	824.597	814.013	414.642	478.705	354.187	406.199	487.539	336.64	401.055	486.233	424.877
2879105	SPRY4	NM_030964	2.42584	1.89255	2.11185	6.00993	3.8747	4.75458	2.0649	2.36917	2.71569	1.77246	2.26045	2.66631	5.28864	3.67775	2.71808			145.55	113.553	126.711	360.596	232.482	285.275	123.894	142.15	162.941	106.348	135.627	159.978	317.318	220.665	163.085
3730941	PSMC5	NM_002805	1.46923	1.38986	2.01787	3.84635	3.6731	4.21041	2.09981	1.90097	1.5218	1.42532	1.20069	1.5524	0.684224	0.66955	1.8656			88.154	83.3916	121.072	230.781	220.386	252.625	125.989	114.058	91.3081	85.519	72.0416	93.1439	41.0535	40.173	111.936
3885464	TOP1	NM_003286	3.10283	3.56442	2.83799	2.47934	2.56186	2.0491	2.11041	1.66712	1.68821	1.92051	1.68685	1.38158	1.04427	2.52141	1.83148			186.17	213.865	170.28	148.76	153.712	122.946	126.625	100.027	101.293	115.23	101.211	82.8949	62.656	151.284	109.889
3232349	PFKP	NM_002627	10.7021	11.5727	9.81287	9.22308	10.6283	9.56213	13.3723	12.5798	13.2545	12.5391	13.2045	10.6132	9.48569	12.3998	13.1123			642.128	694.359	588.772	553.385	637.7	573.728	802.338	754.786	795.27	752.346	792.267	636.789	569.141	743.99	786.741
3375518	C11orf10	AF086763	12.7613	13.3325	15.4015	23.8976	25.9755	21.8242	8.02486	13.5276	7.41473	7.15315	6.59667	6.52934	5.16358	6.48869	7.60582			765.678	799.95	924.088	1433.85	1558.53	1309.45	481.492	811.656	444.884	429.189	395.8	391.761	309.815	389.321	456.349
3770699	MIF4GD	NM_020679	9.80662	10.1745	10.7175	8.44381	9.68966	9.92459	14.1853	13.5184	14.0025	12.4024	11.893	10.2047	7.28248	9.77606	11.4062			588.397	610.473	643.052	506.629	581.38	595.476	851.121	811.103	840.152	744.142	713.577	612.28	436.949	586.563	684.374
2489228	WDR54	NM_032118	15.6869	11.504	17.7303	24.6677	28.839	25.4904	11.8083	15.4977	11.4979	11.4114	12.8519	8.07581	8.23448	9.23555	9.55922			941.215	690.241	1063.82	1480.06	1730.34	1529.43	708.496	929.863	689.877	684.683	771.116	484.548	494.069	554.133	573.553
2708817	TMEM41A	NM_080652	4.58936	4.94988	5.08656	3.78417	3.73141	3.31993	5.1688	5.42847	4.73507	4.95796	4.53978	4.99947	4.72234	3.93963	4.65616			275.361	296.993	305.194	227.05	223.884	199.196	310.128	325.708	284.104	297.478	272.387	299.968	283.341	236.378	279.37
3358361	PDDC1	NM_182612	4.70807	4.797	5.43159	3.46073	4.52552	3.8828	6.81464	6.55678	6.63375	5.76129	5.85119	6.34257	5.30512	5.63032	9.48831			282.484	287.82	325.895	207.644	271.531	232.968	408.878	393.407	398.025	345.677	351.071	380.554	318.307	337.819	569.298
3758234	AARSD1	NM_025267	2.77197	2.80553	2.42245	4.30257	4.57333	4.30217	1.69933	2.71899	2.36412	2.35249	2.41213	2.35754	1.74573	2.46219	2.25194			166.318	168.332	145.347	258.154	274.4	258.13	101.96	163.139	141.847	141.15	144.728	141.452	104.744	147.732	135.117
3528759	ABHD4	NM_022060	6.29983	7.52447	7.48151	5.80163	5.4106	5.75741	9.16218	8.31855	8.23991	7.40244	8.38536	7.96948	7.46715	8.20232	9.35385			377.99	451.468	448.891	348.098	324.636	345.444	549.731	499.113	494.395	444.146	503.122	478.169	448.029	492.139	561.231
3863323	RABAC1	NM_006423	8.30107	6.21083	6.69154	12.0188	15.5019	13.0986	6.94221	7.14258	6.40475	8.58329	5.84551	4.96658	3.76261	4.79064	6.45102			498.064	372.65	401.492	721.128	930.113	785.918	416.533	428.555	384.285	514.998	350.731	297.995	225.756	287.438	387.061
3200648	ADFP	NM_001122	3.35403	3.96633	3.66229	4.47091	4.74128	4.41923	3.21154	3.3798	3.17425	3.6101	3.48601	4.42281	4.24375	3.89239	5.6082			201.242	237.98	219.737	268.255	284.477	265.154	192.693	202.788	190.455	216.606	209.16	265.369	254.625	233.543	336.492
2399908	TMCO4	NM_181719	6.66179	6.21288	6.59244	7.11549	7.30114	6.49847	8.98877	9.16037	9.84412	8.2139	8.11948	7.15167	6.51354	8.10023	6.74993			399.707	372.773	395.546	426.929	438.069	389.908	539.326	549.622	590.647	492.834	487.169	429.1	390.812	486.014	404.996
3734379	CD300A	NM_007261	6.12117	6.05089	6.69414	8.91301	9.52496	8.04075	8.3659	7.87671	8.75176	8.28026	7.58695	7.94571	7.04792	6.42859	13.1937			367.27	363.054	401.649	534.781	571.497	482.445	501.954	472.603	525.106	496.815	455.217	476.743	422.875	385.715	791.623
2603051	SP110	NM_080424	4.84364	3.84851	5.59541	5.86443	5.06932	5.1075	3.3379	3.31582	3.00554	3.01761	2.68679	2.77622	3.4301	2.9532	2.64768			290.619	230.91	335.724	351.866	304.159	306.45	200.274	198.949	180.332	181.057	161.208	166.573	205.806	177.192	158.861
2980812	TFB1M	NM_016020	5.31011	3.78039	6.37855	8.0601	5.8359	7.35675	2.29203	2.73141	3.48034	2.46121	2.0575	3.06045	4.11987	2.50388	2.55778			318.606	226.823	382.713	483.606	350.154	441.405	137.522	163.884	208.821	147.673	123.45	183.627	247.192	150.233	153.467
3107828	PLEKHF2	NM_024613	5.10504	5.26394	5.19556	4.07986	3.6932	4.02282	4.58288	4.13837	4.81377	4.71067	4.53535	8.32749	8.94117	3.48971	6.91798			306.302	315.836	311.733	244.792	221.592	241.369	274.973	248.302	288.826	282.64	272.121	499.65	536.47	209.383	415.079
2835792	GM2A	NM_000405	11.5405	10.3019	10.9204	8.49998	7.91736	7.89032	10.9278	11.5576	9.68656	10.086	10.66	9.95251	11.3201	10.6105	13.1063			692.429	618.116	655.221	509.999	475.042	473.419	655.665	693.454	581.194	605.159	639.6	597.15	679.208	636.631	786.381
3470793	KCTD10	NM_031954	3.04639	3.40971	3.47411	2.15768	2.13588	1.94657	2.64693	2.24172	2.37605	2.79688	2.23873	3.64394	2.85675	2.79908	4.07752			182.783	204.582	208.447	129.461	128.153	116.794	158.816	134.503	142.563	167.813	134.324	218.636	171.405	167.945	244.651
3675430	RPUSD1	NM_058192	5.70325	6.56758	4.41815	4.36414	4.85958	4.53374	8.21114	8.06258	7.85837	7.1838	7.61764	8.44436	5.92599	5.14868	9.55845			342.195	394.055	265.089	261.848	291.575	272.025	492.668	483.755	471.502	431.028	457.059	506.662	355.56	308.921	573.507
2881747	ANXA6	NM_001155	27.5004	19.0381	18.9296	13.8516	14.5461	13.7164	25.1559	23.6517	23.6529	25.3984	27.3914	20.3243	17.012	19.8317	24.7587			1650.02	1142.29	1135.78	831.097	872.765	822.985	1509.35	1419.1	1419.18	1523.9	1643.49	1219.46	1020.72	1189.9	1485.52
2332812	ERMAP	NM_001017922	2.98078	2.56083	2.97638	3.68067	3.87846	3.53321	4.07678	4.59121	3.94109	4.23152	3.72094	3.06939	3.26278	4.24532	3.13973			178.847	153.65	178.583	220.84	232.707	211.992	244.607	275.472	236.465	253.891	223.256	184.163	195.767	254.719	188.384
3416996	LOC440104	AY358778	7.43977	8.48973	7.44167	6.86395	6.37461	7.39152	9.88907	10.7586	9.85993	8.73467	10.0183	8.97139	11.5086	8.22335	9.29633			446.386	509.384	446.5	411.837	382.476	443.491	593.344	645.515	591.596	524.08	601.096	538.283	690.517	493.401	557.78
3867443	HSD17B14	NM_016246	9.24432	9.16691	7.68349	12.8939	13.6232	14.4927	11.8282	9.56121	10.1486	10.4543	10.7738	7.76029	6.69344	8.15971	8.41712			554.659	550.015	461.01	773.637	817.394	869.559	709.693	573.673	608.916	627.258	646.425	465.618	401.606	489.583	505.027
3944778	GGA1	NM_013365	5.76522	6.99085	6.79285	4.87655	5.06338	5.30651	8.7635	7.25559	7.86712	7.82899	6.9732	7.167	6.09291	7.08679	9.50751			345.913	419.451	407.571	292.593	303.803	318.391	525.81	435.335	472.027	469.739	418.392	430.02	365.575	425.207	570.45
2444790	MRPS14	NM_022100	6.75228	5.15679	7.6486	7.86582	5.78606	7.34696	2.79506	3.33245	4.00287	2.38254	2.54196	4.1179	2.77171	1.57637	5.64498			405.137	309.408	458.916	471.949	347.163	440.818	167.703	199.947	240.172	142.952	152.518	247.074	166.303	94.5823	338.699
2903488	HSD17B8	NM_014234	8.76297	5.87906	6.80475	13.0587	16.8292	16.5446	8.92464	9.48331	9.72299	7.90419	7.53973	7.70718	6.22995	6.52688	7.14548			525.778	352.744	408.285	783.523	1009.75	992.678	535.478	568.998	583.379	474.252	452.384	462.431	373.797	391.613	428.729
3387259	SESN3	NM_144665	5.95829	5.57059	6.15656	4.05435	3.57212	4.07001	5.01979	4.64035	5.50846	5.15471	5.84764	8.16002	8.24081	6.88254	5.95564			357.498	334.236	369.394	243.261	214.327	244.2	301.187	278.421	330.508	309.283	350.858	489.601	494.448	412.952	357.338
2437094	KRTCAP2	NM_173852	4.86148	5.32605	6.07193	9.90114	7.63001	11.5166	3.42979	4.75226	3.43823	4.49389	4.76174	5.19941	3.53244	3.20329	4.54327			291.689	319.563	364.316	594.068	457.801	690.995	205.787	285.135	206.294	269.634	285.704	311.965	211.946	192.197	272.596
2586348	METTL5	NM_014168	9.20127	7.71832	8.79832	10.5511	11.5103	9.2769	6.07648	7.48397	6.73753	5.9808	6.52731	7.98023	5.78278	6.37416	8.64116			552.076	463.099	527.899	633.067	690.618	556.614	364.589	449.038	404.252	358.848	391.639	478.814	346.967	382.449	518.47
3448975	ERGIC2	NM_016570	7.56568	11.4125	11.034	12.6809	10.334	12.1034	5.86706	5.12929	6.31314	6.71483	5.23552	8.24742	8.85912	6.57888	5.34873			453.941	684.751	662.043	760.852	620.04	726.206	352.023	307.757	378.788	402.89	314.131	494.845	531.547	394.733	320.924
3748449	CCDC144A	NM_014695	20.0474	34.618	29.1624	24.3536	11.8531	16.371	4.1279	8.26211	6.2796	7.37506	7.52183	18.0579	28.1621	23.392	10.5035			1202.84	2077.08	1749.74	1461.22	711.188	982.262	247.674	495.726	376.776	442.504	451.31	1083.48	1689.72	1403.52	630.21
3859899	TMEM149	NM_024660	4.65902	5.05327	5.25388	6.7645	7.64186	7.49518	5.47915	6.06207	5.33918	5.52614	4.83667	4.63812	3.54962	4.00962	6.60172			279.541	303.196	315.233	405.87	458.512	449.711	328.749	363.724	320.351	331.569	290.2	278.287	212.977	240.577	396.103
3947627	TSPO	NM_000714	10.5252	9.87355	6.63918	15.4493	20.0882	16.9067	7.03621	7.99874	8.24052	9.40605	7.9236	7.56545	7.97352	6.92099	7.15516			631.514	592.413	398.351	926.958	1205.29	1014.4	422.172	479.925	494.431	564.363	475.416	453.927	478.411	415.259	429.309
3678083	CORO7	NM_024535	5.06686	5.44061	4.92372	4.06354	4.71065	4.73189	6.63129	6.58596	6.7977	5.98161	5.76888	5.69041	5.04405	5.06655	8.07135			304.012	326.437	295.423	243.812	282.639	283.913	397.877	395.158	407.862	358.897	346.133	341.425	302.643	303.993	484.281
3851911	GADD45GIP1	NM_052850	7.42408	7.89062	6.87864	11.7596	13.4053	11.7769	6.41632	8.54686	5.95357	5.38687	6.2557	4.24746	3.83541	4.72122	5.27895			445.445	473.437	412.718	705.579	804.316	706.613	384.979	512.812	357.214	323.212	375.342	254.847	230.124	283.273	316.737
3529649	RNF31	NM_017999	2.63308	2.65951	2.46963	2.18255	2.84448	2.55174	3.50056	3.53145	3.44262	3.34537	3.32259	3.07873	2.40302	2.50837	4.29143			157.985	159.57	148.178	130.953	170.669	153.104	210.034	211.887	206.557	200.722	199.356	184.724	144.181	150.502	257.486
2671968	LZTFL1	NM_020347	3.36208	2.88955	3.2784	2.43686	1.64689	1.71599	3.26344	4.14078	3.50774	3.48861	3.72547	3.64524	4.59995	5.6923	3.90895			201.725	173.373	196.704	146.212	98.8133	102.96	195.807	248.447	210.465	209.317	223.528	218.714	275.997	341.538	234.537
3361381	CYB5R2	NM_016229	8.92036	5.84501	8.01681	13.4822	17.9908	15.6733	8.761	9.55715	10.0252	9.32972	8.77749	7.49411	4.38557	6.18967	7.03897			535.221	350.701	481.009	808.931	1079.45	940.397	525.66	573.429	601.511	559.783	526.649	449.647	263.134	371.38	422.338
3588069	TMEM85	NM_016454	5.70942	5.3998	6.96577	7.60716	8.24736	7.97336	4.42	5.37634	4.31416	4.36226	3.62392	4.28733	3.31503	3.48959	6.73599			342.565	323.988	417.946	456.429	494.841	478.402	265.2	322.58	258.85	261.735	217.435	257.24	198.902	209.375	404.159
2838598	CCNG1	NM_004060	16.251	13.0118	11.3917	9.27725	8.77775	9.57969	13.9941	14.7247	15.2512	14.3686	14.9706	15.3184	19.3717	16.1911	15.9339			975.061	780.707	683.503	556.635	526.665	574.781	839.649	883.48	915.074	862.116	898.235	919.102	1162.3	971.467	956.036
2725332	TMEM33	NM_018126	6.84956	6.54435	6.98631	5.83652	4.94695	5.05311	7.90146	6.71091	7.53642	7.12987	7.0353	8.38572	10.4991	7.75487	7.42046			410.974	392.661	419.178	350.191	296.817	303.187	474.088	402.655	452.185	427.792	422.118	503.143	629.944	465.292	445.227
2744597	NARG1	NM_057175	5.58984	5.17297	5.24136	5.06558	3.47562	4.58774	3.30383	2.55603	2.72305	2.50666	2.09398	2.64024	3.44721	2.32799	2.31625			335.391	310.378	314.482	303.935	208.537	275.264	198.23	153.362	163.383	150.4	125.639	158.414	206.832	139.68	138.975
2875419	KIF3A	NM_007054	3.60723	2.63471	3.39101	3.4606	2.46797	2.85109	1.8381	1.23514	1.72695	1.34308	1.58555	1.59747	3.12743	1.07286	1.16217			216.434	158.083	203.461	207.636	148.078	171.065	110.286	74.1083	103.617	80.5848	95.1327	95.8482	187.646	64.3719	69.73
2903588	PFDN6	NM_014260	27.794	19.199	26.907	12.3405	12.923	9.92076	22.5259	21.5176	20.3412	26.4924	27.5377	27.9606	14.9673	20.5949	29.4548			1667.64	1151.94	1614.42	740.429	775.381	595.245	1351.55	1291.06	1220.47	1589.54	1652.26	1677.64	898.04	1235.7	1767.29
3600621	SENP8	NM_145204	5.1787	5.94256	6.29301	4.37222	3.91236	4.13605	6.42532	5.90725	5.30685	5.97589	6.26281	7.45	7.34147	7.88426	9.36314			310.722	356.554	377.581	262.333	234.742	248.163	385.519	354.435	318.411	358.554	375.769	447	440.488	473.055	561.788
2588965	TTC30B	NM_152517	15.9392	8.73673	10.7331	3.98863	4.83434	3.51247	8.73588	7.55718	9.29954	9.27846	7.15179	12.5402	6.34972	5.79675	17.2964			956.352	524.204	643.986	239.318	290.06	210.748	524.153	453.431	557.972	556.708	429.107	752.411	380.983	347.805	1037.79
3820501	PDE4A	NM_001111307	5.55773	6.49018	5.4365	4.41341	4.50782	4.36556	5.30423	5.58153	5.76785	5.7512	5.56476	6.23299	5.68519	7.06465	7.99807			333.464	389.411	326.19	264.805	270.469	261.934	318.254	334.892	346.071	345.072	333.885	373.979	341.112	423.879	479.884
3820727	QTRT1	NM_031209	7.94025	7.69647	7.56077	10.1524	11.8632	11.2877	10.4955	9.38126	9.42827	8.7486	10.1632	7.43874	7.31302	7.02791	9.71492			476.415	461.788	453.646	609.144	711.791	677.26	629.728	562.876	565.696	524.916	609.791	446.325	438.781	421.674	582.895
3851651	TNPO2	NM_013433	3.59237	4.22185	3.91175	3.06562	3.60518	3.3444	4.91699	4.59003	4.52057	5.49253	4.92061	3.99346	4.67034	4.66249	5.6692			215.542	253.311	234.705	183.937	216.311	200.664	295.02	275.402	271.234	329.552	295.237	239.607	280.22	279.749	340.152
2330687	ZC3H12A	NM_025079	4.62551	3.48434	4.50331	2.7974	3.78015	3.16238	6.46424	6.13374	6.00972	5.48837	5.28499	7.49786	6.6203	5.13727	7.69319			277.53	209.06	270.199	167.844	226.809	189.743	387.854	368.024	360.583	329.302	317.099	449.871	397.218	308.236	461.592
2907943	ABCC10	NM_033450	4.01153	3.27496	3.58809	3.78227	3.6888	3.51498	4.92203	5.32949	4.77432	4.66773	4.53095	2.93215	3.36774	3.88793	3.66694			240.692	196.498	215.285	226.936	221.328	210.899	295.322	319.77	286.459	280.064	271.857	175.929	202.064	233.276	220.016
3719362	AATF	NM_012138	1.22715	2.01181	2.28996	3.35254	3.34338	3.49323	1.15143	0.794324	1.02872	0.884098	0.484908	1.37181	0.514689	0.419753	1.28477			73.6289	120.709	137.397	201.152	200.603	209.594	69.086	47.6594	61.7235	53.0459	29.0945	82.3089	30.8814	25.1852	77.0865
2642911	UBA5	NM_024818	6.78201	4.94533	6.141	8.57202	5.83612	7.03432	3.82189	4.01462	3.93852	3.2736	3.59746	4.0198	4.87337	3.26428	2.68669			406.921	296.72	368.46	514.321	350.167	422.059	229.313	240.877	236.311	196.416	215.848	241.188	292.402	195.857	161.201
2770193	AASDH	NM_181806	4.96672	3.85202	5.96482	7.20618	5.09185	8.45908	2.60244	2.05611	2.57177	3.23963	2.52938	2.06057	3.34639	3.92805	1.33759			298.003	231.121	357.889	432.371	305.511	507.545	156.147	123.366	154.306	194.378	151.763	123.634	200.784	235.683	80.2552
3333711	SLC3A2	NM_001012661	1.23633	1.24225	1.10529	1.9191	2.90805	2.65071	1.74975	2.02	1.78245	1.92075	1.58835	1.7777	1.5131	2.19282	2.78761			74.18	74.5352	66.3175	115.146	174.483	159.043	104.985	121.2	106.947	115.245	95.3011	106.662	90.7858	131.569	167.257
2902407	LTA	NM_000595	10.4626	10.7122	10.0965	6.49768	7.7725	6.58246	10.315	14.6209	13.3987	13.3292	10.8542	11.3124	8.31988	9.42415	14.7969			627.756	642.734	605.791	389.861	466.35	394.948	618.9	877.255	803.925	799.749	651.251	678.745	499.193	565.449	887.812
3480681	MRP63	NM_024026	5.27055	7.74923	5.31311	8.28269	8.38776	8.40983	3.34567	4.86383	4.32325	4.06057	4.09835	5.45	4.40313	4.00093	4.56019			316.233	464.954	318.786	496.961	503.266	504.59	200.74	291.83	259.395	243.634	245.901	327	264.188	240.056	273.612
2722151	RBPJ	NM_005349	4.53948	3.17669	3.244	6.15941	5.36995	5.29645	2.86808	3.22011	3.46806	2.97645	2.98446	2.51014	3.15264	3.34889	2.30424			272.369	190.601	194.64	369.565	322.197	317.787	172.085	193.207	208.083	178.587	179.068	150.608	189.159	200.933	138.254
2632453	ARL13B	NM_182896	7.78831	7.45747	8.5808	7.43007	5.60638	6.29361	5.37049	5.49981	5.14118	5.00926	4.80522	6.84457	7.5034	6.66935	4.65161			467.299	447.448	514.848	445.804	336.383	377.616	322.229	329.989	308.471	300.556	288.313	410.674	450.204	400.161	279.097
2502762	STEAP3	NM_182915	1.92097	1.44637	1.34249	2.51159	2.98736	2.55301	2.8206	3.02516	2.40898	2.62551	2.75424	1.92142	2.56927	2.73388	2.94797			115.258	86.7821	80.5494	150.695	179.241	153.181	169.236	181.509	144.539	157.53	165.255	115.285	154.156	164.033	176.878
2436228	GATAD2B	NM_020699	3.46513	2.89098	2.54831	2.29356	2.26832	2.17058	3.55714	3.66393	3.19483	3.69236	3.36559	3.01856	3.98645	3.74034	2.68226			207.908	173.459	152.899	137.614	136.099	130.235	213.428	219.836	191.69	221.542	201.935	181.114	239.187	224.42	160.935
2501238	PSD4	NM_012455	5.24443	4.32655	5.0111	3.17441	3.54982	3.00575	7.69755	7.00952	7.21634	5.20944	5.48394	4.38946	4.08548	5.03619	8.20768			314.666	259.593	300.666	190.464	212.989	180.345	461.853	420.571	432.98	312.567	329.036	263.367	245.129	302.171	492.461
2947077	HIST1H3I	NM_003533	18.2034	15.6073	13.3996	9.20766	7.52952	7.2838	11.7917	12.9998	15.0667	16.1506	13.261	11.7257	12.3371	11.2429	11.1736			1092.21	936.441	803.978	552.459	451.771	437.028	707.505	779.99	904	969.034	795.659	703.545	740.229	674.572	670.416
3379269	UNC93B1	NM_030930	5.64546	7.57373	6.65701	4.43189	5.11257	4.85764	7.8938	7.67691	8.70234	7.5945	7.04601	8.14286	6.22327	6.5787	10.4499			338.728	454.424	399.421	265.913	306.754	291.458	473.628	460.615	522.14	455.67	422.761	488.571	373.396	394.722	626.994
3840142	ZNF480	NM_144684	6.31744	9.31051	9.75424	3.552	3.00302	3.78847	6.58493	5.61122	8.29543	6.92931	6.07376	8.54033	10.8078	10.651	7.69044			379.046	558.63	585.254	213.12	180.181	227.308	395.096	336.673	497.726	415.759	364.426	512.42	648.467	639.063	461.426
3204202	DCTN3	NM_024348	4.92426	5.34447	6.60754	8.2026	10.553	9.598	5.78121	4.19948	4.21343	3.804	3.68208	3.26761	3.08488	3.05418	3.89165			295.456	320.668	396.452	492.156	633.178	575.88	346.872	251.969	252.806	228.24	220.925	196.057	185.093	183.251	233.499
3226340	PTGES2	NM_025072	8.53469	9.15872	7.5263	8.61157	9.38095	8.85905	11.7988	12.0639	10.5876	12.9254	13.2842	8.59251	6.62679	9.38163	9.56312			512.082	549.523	451.578	516.694	562.857	531.543	707.931	723.835	635.256	775.524	797.05	515.551	397.607	562.898	573.787
3822849	CLEC17A	NM_207390	7.56651	9.27505	8.87281	6.8358	6.63377	6.40502	10.548	9.57897	9.99329	12.932	11.3883	10.7891	9.39245	13.006	11.8992			453.991	556.503	532.369	410.148	398.026	384.301	632.877	574.738	599.597	775.918	683.298	647.344	563.547	780.358	713.954
3379708	MRPL21	NM_181515	6.91075	10.4676	11.2143	19.1772	18.2808	19.7341	7.7097	9.9286	6.19392	6.12672	5.89663	8.60073	6.56385	6.89758	7.51051			414.645	628.058	672.859	1150.63	1096.85	1184.05	462.582	595.716	371.635	367.603	353.798	516.044	393.831	413.855	450.631
2720251	NCAPG	NM_022346	5.48609	4.88394	5.54078	7.68849	5.95195	6.64143	4.44114	4.26281	4.66782	4.06758	4.71993	4.77588	6.00307	5.10887	2.74983			329.165	293.036	332.447	461.31	357.117	398.486	266.468	255.769	280.069	244.055	283.196	286.553	360.184	306.532	164.99
3304004	NPM3	NM_006993	12.1271	11.0549	10.9796	6.82945	6.53928	8.10548	11.9605	11.3743	10.2686	9.24058	10.4894	16.7387	10.4127	10.1652	12.3107			727.628	663.295	658.778	409.767	392.357	486.329	717.632	682.46	616.114	554.435	629.365	1004.32	624.762	609.91	738.644
3909395	DPM1	NM_003859	5.51773	9.42648	6.18707	9.21923	7.85664	9.79761	3.93763	3.67372	4.82005	3.7526	4.0521	6.07334	4.88596	3.7008	6.22036			331.064	565.589	371.224	553.154	471.399	587.856	236.258	220.423	289.203	225.156	243.126	364.4	293.158	222.048	373.222
2381249	C1orf115	NM_024709	5.07933	5.9002	5.17272	6.18274	6.98908	5.65782	2.26575	3.57128	3.09743	2.69225	3.77493	4.41727	4.86773	6.38607	4.45336			304.76	354.012	310.363	370.965	419.345	339.469	135.945	214.277	185.846	161.535	226.496	265.036	292.064	383.164	267.202
3846667	SIRT6	NM_016539	6.8235	7.63868	6.79821	5.9564	6.83761	5.74898	7.83833	8.25852	8.65316	8.63118	8.50547	7.76899	6.62998	8.03418	9.66782			409.41	458.321	407.893	357.384	410.256	344.939	470.3	495.511	519.189	517.871	510.328	466.139	397.799	482.051	580.069
2741768	EXOSC9	NM_001034194	2.82929	2.37712	2.24111	2.92535	2.88801	2.82456	1.95081	2.22209	1.92523	2.05215	1.94947	2.31358	2.22382	2.11443	2.13879			169.758	142.627	134.467	175.521	173.28	169.474	117.049	133.325	115.514	123.129	116.968	138.815	133.429	126.866	128.327
2948630	IER3	NM_003897	3.63529	3.8206	4.33905	2.64346	3.30474	2.76651	4.59587	5.60586	4.25632	4.72398	5.06279	5.45387	5.26842	4.61342	8.49746			218.118	229.236	260.343	158.608	198.284	165.991	275.752	336.352	255.379	283.439	303.768	327.232	316.105	276.805	509.848
3687342	HIRIP3	NM_003609	3.71868	4.88153	4.17519	2.61544	2.41814	2.84147	3.51601	3.35318	3.93444	3.72685	3.74355	3.11992	2.31821	2.93157	3.86524			223.121	292.892	250.511	156.927	145.088	170.488	210.961	201.191	236.066	223.611	224.613	187.195	139.093	175.894	231.915
3933817	WDR4	NM_018669	1.66889	1.49334	1.23555	2.82868	3.34435	3.05114	1.8737	2.58038	2.22964	2.80298	2.38556	1.57663	1.72632	1.41681	1.57478			100.133	89.6006	74.1331	169.721	200.661	183.068	112.422	154.823	133.779	168.179	143.133	94.5979	103.579	85.0087	94.487
2638962	DTX3L	NM_138287	7.21676	6.79221	6.26271	5.29953	4.74865	4.92225	5.23111	4.45241	5.31627	5.01387	4.93339	5.96643	7.00766	4.71718	6.5697			433.006	407.532	375.763	317.972	284.919	295.335	313.867	267.145	318.976	300.832	296.003	357.986	420.46	283.031	394.182
3454147	BCDIN3D	NM_181708	4.71492	4.16642	5.20674	3.12696	3.29271	2.51838	5.24247	4.78829	4.41491	4.71849	4.48871	7.40174	5.74242	5.37	5.98485			282.895	249.985	312.404	187.618	197.562	151.103	314.548	287.297	264.894	283.11	269.323	444.104	344.545	322.2	359.091
2599500	ZNF142	NM_005081	2.1442	1.54704	1.68915	1.29776	1.48724	1.36466	2.26517	2.18236	2.27629	2.26397	2.05332	2.04278	2.37625	2.29761	2.49065			128.652	92.8226	101.349	77.8653	89.2345	81.8799	135.91	130.941	136.577	135.838	123.199	122.567	142.575	137.857	149.439
2910477	FBXO9	NM_033480	4.47291	3.5607	4.62294	5.53377	5.30115	5.48934	3.61502	3.84831	3.49473	3.1974	3.15463	3.79298	4.31866	2.97668	3.81548			268.374	213.642	277.376	332.026	318.069	329.36	216.901	230.899	209.684	191.844	189.278	227.579	259.119	178.601	228.929
4011768	SNX12	NM_013346	9.79119	11.1999	10.2464	6.4983	7.53814	6.5223	11.0428	9.50714	13.6418	12.2783	11.5875	14.7645	12.9319	13.5161	12.0975			587.471	671.994	614.782	389.898	452.288	391.338	662.569	570.428	818.51	736.7	695.253	885.871	775.914	810.966	725.853
2640579	PLXNA1	NM_032242	6.97613	5.99631	6.32133	5.69848	6.23139	5.89658	8.0782	8.33639	8.55881	7.13322	8.14717	6.28673	5.50833	6.74805	7.32822			418.568	359.778	379.28	341.909	373.883	353.795	484.692	500.183	513.528	427.993	488.83	377.204	330.5	404.883	439.693
3446137	LMO3	NM_018640	3.20194	4.14033	4.00231	6.05584	5.59454	5.52151	3.09506	3.27723	3.0916	3.90711	3.77487	5.48573	6.17063	4.25516	3.44882			192.116	248.42	240.139	363.35	335.673	331.291	185.703	196.634	185.496	234.427	226.492	329.144	370.238	255.31	206.929
3357785	SIRT3	NM_012239	5.00473	6.35805	5.11045	8.43358	9.57389	9.71917	6.55984	6.9055	5.55978	5.62942	5.7361	5.67685	5.36612	5.39984	4.88397			300.284	381.483	306.627	506.015	574.433	583.15	393.591	414.33	333.587	337.765	344.166	340.611	321.967	323.991	293.038
3648306	SNN	NM_003498	3.39995	3.7331	3.47281	3.15496	3.56261	3.67108	2.89063	2.8586	2.83706	2.95137	2.8317	3.88776	3.84076	2.7946	5.04522			203.997	223.986	208.369	189.298	213.757	220.265	173.438	171.516	170.223	177.082	169.902	233.265	230.446	167.676	302.713
2508611	ARHGAP15	NM_018460	10.0399	9.31486	11.8805	7.42426	6.36154	6.8854	6.20346	5.63811	6.98585	6.77499	7.03919	10.0571	10.798	9.91159	9.7836			602.392	558.891	712.832	445.456	381.692	413.124	372.208	338.286	419.151	406.5	422.352	603.428	647.878	594.696	587.016
3227014	ASB6	NM_017873	2.58469	3.11539	2.60016	1.62329	2.26944	2.32647	3.349	3.73199	3.63701	3.67783	3.85563	4.0975	3.42357	3.14917	4.47716			155.081	186.924	156.01	97.3976	136.166	139.588	200.94	223.92	218.221	220.67	231.338	245.85	205.414	188.95	268.63
2940145	NRN1	NM_016588	11.5092	8.97273	13.5386	6.32926	7.68045	4.93603	17.4996	20.3556	15.6421	18.8833	12.4277	13.8417	4.61128	21.3725	23.4111			690.551	538.364	812.315	379.755	460.827	296.162	1049.98	1221.34	938.528	1133	745.661	830.505	276.677	1282.35	1404.67
2440258	SLAMF6	NM_052931	11.5339	11.4952	11.0246	8.19013	6.18231	7.65758	10.9718	9.50606	10.1898	11.1273	10.062	14.3315	13.3043	12.3731	13.8825			692.031	689.714	661.475	491.408	370.938	459.455	658.308	570.364	611.387	667.638	603.719	859.891	798.258	742.387	832.95
3224591	STRBP	NM_018387	2.80053	3.88935	3.88452	4.02003	3.43937	4.02615	2.09806	1.24524	2.08972	1.48383	1.74185	1.80873	2.04547	2.0434	1.49666			168.032	233.361	233.071	241.202	206.362	241.569	125.884	74.7145	125.383	89.03	104.511	108.524	122.728	122.604	89.7995
2992963	CCDC126	NM_138771	5.01336	3.90848	4.75475	2.68955	1.97542	2.11481	3.02952	3.41201	4.0212	3.63515	3.98463	8.1772	7.95389	4.74854	4.61939			300.801	234.509	285.285	161.373	118.525	126.889	181.771	204.721	241.272	218.109	239.078	490.632	477.234	284.912	277.163
3331730	ZFP91	NM_053023	1.82945	2.48432	1.83526	2.25752	1.97429	1.96264	1.41781	1.07376	1.12911	1.22123	1.33979	1.60574	1.38411	1.33274	0.709872			109.767	149.059	110.116	135.451	118.457	117.759	85.0689	64.4254	67.7467	73.2738	80.3873	96.3441	83.0463	79.9646	42.5923
3818515	TRIP10	NM_004240	4.05693	4.77232	5.18953	5.18927	5.86854	5.9195	4.0805	3.96002	3.8133	3.86624	3.64489	5.06693	3.89523	3.91953	7.39024			243.416	286.339	311.372	311.356	352.113	355.17	244.83	237.601	228.798	231.975	218.693	304.016	233.714	235.172	443.414
3665357	TMEM208	NM_014187	5.06015	4.61466	5.78455	6.35616	6.38006	5.76491	4.47914	4.59615	4.22297	4.473	4.15036	4.22712	3.09568	3.44847	5.12511			303.609	276.879	347.073	381.369	382.804	345.895	268.749	275.769	253.378	268.38	249.022	253.627	185.741	206.908	307.507
3431376	ANKRD13A	NM_033121	13.4601	16.7096	13.9143	11.9433	11.9522	12.2545	16.1896	15.8592	16.1704	17.1076	17.4409	16.8144	15.8839	16.0231	19.201			807.606	1002.57	834.858	716.6	717.131	735.272	971.379	951.551	970.223	1026.45	1046.45	1008.86	953.032	961.388	1152.06
3636522	HDGFRP3	NM_016073	7.04307	10.8914	11.7032	10.3286	9.89868	10.5178	5.78366	5.82755	5.17934	5.67749	4.79715	9.84617	8.09139	6.07033	6.10286			422.584	653.484	702.189	619.717	593.921	631.068	347.019	349.653	310.761	340.65	287.829	590.77	485.483	364.22	366.171
3738842	HEXDC	NM_173620	5.87147	5.76998	4.78874	5.71684	6.23091	6.40506	7.72597	7.65159	7.80485	7.27766	7.17518	6.26135	5.99725	5.28287	6.65696			352.288	346.199	287.324	343.01	373.855	384.304	463.558	459.095	468.291	436.66	430.511	375.681	359.835	316.972	399.418
2654069	NDUFB5	NM_002492	18.0599	19.171	19.2036	20.7019	17.2662	18.4151	11.8652	14.1256	13.4383	9.94522	11.9167	13.8758	11.0992	11.2959	14.6436			1083.6	1150.26	1152.21	1242.11	1035.97	1104.91	711.91	847.538	806.297	596.713	715	832.55	665.953	677.755	878.618
2352275	MOV10	NM_020963	11.3295	8.82914	10.2288	10.0307	10.2486	10.0446	15.7401	14.8037	15.6309	13.5211	12.8359	13.2663	12.1919	13.3698	17.46			679.771	529.748	613.73	601.845	614.918	602.677	944.404	888.22	937.856	811.265	770.155	795.978	731.514	802.189	1047.6
2954423	MRPL2	NM_015950	4.20371	3.86394	4.29299	5.54888	6.51882	5.87258	3.3652	3.3196	3.41975	2.73289	2.182	3.36627	2.6286	3.01103	4.86785			252.223	231.837	257.58	332.933	391.129	352.355	201.912	199.176	205.185	163.973	130.92	201.976	157.716	180.662	292.071
2879739	PRELID2	NM_182960	12.7004	11.647	11.9163	10.9753	10.687	9.88763	15.4173	16.119	14.5883	13.1295	13.7063	12.1984	14.4827	18.4527	6.65371			762.026	698.818	714.976	658.518	641.222	593.258	925.04	967.139	875.297	787.768	822.377	731.905	868.96	1107.16	399.223
2556667	RAB1A	NM_004161	5.29156	4.48996	4.23216	5.19514	4.402	4.63541	3.46639	3.2428	3.2109	2.86855	3.50941	4.21645	4.86624	3.0755	3.30452			317.494	269.398	253.93	311.709	264.12	278.125	207.984	194.568	192.654	172.113	210.565	252.987	291.975	184.53	198.271
3335465	SIPA1	NM_153253	5.76937	6.10123	6.65976	5.63725	6.19441	5.69786	8.26824	8.43047	9.58139	7.5297	7.67875	7.05198	5.53937	6.26205	9.79635			346.162	366.074	399.586	338.235	371.665	341.872	496.095	505.828	574.883	451.782	460.725	423.119	332.362	375.723	587.781
2756497	ATP5I	NM_007100	22.1669	16.4265	19.7239	26.0407	28.4867	24.9033	11.1969	15.3986	10.5027	9.80295	7.63209	9.06236	7.07462	11.3819	5.54946			1330.01	985.59	1183.44	1562.44	1709.2	1494.2	671.813	923.913	630.161	588.177	457.925	543.742	424.477	682.916	332.967
3632152	HEXA	NM_000520	6.73627	8.49804	7.76888	11.7232	12.6555	13.3282	9.69706	9.32452	8.06761	8.31459	7.59984	9.09652	8.62491	7.92548	8.00187			404.176	509.882	466.133	703.392	759.329	799.693	581.824	559.471	484.057	498.875	455.99	545.791	517.495	475.529	480.112
3884830	PPP1R16B	NM_015568	4.70743	5.81808	6.10862	3.81976	4.2256	3.78107	6.59283	5.93732	5.55243	6.25803	5.78692	5.80174	5.3524	5.90549	8.16222			282.446	349.085	366.517	229.186	253.536	226.864	395.57	356.239	333.146	375.482	347.215	348.104	321.144	354.329	489.733
3299504	ACTA2	NM_001613	5.17007	7.29373	8.1334	12.954	13.0799	14.3636	9.17581	8.96664	8.31373	7.84164	9.05762	9.53525	8.18264	8.87733	8.45993			310.204	437.624	488.004	777.24	784.794	861.813	550.549	537.998	498.824	470.499	543.457	572.115	490.959	532.64	507.596
3413875	TROAP	NM_005480	3.01709	3.56995	3.1439	3.97211	4.39317	4.0011	4.49214	4.11039	4.37978	4.78583	4.31599	5.13774	4.37015	4.08208	4.72939			181.025	214.197	188.634	238.327	263.59	240.066	269.529	246.623	262.787	287.15	258.96	308.264	262.209	244.925	283.763
3458735	CENTG1	NM_001122772	3.64655	3.93109	3.3439	2.76153	3.20254	2.86307	4.6317	4.68916	4.56584	4.98351	3.81167	3.7598	3.07956	3.422	5.10447			218.793	235.865	200.634	165.692	192.152	171.784	277.902	281.349	273.95	299.011	228.7	225.588	184.773	205.32	306.268
3168136	RGP1	NM_001080496	3.42409	4.29465	4.34013	3.10935	2.87522	2.92115	3.96229	4.3351	4.38484	4.5559	4.56116	4.00702	4.79443	4.25514	5.00318			205.445	257.679	260.408	186.561	172.513	175.269	237.737	260.106	263.09	273.354	273.67	240.421	287.666	255.309	300.191
3619945	OIP5	NM_007280	4.32945	4.84819	5.56766	7.9053	6.56729	8.00659	5.25536	4.46072	5.08737	4.91959	4.77172	4.78321	4.27726	4.31597	4.02497			259.767	290.891	334.059	474.318	394.038	480.395	315.322	267.643	305.242	295.175	286.303	286.993	256.636	258.958	241.498
3832643	ACTN4	NM_004924	11.2437	10.0052	9.6522	5.96359	6.71325	6.5449	9.21807	7.49356	8.52715	9.7684	8.10886	7.58579	6.46766	8.27079	11.9486			674.62	600.314	579.132	357.815	402.795	392.694	553.084	449.614	511.629	586.104	486.532	455.148	388.06	496.247	716.916
2338487	FGGY	NM_001113411	7.51594	5.89714	8.62171	14.811	13.583	12.6559	8.89941	8.63636	8.6757	7.04254	7.33789	6.3258	7.2752	8.54037	5.18627			450.956	353.828	517.303	888.661	814.981	759.356	533.965	518.182	520.542	422.552	440.274	379.548	436.512	512.422	311.176
2774365	CCNI	NM_006835	16.4141	15.3921	13.8633	12.2366	11.2874	11.7483	13.7019	14.2589	13.9171	14.1034	13.6407	11.1544	12.2112	12.3278	10.4315			984.845	923.528	831.797	734.194	677.242	704.9	822.114	855.532	835.025	846.206	818.443	669.266	732.669	739.669	625.891
2903285	PSMB9	NM_148954	10.3526	7.34665	9.7974	16.386	17.7989	14.791	6.50013	8.70927	6.13558	5.93811	4.37617	6.24524	4.55373	4.41691	7.52262			621.158	440.799	587.844	983.16	1067.93	887.46	390.008	522.556	368.135	356.287	262.57	374.715	273.224	265.014	451.357
3159946	SMARCA2	NM_003070	1.56562	1.85546	1.71838	1.65212	1.51749	1.67774	1.22418	0.855656	0.83202	1.13667	0.950602	1.05812	1.05339	1.22388	1.02736			93.9374	111.328	103.103	99.127	91.0493	100.665	73.4509	51.3394	49.9212	68.2004	57.0361	63.4871	63.2034	73.4327	61.6416
3485863	EXOSC8	NM_181503	6.75488	10.0604	12.4966	15.7141	13.821	15.8619	6.40511	6.51218	6.60135	5.78197	4.45766	9.41404	9.40371	7.66379	4.82768			405.293	603.626	749.796	942.846	829.26	951.711	384.306	390.731	396.081	346.918	267.46	564.842	564.223	459.827	289.661
3795501	ADNP2	NM_014913	2.68863	2.86228	2.75699	3.2512	2.74954	2.63042	2.27522	2.23239	2.11886	2.04143	2.19919	3.37055	3.69992	3.38179	2.29365			161.318	171.737	165.419	195.072	164.973	157.825	136.513	133.943	127.132	122.486	131.952	202.233	221.995	202.907	137.619
3852743	GIPC1	NM_005716	7.48656	7.21462	6.22928	7.22585	8.03225	7.53522	9.96762	11.6983	9.57181	9.22763	10.7089	9.54476	6.34542	8.0122	7.3165			449.194	432.877	373.757	433.551	481.935	452.113	598.057	701.899	574.309	553.658	642.534	572.686	380.725	480.732	438.99
3854218	NY-SAR-48	NM_033417	2.63607	2.93964	3.65352	4.45235	4.2799	4.48753	2.76361	2.44842	2.11585	1.79618	2.0585	4.09522	3.79536	2.44289	4.41029			158.164	176.378	219.211	267.141	256.794	269.252	165.816	146.905	126.951	107.771	123.51	245.713	227.722	146.574	264.617
3913544	DIDO1	NM_080797	1.2971	1.28637	1.28781	1.91818	2.19065	1.73284	1.48277	1.75941	1.56341	1.70297	1.66495	1.84686	1.8375	1.37904	1.88349			77.826	77.182	77.2685	115.091	131.439	103.97	88.9665	105.565	93.8045	102.178	99.8968	110.812	110.25	82.7421	113.009
3696295	SLC7A6OS	NM_032178	4.038	4.1684	4.77082	3.57793	3.70484	3.84773	3.30874	3.32526	3.50232	3.38397	3.41773	3.67052	3.99156	3.57322	4.09898			242.28	250.104	286.249	214.676	222.29	230.864	198.524	199.515	210.139	203.038	205.064	220.231	239.494	214.393	245.939
3865511	EML2	NM_012155	8.16665	9.01417	7.80174	6.75111	7.40671	6.98956	9.81103	8.96035	9.14139	10.7212	9.75114	8.03155	6.78221	9.37852	11.671			489.999	540.85	468.104	405.067	444.403	419.374	588.662	537.621	548.484	643.27	585.068	481.893	406.933	562.711	700.26
2613880	UBE2E2	NM_152653	8.92718	7.16463	7.64431	5.16701	5.33009	5.23527	7.95401	8.18931	8.76131	7.25814	6.8413	7.08491	7.64768	6.68321	7.59211			535.631	429.878	458.659	310.021	319.806	314.116	477.241	491.358	525.679	435.488	410.478	425.095	458.861	400.993	455.527
3409006	MED21	NM_004264	2.57441	2.27426	3.24074	1.93032	1.38193	1.76267	3.02473	2.93488	3.03411	3.10207	3.31023	3.94577	3.98411	3.80201	2.74828			154.465	136.456	194.444	115.819	82.9159	105.76	181.484	176.093	182.047	186.124	198.614	236.746	239.046	228.121	164.897
3643019	PIGQ	NM_004204	7.55769	8.00343	6.58027	6.22758	6.74707	7.55177	11.3056	11.3898	10.4965	10.643	8.8555	9.03435	6.89778	6.76056	8.23423			453.461	480.206	394.816	373.655	404.824	453.106	678.338	683.39	629.791	638.58	531.33	542.061	413.867	405.633	494.054
3948543	FAM118A	NM_001104595	5.70091	6.49375	6.92745	5.05175	4.37703	4.68224	8.17506	6.49217	7.29476	6.80772	7.9783	7.85226	8.45609	9.07543	10.3691			342.055	389.625	415.647	303.105	262.622	280.934	490.504	389.53	437.686	408.463	478.698	471.135	507.365	544.526	622.148
3959203	RBM9	NM_001082578	2.31349	2.88962	2.45964	3.27473	3.7745	3.28748	1.09643	1.39763	1.69944	1.79206	1.89359	2.4443	2.07334	2.78082	0.890963			138.809	173.377	147.579	196.484	226.47	197.249	65.7856	83.8581	101.967	107.524	113.615	146.658	124.401	166.849	53.4578
3896524	TRMT6	NM_015939	3.33198	3.62977	4.5982	3.94703	4.17575	4.01325	2.66163	2.60263	2.76922	2.91904	2.81792	3.8447	4.01192	3.56952	3.31329			199.919	217.786	275.892	236.822	250.545	240.795	159.698	156.158	166.153	175.143	169.075	230.682	240.715	214.171	198.798
3904189	NFS1	NM_021100	8.71488	9.4163	9.75293	11.2143	11.6318	11.6986	10.6652	12.0936	11.7576	11.0295	11.3803	10.1477	9.60256	9.70204	10.4113			522.893	564.978	585.176	672.86	697.909	701.918	639.913	725.616	705.454	661.772	682.817	608.861	576.154	582.123	624.678
3837796	GRWD1	NM_031485	2.10261	2.21727	2.08483	2.19078	2.89439	2.37577	3.17611	3.50367	3.16295	3.36993	2.89908	3.42385	2.89799	3.1858	4.77791			126.157	133.036	125.09	131.447	173.663	142.546	190.567	210.22	189.777	202.196	173.945	205.431	173.879	191.148	286.674
3257192	IFIT2	NM_001547	4.70049	4.85648	5.93401	3.9858	3.27439	3.41694	3.68202	3.23281	3.20882	3.32998	3.47602	5.57312	4.55946	3.56156	5.21918			282.03	291.389	356.041	239.148	196.463	205.016	220.921	193.969	192.529	199.799	208.561	334.387	273.568	213.693	313.151
3553141	KIAA0329	NM_014844	2.37093	2.79155	2.65296	2.56921	2.72255	2.58974	3.07324	3.44694	3.46859	3.15744	3.32904	2.44126	2.45517	2.81938	3.46412			142.256	167.493	159.178	154.153	163.353	155.385	184.394	206.816	208.115	189.447	199.742	146.476	147.31	169.163	207.847
3536396	CGRRF1	NM_006568	4.3874	4.84045	5.88503	2.42548	2.80426	3.15318	4.76728	3.90108	4.24366	4.0604	4.63113	8.16859	6.39861	5.60293	5.72381			263.244	290.427	353.102	145.529	168.255	189.191	286.037	234.065	254.62	243.624	277.868	490.115	383.917	336.176	343.429
2421753	GTF2B	NM_001514	3.66325	3.62546	6.5187	3.75558	3.90421	3.89631	1.74739	1.98102	2.3103	2.14439	1.83403	3.99433	3.35096	2.5764	1.90243			219.795	217.527	391.122	225.335	234.253	233.779	104.843	118.861	138.618	128.663	110.042	239.66	201.058	154.584	114.146
3823982	MYO9B	NM_004145	2.14582	2.65503	2.25704	1.4187	1.88306	1.64674	2.796	2.56175	2.42843	2.60843	2.53672	1.46138	1.33077	1.95307	3.38719			128.749	159.302	135.423	85.1221	112.983	98.8041	167.76	153.705	145.706	156.506	152.203	87.6827	79.8464	117.184	203.231
2618640	RPL14	NM_003973	8.46495	8.61878	6.0684	5.77364	5.08438	4.68931	3.11954	3.59782	3.35354	3.27758	1.99534	3.45746	2.77482	2.35041	1.86446			507.897	517.127	364.104	346.419	305.063	281.358	187.173	215.869	201.213	196.655	119.72	207.447	166.489	141.025	111.867
3190558	SPTAN1	NM_003127	9.76825	10.1197	9.53155	7.4457	7.10022	7.55812	11.4956	9.12911	9.53968	10.8549	11.011	7.49353	7.08902	7.92034	9.78881			586.095	607.179	571.893	446.742	426.013	453.487	689.736	547.747	572.381	651.294	660.661	449.612	425.341	475.22	587.329
3669092	TERF2IP	NM_018975	4.45306	5.88213	6.26449	5.96756	5.72381	5.86469	3.98777	3.13514	3.67318	3.65095	2.98478	4.80358	4.17545	4.03726	4.7637			267.183	352.928	375.869	358.054	343.429	351.882	239.266	188.108	220.391	219.057	179.087	288.215	250.527	242.236	285.822
3996381	ATP6AP1	NM_001183	7.89567	8.73226	7.5204	7.80424	9.66549	8.46561	10.4907	11.4815	10.8278	11.2893	10.7291	10.113	8.29462	10.1695	13.8529			473.74	523.936	451.224	468.254	579.93	507.937	629.444	688.888	649.668	677.361	643.747	606.781	497.677	610.172	831.177
3980035	YIPF6	NM_173834	3.75958	3.65267	4.04094	5.96858	5.39541	5.74299	2.84703	3.56206	3.31147	3.47964	4.22923	3.74161	3.84537	4.09173	2.87207			225.575	219.16	242.456	358.115	323.725	344.579	170.822	213.723	198.688	208.779	253.754	224.497	230.722	245.504	172.324
3251648	FAM149B1	NM_173348	7.61546	10.0205	11.1441	12.0504	11.7868	12.4036	15.6623	14.3742	15.8653	17.0455	15.7471	13.1654	14.5306	18.8975	12.559			456.927	601.231	668.646	723.024	707.205	744.218	939.735	862.449	951.919	1022.73	944.827	789.926	871.833	1133.85	753.54
3562086	FBXO33	NM_203301	3.40249	3.93097	3.85845	4.11273	4.53637	3.70764	2.44291	2.89596	2.93771	2.83012	2.98592	3.81169	3.85851	3.2238	3.28893			204.15	235.858	231.507	246.764	272.182	222.459	146.575	173.757	176.263	169.807	179.155	228.702	231.511	193.428	197.336
2465551	ZNF124	NM_003431	17.4448	13.0323	17.3292	9.18827	7.71711	9.36676	12.8069	11.9649	13.3078	14.6494	14.7294	17.9725	20.6172	18.8709	12.0555			1046.69	781.939	1039.75	551.296	463.027	562.005	768.413	717.894	798.47	878.961	883.763	1078.35	1237.03	1132.26	723.331
2831350	CXXC5	NM_016463	3.76464	3.02247	3.34095	3.94002	4.10178	4.09637	2.08183	3.0101	2.39007	2.19786	2.43722	2.77496	2.41763	2.36625	2.99209			225.879	181.348	200.457	236.401	246.107	245.782	124.91	180.606	143.404	131.871	146.233	166.498	145.058	141.975	179.526
2949801	AGPAT1	NM_006411	14.9481	13.5673	13.9078	8.50724	10.992	8.62074	13.803	17.6194	16.6422	13.7758	15.9321	21.7933	16.8581	16.6353	22.3676			896.888	814.038	834.468	510.434	659.517	517.244	828.177	1057.16	998.531	826.549	955.928	1307.6	1011.49	998.118	1342.06
3133434	CHRNA6	NM_004198	5.5558	5.7163	5.73214	7.44534	6.0555	6.9289	4.57432	5.15716	5.16197	5.10137	4.64969	7.10933	8.22165	6.78239	4.45656			333.348	342.978	343.928	446.72	363.33	415.734	274.459	309.43	309.718	306.082	278.981	426.56	493.299	406.943	267.394
3238761	MSRB2	NM_012228	5.30627	7.35998	8.43402	13.7842	17.2503	16.394	4.56613	4.60687	5.67545	8.06741	3.99148	4.65329	4.39753	4.43665	3.91549			318.376	441.599	506.041	827.049	1035.02	983.639	273.968	276.412	340.527	484.045	239.489	279.197	263.852	266.199	234.93
3751184	PHF12	NM_001033561	3.96222	3.97931	4.05922	2.97816	3.20331	3.05244	4.12735	4.13159	3.4519	4.12284	3.98126	5.62693	5.1847	4.60289	4.4249			237.733	238.759	243.553	178.689	192.199	183.146	247.641	247.896	207.114	247.371	238.876	337.616	311.082	276.173	265.494
3373845	SLC43A3	NM_014096	5.68874	7.26602	6.41127	5.31071	5.74034	5.68785	7.33199	7.77758	7.93744	8.08552	7.54199	9.14506	8.17799	9.6564	10.8161			341.324	435.961	384.676	318.643	344.42	341.271	439.92	466.655	476.247	485.131	452.52	548.704	490.679	579.384	648.965
3446919	ABCC9	NM_020297	6.93829	8.78475	8.96904	7.62352	7.07074	7.38146	13.8476	9.88831	12.5579	13.8473	13.9694	10.854	12.5317	8.66231	6.98523			416.298	527.085	538.142	457.411	424.244	442.888	830.853	593.299	753.475	830.841	838.163	651.242	751.901	519.738	419.114
3960685	DMC1	NM_007068	122.091	128.651	128.327	71.5257	72.8917	60.0992	133.287	91.2599	128.537	146.416	131.655	145.264	154.295	141.678	72.0298			7325.47	7719.08	7699.62	4291.54	4373.5	3605.95	7997.2	5475.59	7712.22	8784.97	7899.3	8715.87	9257.71	8500.69	4321.79
3381063	CLPB	NM_030813	5.17548	6.32768	6.68743	6.57517	6.72375	6.6678	8.53323	8.18832	8.15281	7.99763	8.4296	9.70218	7.6841	9.10524	10.2718			310.529	379.661	401.246	394.51	403.425	400.068	511.994	491.299	489.168	479.858	505.776	582.131	461.046	546.315	616.31
2372781	RGS1	NM_002922	10.0702	8.29663	6.87184	4.57517	3.53107	4.42902	5.4414	4.86393	6.08982	5.64658	5.22332	7.62671	8.54847	6.59831	5.49682			604.212	497.798	412.31	274.51	211.864	265.741	326.484	291.836	365.389	338.795	313.399	457.602	512.908	395.899	329.809
2674673	IHPK1	NM_153273	3.4423	2.72377	3.35324	1.98572	2.27275	2.32688	3.93996	3.74806	3.79117	3.07834	3.3977	4.03706	4.09692	3.69236	4.78441			206.538	163.426	201.194	119.143	136.365	139.613	236.398	224.884	227.47	184.701	203.862	242.224	245.815	221.542	287.064
3023211	ATP6V1F	NM_004231	11.6955	13.551	10.3763	15.1735	18.426	17.4002	6.9587	10.79	8.53669	7.66117	6.59874	7.61341	5.08835	6.9854	6.68209			701.728	813.062	622.576	910.411	1105.56	1044.01	417.522	647.4	512.201	459.67	395.924	456.805	305.301	419.124	400.925
3032017	NUB1	NM_016118	7.75617	7.10252	7.64848	6.83547	5.53622	6.03575	4.97061	5.29684	5.54994	4.41972	5.11742	5.93598	5.26504	4.24916	6.21941			465.37	426.151	458.909	410.128	332.173	362.145	298.237	317.81	332.996	265.183	307.045	356.159	315.903	254.95	373.165
3335131	FRMD8	NM_031904	4.71874	5.62552	4.91747	4.01594	5.22548	4.20955	6.18197	6.81188	6.94522	7.14015	7.55366	4.87686	5.14894	4.54648	9.65678			283.124	337.531	295.048	240.957	313.529	252.573	370.918	408.713	416.713	428.409	453.219	292.612	308.936	272.789	579.407
2486740	PNO1	NM_020143	7.4831	5.60077	7.81294	4.28497	4.1191	3.96268	4.76123	4.79503	4.91751	4.19296	4.35142	7.53021	7.10845	5.08909	7.94086			448.986	336.046	468.776	257.098	247.146	237.761	285.674	287.702	295.051	251.577	261.085	451.813	426.507	305.345	476.451
3953724	PI4KA	NM_058004	8.52324	10.9962	9.62546	7.76423	7.24406	7.29908	11.0606	10.3648	9.96503	11.2566	11.6815	9.99636	9.69449	11.4372	11.6829			511.395	659.77	577.527	465.854	434.644	437.945	663.639	621.887	597.902	675.397	700.891	599.781	581.669	686.232	700.973
3188993	ARPC5L	NM_030978	2.52823	2.82956	3.50873	4.00881	3.9514	4.50847	1.82207	2.32031	2.44163	1.99215	1.56383	2.90055	1.86588	1.69834	2.64332			151.694	169.774	210.524	240.529	237.084	270.508	109.324	139.218	146.498	119.529	93.8298	174.033	111.953	101.9	158.599
3365136	SERGEF	NM_012139	4.61783	5.76074	6.1244	7.94907	8.94434	8.61875	6.1496	5.50696	6.3834	5.76082	6.15437	6.18394	7.65457	6.97056	4.58316			277.07	345.644	367.464	476.944	536.66	517.125	368.976	330.417	383.004	345.649	369.262	371.036	459.274	418.234	274.99
4007734	TFE3	NM_006521	4.48722	5.56849	6.21437	4.4414	4.83905	4.70205	7.13009	7.48765	7.00504	7.20784	6.53168	6.87658	7.01653	5.87381	8.44689			269.233	334.11	372.862	266.484	290.343	282.123	427.806	449.259	420.302	432.47	391.901	412.595	420.992	352.429	506.814
3474372	PXN	NM_001080855	4.89129	7.34805	7.12582	4.36049	4.20273	3.99058	7.75861	7.41712	7.3441	7.11913	6.88659	8.26857	6.97965	8.1528	11.0264			293.477	440.883	427.549	261.629	252.164	239.435	465.517	445.027	440.646	427.148	413.196	496.114	418.779	489.168	661.586
3455973	SPRYD3	NM_032840	6.76568	7.3678	6.89859	6.96672	6.04154	5.85837	9.27126	8.08532	8.34452	8.02683	8.54166	8.50411	6.70256	6.7629	12.0286			405.941	442.068	413.916	418.003	362.492	351.502	556.276	485.119	500.671	481.61	512.5	510.247	402.153	405.774	721.713
3540007	MTHFD1	NM_005956	10.7553	10.573	11.0169	14.0063	14.1828	14.012	11.8096	11.2277	11.6827	13.5295	12.19	11.4386	9.77804	13.1116	11.3732			645.32	634.379	661.017	840.379	850.967	840.723	708.578	673.66	700.959	811.773	731.401	686.314	586.682	786.696	682.393
3652424	EEF2K	NM_013302	1.75773	2.16593	2.24269	1.87145	1.89639	1.84378	2.70949	2.59843	2.39149	2.67862	2.60674	1.56165	2.07506	2.38638	2.03205			105.464	129.956	134.561	112.287	113.783	110.627	162.57	155.906	143.489	160.717	156.405	93.6992	124.504	143.183	121.923
3545525	C14orf156	NM_031210	2.26319	4.14737	4.38249	9.10016	8.47916	8.87019	1.04653	3.25474	1.36775	1.0584	0.950316	2.14832	1.52164	1.21446	1.97755			135.791	248.842	262.95	546.01	508.75	532.211	62.7918	195.284	82.0648	63.504	57.019	128.899	91.2981	72.8676	118.653
3003153	GBAS	NM_001483	13.8571	15.0863	15.4866	11.1105	10.1765	10.3569	11.1246	11.8621	12.9283	10.7293	12.495	14.9446	11.2713	12.6355	11.7509			831.429	905.176	929.193	666.627	610.593	621.417	667.473	711.726	775.696	643.757	749.702	896.677	676.28	758.132	705.055
3344861	C11orf54	AK292215	10.0132	12.9769	10.3222	12.1963	12.1475	12.3118	7.76993	8.10781	8.28412	8.74985	9.22197	9.28855	10.2572	9.54846	8.76293			600.792	778.612	619.331	731.776	728.849	738.708	466.196	486.468	497.047	524.991	553.318	557.313	615.433	572.908	525.776
3815566	STK11	NM_000455	5.10523	5.98195	6.43949	5.46831	5.74206	5.5741	8.07404	8.04842	7.08128	7.175	7.94683	7.29396	5.66821	6.36907	10.1342			306.314	358.917	386.369	328.099	344.524	334.446	484.443	482.905	424.877	430.5	476.81	437.638	340.092	382.144	608.055
3637006	SEC11A	NM_014300	4.68965	6.20105	5.05466	6.34707	6.77954	6.51016	3.99895	4.43443	4.07295	4.6369	4.5852	4.315	4.37404	3.46579	4.70677			281.379	372.063	303.28	380.824	406.773	390.61	239.937	266.066	244.377	278.214	275.112	258.9	262.442	207.947	282.406
2728408	REST	NM_005612	5.62046	4.43804	5.03332	5.50836	4.93724	4.71108	3.51303	3.33077	3.75758	3.34721	3.93937	3.25906	3.79644	4.31365	3.0297			337.228	266.282	301.999	330.502	296.235	282.665	210.782	199.846	225.455	200.833	236.362	195.543	227.786	258.819	181.782
2946845	ZNF204	NR_002722	5.91903	4.79422	6.74857	3.50828	3.23401	3.42088	5.32702	4.98896	4.8909	4.76805	4.29778	7.02475	7.18411	5.80052	5.60669			355.142	287.653	404.914	210.497	194.041	205.253	319.621	299.338	293.454	286.083	257.867	421.485	431.047	348.031	336.402
3119656	GSDMD	NM_024736	5.6171	4.81321	4.76629	4.35272	4.86493	4.60141	6.05193	6.58764	6.01307	5.9146	6.83187	4.21983	4.00416	5.04448	5.32237			337.026	288.793	285.977	261.163	291.896	276.085	363.116	395.258	360.784	354.876	409.912	253.19	240.249	302.669	319.342
3715558	SARM1	NM_015077	5.14879	5.55057	5.13586	3.85798	4.39798	4.63301	7.24067	5.71339	6.5078	5.92484	6.26651	6.84087	6.21821	6.0383	6.24542			308.927	333.034	308.151	231.479	263.879	277.98	434.44	342.803	390.468	355.491	375.991	410.452	373.092	362.298	374.725
3917851	SOD1	NM_000454	11.8215	15.2568	15.2409	18.2141	17.9121	18.6642	9.96743	12.8664	10.4011	8.70098	9.68232	11.8205	6.44013	6.44766	9.97558			709.293	915.406	914.456	1092.85	1074.72	1119.85	598.046	771.983	624.064	522.059	580.939	709.23	386.408	386.86	598.535
3340032	MRPL48	NM_016055	7.90136	9.89629	8.56884	11.3632	11.6313	12.6409	7.85831	7.72546	7.75188	6.40165	8.39532	8.24394	7.04828	7.35511	6.95923			474.082	593.778	514.131	681.793	697.88	758.454	471.498	463.528	465.113	384.099	503.719	494.636	422.897	441.307	417.554
3302328	EXOSC1	NM_016046	4.44117	7.0625	7.84664	10.5069	9.11823	10.8898	3.89527	4.90733	5.04593	3.90262	3.89847	5.28677	3.19221	4.30975	6.19611			266.47	423.75	470.798	630.415	547.094	653.389	233.716	294.44	302.756	234.157	233.908	317.206	191.533	258.585	371.766
2593352	GTF3C3	NM_012086	10.02	7.69241	9.14025	10.2331	8.79118	9.77734	7.0892	6.64737	6.60446	5.85657	6.10282	7.93441	7.81686	6.86984	6.52927			601.203	461.545	548.415	613.987	527.471	586.64	425.352	398.842	396.268	351.394	366.169	476.065	469.012	412.19	391.756
2679864	PSMD6	NM_014814	6.5786	5.58501	7.25138	6.57888	5.89685	5.85262	3.99425	4.91332	4.48414	3.99809	3.88459	5.19455	3.54556	3.81308	5.1244			394.716	335.1	435.083	394.733	353.811	351.157	239.655	294.799	269.048	239.886	233.076	311.673	212.733	228.785	307.464
3230141	NOTCH1	NM_017617	1.30658	1.7696	1.2848	1.52788	1.7741	1.56273	2.0818	2.4292	2.25475	2.3389	2.31685	1.9789	1.85001	2.56096	3.26046			78.395	106.176	77.088	91.6728	106.446	93.7635	124.908	145.752	135.285	140.334	139.011	118.734	111	153.657	195.628
2386747	GPR137B	NM_003272	6.34627	5.3313	7.49097	4.54017	4.2788	4.30511	3.80551	4.17908	4.3483	3.81855	4.25372	6.36603	6.29129	4.30254	3.86903			380.776	319.878	449.458	272.41	256.728	258.307	228.331	250.745	260.898	229.113	255.223	381.962	377.477	258.152	232.142
2843804	ZNF354B	NM_058230	7.38987	7.32052	10.4805	3.15446	3.84264	2.60087	7.11049	6.39154	6.23976	4.9287	4.7398	8.80839	12.7415	8.87773	6.85031			443.392	439.231	628.828	189.268	230.559	156.052	426.63	383.492	374.386	295.722	284.388	528.503	764.492	532.664	411.019
2922521	NT5DC1	NM_152729	9.6336	10.1493	10.0739	10.5432	9.14864	10.077	6.21012	7.66161	8.15738	6.77921	6.5072	7.35355	7.93499	9.33623	6.69894			578.016	608.96	604.433	632.591	548.919	604.618	372.607	459.696	489.443	406.753	390.432	441.213	476.1	560.174	401.937
3904527	NDRG3	NM_032013	16.1449	20.5285	21.5456	12.4949	13.7927	12.6369	22.8047	19.0129	27.1156	26.7265	24.3211	28.5081	26.1111	25.5504	25.7447			968.691	1231.71	1292.73	749.693	827.561	758.212	1368.28	1140.77	1626.94	1603.59	1459.27	1710.48	1566.66	1533.03	1544.68
3457160	CD63	NM_001780	6.75626	9.14289	8.4608	9.27067	10.1598	9.67796	5.211	6.6216	4.05432	4.62595	4.53085	5.95915	2.96609	4.33063	6.0513			405.376	548.573	507.648	556.24	609.587	580.678	312.66	397.296	243.259	277.557	271.851	357.549	177.965	259.838	363.078
2849960	ZNF622	NM_033414	3.32439	2.14384	2.94094	3.98868	3.18686	3.06937	1.57259	1.90834	1.48244	1.52306	1.12531	2.4636	2.23182	1.61558	2.53045			199.463	128.63	176.456	239.321	191.212	184.162	94.3556	114.501	88.9466	91.3834	67.5185	147.816	133.909	96.9346	151.827
3045004	NT5C3	NM_001002009	14.2004	9.44178	11.3757	8.71028	10.5166	10.6105	18.9451	20.9242	21.2987	17.7404	29.7131	17.8753	26.9757	27.7039	19.0224			852.025	566.507	682.545	522.617	630.996	636.629	1136.71	1255.45	1277.92	1064.42	1782.79	1072.52	1618.54	1662.23	1141.34
3962799	TTLL12	NM_015140	7.80945	9.66551	7.95867	7.09659	7.81436	7.5336	10.0541	9.9202	10.7733	10.3237	9.87369	8.38486	5.79892	7.60102	10.0921			468.567	579.93	477.52	425.795	468.862	452.016	603.245	595.212	646.399	619.424	592.422	503.091	347.935	456.061	605.528
4012949	ABCB7	NM_004299	14.8414	18.1245	16.3076	23.9852	22.7004	24.1818	23.836	19.6473	20.5835	20.8745	21.3418	20.7287	21.2072	21.9709	18.859			890.485	1087.47	978.458	1439.11	1362.02	1450.91	1430.16	1178.84	1235.01	1252.47	1280.51	1243.72	1272.43	1318.25	1131.54
2790570	PLRG1	NM_002669	7.91551	4.93924	6.26648	9.55516	9.94698	9.54654	5.69532	5.46528	5.71934	5.1336	5.62586	6.48016	5.38183	4.71187	8.25833			474.93	296.355	375.989	573.309	596.819	572.793	341.719	327.917	343.16	308.016	337.552	388.81	322.91	282.712	495.5
2328465	KHDRBS1	NM_006559	4.49818	4.0101	4.42329	5.30331	5.25057	4.59829	3.3948	3.19285	3.7163	3.30071	2.67176	3.94626	3.18795	4.11095	2.96914			269.891	240.606	265.397	318.198	315.034	275.898	203.688	191.571	222.978	198.043	160.306	236.776	191.277	246.657	178.149
3665846	THAP11	NM_020457	5.15712	7.79702	7.3497	4.2233	3.87262	4.14422	6.54912	7.26085	6.63934	6.74801	6.88383	8.64934	7.41618	7.43422	10.936			309.427	467.821	440.982	253.398	232.357	248.653	392.947	435.651	398.36	404.881	413.03	518.96	444.971	446.053	656.163
2532422	EIF4E2	NM_004846	2.18442	1.7154	2.05359	3.31444	3.48416	2.98716	1.154	1.87526	1.27584	1.73294	1.6561	2.13273	1.49949	1.42905	1.63835			131.065	102.924	123.215	198.866	209.049	179.229	69.24	112.516	76.5506	103.976	99.3658	127.964	89.9693	85.7429	98.3012
3958658	LARGE	NM_004737	4.38786	5.79063	5.95514	4.73429	5.11622	4.43581	7.53901	7.69252	7.81273	6.83807	6.95204	6.74977	6.50482	7.87872	7.81179			263.271	347.438	357.309	284.057	306.973	266.148	452.341	461.551	468.764	410.284	417.123	404.986	390.289	472.723	468.707
2636185	SLC35A5	NM_017945	9.86962	8.12344	8.47278	6.56652	5.00575	5.3466	8.79575	8.47868	8.24547	7.68048	7.82013	11.0213	10.3534	9.01831	10.2274			592.177	487.406	508.367	393.991	300.345	320.796	527.745	508.721	494.728	460.829	469.208	661.28	621.203	541.099	613.642
3195083	C9orf142	BC002613	5.76818	6.34435	5.28572	8.23513	8.61691	7.83929	5.76278	6.98176	6.40428	6.52208	6.278	5.69687	4.60502	5.42229	6.29679			346.091	380.661	317.143	494.108	517.015	470.358	345.767	418.906	384.257	391.325	376.68	341.812	276.301	325.337	377.807
3590341	CHP	NM_007236	16.0045	20.2673	17.9476	10.8058	10.2738	12.3289	15.8099	15.6587	15.9251	19.1773	18.9843	21.0088	16.8321	21.7421	21.7266			960.273	1216.04	1076.86	648.346	616.431	739.735	948.593	939.52	955.506	1150.64	1139.06	1260.53	1009.93	1304.52	1303.6
2328273	SERINC2	NM_178865	9.3746	7.99369	8.27993	6.99119	8.0754	6.20914	9.82014	11.7847	10.9832	11.0051	10.2362	11.1584	10.4303	10.8825	6.92979			562.476	479.621	496.796	419.472	484.524	372.548	589.209	707.08	658.989	660.308	614.174	669.503	625.816	652.951	415.788
2658595	HES1	NM_005524	1.59912	1.42793	2.28927	3.58137	4.09419	3.18263	1.52392	2.11681	1.94433	1.84201	1.77562	2.24686	1.90851	1.42873	1.74237			95.9472	85.6761	137.356	214.882	245.651	190.958	91.4352	127.008	116.66	110.52	106.537	134.812	114.511	85.724	104.542
3944902	NOL12	NM_024313	4.66432	5.25926	4.96656	5.70681	6.58571	6.16459	4.50152	4.76298	3.95406	4.58378	4.04107	3.23586	3.38653	3.30671	3.99846			279.859	315.555	297.994	342.408	395.143	369.876	270.091	285.779	237.244	275.027	242.464	194.152	203.192	198.402	239.907
3753372	RFFL	NM_057178	6.99266	10.2863	8.53091	7.52201	7.0511	7.16553	11.6594	10.7308	11.0815	11.9042	12.0177	11.568	11.862	13.406	11.7525			419.56	617.181	511.855	451.321	423.066	429.932	699.566	643.847	664.891	714.255	721.063	694.081	711.722	804.357	705.15
3830789	LIN37	NM_019104	4.03499	4.90474	6.06374	8.23948	8.94953	8.64711	4.97922	5.31729	4.42075	4.21111	3.68687	4.79188	3.76411	3.45987	6.56332			242.1	294.284	363.824	494.369	536.972	518.826	298.753	319.038	265.245	252.667	221.212	287.513	225.847	207.592	393.799
3408573	LYRM5	NM_001001660	3.93307	8.23662	6.99665	8.88336	8.62837	8.67489	3.84701	2.68779	2.69137	3.45258	2.21691	5.37557	4.90339	3.10438	6.80983			235.984	494.197	419.799	533.001	517.702	520.493	230.821	161.267	161.482	207.155	133.014	322.534	294.203	186.263	408.59
2480589	CRIPT	NM_014171	2.20319	1.82089	1.47551	2.34103	1.63556	2.25557	0.960077	0.966374	1.08715	1.11582	1.21052	1.1473	1.56262	1.005	1.59913			132.191	109.254	88.5308	140.462	98.1335	135.334	57.6046	57.9824	65.2289	66.949	72.631	68.8379	93.7574	60.3003	95.9477
3355114	DCPS	NM_014026	6.72284	7.49085	8.38569	10.8469	11.5339	10.6712	7.50023	8.91288	7.4683	8.532	7.92623	8.35466	6.77378	7.57949	9.63866			403.37	449.451	503.141	650.812	692.037	640.269	450.014	534.773	448.098	511.92	475.574	501.279	406.427	454.769	578.32
3846114	AES	NM_198969	13.463	14.8149	13.835	9.61871	11.9772	11.5247	15.0728	14.647	15.3596	14.4545	14.5438	13.8528	10.5784	12.1861	22.9999			807.781	888.894	830.101	577.123	718.631	691.483	904.37	878.819	921.577	867.269	872.626	831.165	634.706	731.165	1379.99
2328236	ZCCHC17	NM_016505	9.7412	9.07089	10.6271	8.46488	7.24959	8.28873	6.86123	6.08206	6.83317	5.1528	6.27111	8.25015	6.28214	6.64712	5.60405			584.472	544.253	637.624	507.893	434.976	497.324	411.674	364.924	409.99	309.168	376.267	495.009	376.928	398.827	336.243
3315607	ATHL1	NM_025092	6.47601	6.19045	4.63044	7.29467	7.81399	7.75699	10.3773	8.72341	8.96129	8.90551	9.43747	6.49724	6.39597	6.67134	6.38852			388.561	371.427	277.826	437.68	468.84	465.42	622.638	523.404	537.678	534.33	566.248	389.834	383.758	400.281	383.311
3825383	UPF1	NM_002911	2.27415	2.34816	2.03335	1.39532	1.91498	1.71154	2.5183	2.6922	2.52847	2.64149	2.41115	1.3987	1.38427	1.70725	3.00141			136.449	140.89	122.001	83.7189	114.899	102.693	151.098	161.532	151.708	158.49	144.669	83.9223	83.0565	102.435	180.085
3217736	TXNDC4	NM_015051	8.51608	10.9002	9.7147	10.6406	10.748	11.102	8.07563	8.03561	8.33261	8.22876	7.78042	10.821	10.6622	9.91588	10.1591			510.965	654.014	582.882	638.437	644.879	666.12	484.538	482.137	499.957	493.726	466.825	649.262	639.734	594.953	609.544
3306299	XPNPEP1	NM_020383	2.48507	3.62112	2.90773	5.41292	5.43345	5.82729	2.06997	3.01285	2.39516	1.71961	1.52767	2.60539	2.42318	2.35247	2.67959			149.104	217.267	174.464	324.775	326.007	349.637	124.198	180.771	143.709	103.176	91.6602	156.323	145.391	141.148	160.775
3460127	GNS	NM_002076	13.2163	15.8164	15.7713	10.8505	10.2328	10.421	16.7949	14.2294	16.8468	19.7067	19.5768	22.9553	19.712	25.1216	22.1266			792.979	948.985	946.278	651.029	613.968	625.261	1007.69	853.767	1010.81	1182.4	1174.61	1377.32	1182.72	1507.29	1327.6
3952703	C22orf39	BC062599	4.99256	5.59306	5.24213	4.98736	5.25345	5.78468	3.97573	4.27727	3.96026	3.29922	3.89888	3.88557	4.40429	3.64824	4.82217			299.553	335.584	314.528	299.241	315.207	347.081	238.544	256.636	237.616	197.953	233.933	233.134	264.258	218.895	289.33
2494579	UNQ5814	AY358167	3.92922	3.90148	3.73757	3.6308	3.6807	3.72368	5.79503	4.67159	5.34429	4.72093	4.55476	3.99891	3.60624	4.03985	3.59341			235.753	234.089	224.254	217.848	220.842	223.421	347.702	280.295	320.657	283.256	273.286	239.934	216.374	242.391	215.605
3190463	ODF2	NM_002540	2.69887	2.89371	3.01442	3.33472	3.79036	3.57305	2.95629	2.66426	2.4936	2.62785	2.75081	2.68106	2.70654	3.24289	2.7888			161.932	173.623	180.865	200.083	227.422	214.383	177.377	159.856	149.616	157.671	165.048	160.864	162.393	194.573	167.328
3966057	CPT1B	NM_152247	4.71975	5.57424	5.99613	5.63671	5.21339	5.15744	7.96318	7.42868	7.73696	6.86943	6.81125	7.23948	6.322	6.68846	9.51678			283.185	334.454	359.768	338.202	312.803	309.447	477.791	445.721	464.218	412.166	408.675	434.369	379.32	401.308	571.007
3483348	POMP	NM_015932	8.45289	13.9916	12.5487	13.9774	12.5964	16.081	7.00448	7.44186	7.55543	7.74019	7.10137	8.80348	7.13977	8.03871	7.58239			507.173	839.496	752.923	838.644	755.782	964.859	420.269	446.511	453.326	464.412	426.082	528.209	428.386	482.322	454.943
3607870	ZNF710	NM_198526	2.8855	2.52816	3.51932	2.29024	2.36389	2.69384	3.61198	3.78587	4.23294	3.88983	4.3657	4.05943	4.43968	4.67621	6.31816			173.13	151.69	211.159	137.414	141.834	161.63	216.719	227.152	253.977	233.39	261.942	243.566	266.381	280.573	379.09
3474228	RAB35	NM_006861	5.29934	7.10103	7.25269	4.03953	4.68337	4.29339	6.58243	7.08134	6.43235	6.48251	6.80181	7.52492	7.21653	6.89679	11.7043			317.961	426.062	435.161	242.372	281.002	257.603	394.946	424.88	385.941	388.951	408.109	451.495	432.992	413.807	702.26
3082248	FAM62B	NM_020728	9.7018	9.2717	9.22683	8.69569	7.01665	7.65477	12.1463	11.2796	10.4833	10.4599	10.2847	10.2295	9.39895	8.52894	7.95378			582.108	556.302	553.61	521.741	420.999	459.286	728.776	676.775	629	627.591	617.081	613.767	563.937	511.737	477.227
3195400	EHMT1	NM_024757	3.20766	3.13117	3.1202	2.87894	3.11819	2.9096	4.08105	3.44637	3.58846	3.65315	3.65314	2.67586	3.26265	4.03568	3.28013			192.46	187.87	187.212	172.736	187.091	174.576	244.863	206.782	215.307	219.189	219.189	160.552	195.759	242.141	196.808
2950199	PSMB8	NM_004159	3.35654	2.32166	3.77379	6.4362	8.15873	7.56526	3.34118	3.41068	3.57832	2.752	2.10339	2.63087	1.88602	1.84001	4.04086			201.393	139.3	226.428	386.172	489.524	453.916	200.471	204.641	214.699	165.12	126.203	157.852	113.161	110.4	242.452
2880905	CSNK1A1	NM_001025105	5.54917	3.70876	4.48151	6.7134	4.9916	5.55808	2.61817	3.53889	3.06296	2.81877	2.75188	3.43109	4.80445	3.89854	2.22314			332.95	222.525	268.89	402.804	299.496	333.485	157.09	212.334	183.778	169.126	165.113	205.865	288.267	233.912	133.388
2440354	CD48	NM_001778	9.01189	8.30488	7.94319	10.2884	9.92224	9.49388	7.15316	7.65048	7.49771	6.08455	6.53271	6.60452	8.073	7.74142	7.59076			540.714	498.293	476.592	617.303	595.334	569.633	429.189	459.029	449.863	365.073	391.963	396.271	484.38	464.485	455.445
3764066	VEZF1	NM_007146	2.4216	3.33066	2.64681	1.94415	2.03943	1.88964	2.963	3.58695	2.85655	3.17702	3.23578	4.43806	6.10026	4.32599	2.6557			145.296	199.84	158.808	116.649	122.366	113.378	177.78	215.217	171.393	190.621	194.147	266.284	366.016	259.56	159.342
3841474	LENG8	NM_052925	4.14838	6.13047	5.50988	3.81666	4.28044	4.12538	7.00959	6.6423	7.49489	6.26821	6.85146	6.35436	7.07903	5.2464	8.17617			248.903	367.828	330.593	229	256.827	247.523	420.575	398.538	449.693	376.093	411.088	381.262	424.742	314.784	490.57
2947100	HIST1H2AM	NM_003514	9.09441	10.7159	11.1283	4.75516	4.32433	5.851	7.93253	6.29284	9.06174	8.98804	7.10482	14.4315	16.2713	10.4267	16.921			545.665	642.953	667.7	285.31	259.46	351.06	475.952	377.571	543.705	539.282	426.289	865.89	976.276	625.601	1015.26
3708366	C17orf81	NM_203413	4.76142	4.64516	6.05484	6.12726	6.69968	7.07196	4.6116	4.47519	4.35436	3.96986	3.91116	5.15662	3.62901	3.7229	6.7172			285.685	278.71	363.29	367.636	401.981	424.317	276.696	268.511	261.262	238.191	234.669	309.397	217.741	223.374	403.032
3946563	RBX1	NM_014248	7.11374	9.11839	10.7823	13.9224	14.4482	13.2462	7.2925	8.34378	6.553	7.15273	5.50344	6.35693	5.86295	6.69135	6.93263			426.825	547.103	646.94	835.341	866.893	794.77	437.55	500.627	393.18	429.164	330.207	381.416	351.777	401.481	415.958
3432754	P76	NM_173542	11.0116	13.0418	10.7142	8.61524	9.07889	8.72162	16.1913	13.7765	13.2883	14.6124	11.8036	14.4346	11.5353	12.7729	9.31787			660.696	782.508	642.852	516.914	544.734	523.297	971.476	826.591	797.297	876.747	708.217	866.077	692.12	766.374	559.072
2394558	RPL22	NM_000983	20.6273	13.9755	20.442	27.6719	25.0377	25.1555	12.3905	13.1631	16.5323	12.2869	11.6802	11.3181	15.6612	9.34085	10.7566			1237.64	838.529	1226.52	1660.31	1502.26	1509.33	743.428	789.788	991.936	737.215	700.814	679.087	939.672	560.451	645.393
3834651	ZNF526	NM_133444	2.19574	2.26502	2.14526	1.34035	1.6641	1.33874	1.98467	2.40633	2.87686	2.67238	2.39056	2.88573	2.37617	2.89442	4.37376			131.744	135.901	128.715	80.421	99.8463	80.3246	119.08	144.38	172.611	160.343	143.434	173.144	142.57	173.665	262.426
2491676	VAMP5	NM_006634	7.00317	7.41594	8.39735	14.8134	15.922	14.0842	9.30509	8.42755	7.09365	5.52852	5.76257	4.99241	5.37595	3.20718	7.7605			420.19	444.957	503.841	888.805	955.317	845.052	558.305	505.653	425.619	331.711	345.754	299.545	322.557	192.431	465.63
2623568	PPM1M	NM_144641	5.71494	4.92127	5.46249	4.24983	4.06719	4.06614	6.55438	6.98536	5.75737	5.61161	5.51548	4.3057	4.1157	3.77634	5.2887			342.897	295.276	327.75	254.99	244.031	243.968	393.263	419.122	345.442	336.697	330.929	258.342	246.942	226.581	317.322
2994342	TAX1BP1	NM_006024	13.8464	10.8392	13.2247	12.8676	10.4326	11.2347	8.03535	7.85046	8.32841	5.93232	6.59097	8.10741	8.19985	7.5866	6.53259			830.782	650.349	793.479	772.054	625.956	674.084	482.121	471.028	499.705	355.939	395.458	486.445	491.991	455.196	391.955
3074039	SLC35B4	NM_032826	8.38501	6.08237	6.14735	7.08831	5.53843	5.88708	4.40029	3.52503	3.71231	3.90039	4.33453	7.63036	6.66924	4.01693	4.51454			503.101	364.942	368.841	425.299	332.306	353.225	264.018	211.502	222.739	234.023	260.072	457.821	400.155	241.016	270.873
3215146	NINJ1	NM_004148	6.66721	8.29367	7.91955	4.82145	5.67285	5.04877	7.54494	8.51575	9.44361	7.56937	7.51996	6.62114	6.07393	7.1247	7.4378			400.033	497.62	475.173	289.287	340.371	302.926	452.696	510.945	566.617	454.162	451.197	397.268	364.436	427.482	446.268
3836401	GIPR	NM_000164	5.77486	5.34654	5.88725	4.90341	5.65659	5.34621	7.23669	7.01817	7.06702	7.71391	6.29639	6.12171	5.43289	5.74453	7.01691			346.492	320.792	353.235	294.205	339.395	320.772	434.201	421.09	424.021	462.835	377.784	367.303	325.973	344.672	421.015
2961816	PHIP	NM_017934	4.97509	3.88255	4.20106	5.29085	3.88556	4.29886	3.14667	2.94282	2.91909	2.8327	2.9592	2.64473	3.94074	3.40382	1.68426			298.505	232.953	252.064	317.451	233.134	257.932	188.8	176.569	175.145	169.962	177.552	158.684	236.444	204.229	101.056
3221916	AKNA	NM_030767	2.90644	3.82632	2.9979	2.44506	2.7266	2.45515	3.90238	3.76284	3.76302	4.13435	3.57428	2.87704	2.57698	2.95239	4.2176			174.386	229.579	179.874	146.703	163.596	147.309	234.143	225.771	225.781	248.061	214.457	172.622	154.619	177.144	253.056
2641341	ACAD9	NM_014049	3.19984	2.23368	2.87991	4.23526	4.14136	4.46803	2.69151	2.77525	2.77445	2.23823	2.46427	2.45111	2.4284	2.53244	2.31738			191.991	134.021	172.795	254.116	248.481	268.082	161.491	166.515	166.467	134.294	147.856	147.067	145.704	151.946	139.043
3175119	OSTF1	NM_012383	10.6123	15.1772	14.4204	12.4582	9.2449	10.022	6.5497	8.28776	7.32188	6.4512	6.45578	9.99275	8.87529	6.58265	9.83911			636.736	910.631	865.222	747.492	554.694	601.321	392.982	497.266	439.313	387.072	387.347	599.565	532.517	394.959	590.347
3203582	NOL6	NM_022917	3.65001	4.08815	3.70804	2.7278	3.41758	2.95431	5.03429	4.62087	4.52651	4.10389	4.19599	5.94163	4.2989	4.10174	9.00766			219	245.289	222.482	163.668	205.055	177.258	302.057	277.252	271.59	246.233	251.759	356.498	257.934	246.104	540.46
3402571	NCAPD2	NM_014865	10.5692	11.7247	10.4259	10.4119	10.8275	11.0996	14.3374	12.4342	13.5516	15.1746	15.1879	14.5479	14.2549	17.6385	14.1116			634.154	703.48	625.553	624.717	649.65	665.973	860.246	746.049	813.096	910.475	911.275	872.875	855.292	1058.31	846.696
3726325	XYLT2	NM_022167	4.52164	5.30471	5.48838	3.68892	4.18902	3.74141	6.05334	5.1726	5.58702	5.1776	5.42844	5.66105	4.39212	5.4173	6.94721			271.298	318.282	329.303	221.335	251.341	224.484	363.2	310.356	335.221	310.656	325.707	339.663	263.527	325.038	416.833
3894637	NSFL1C	NM_016143	2.59536	3.01094	2.98566	4.01783	5.30437	4.75006	3.02418	3.17923	3.38726	3.44392	2.75479	2.9274	2.66246	2.31726	3.54359			155.722	180.656	179.14	241.07	318.262	285.004	181.451	190.754	203.236	206.635	165.287	175.644	159.748	139.035	212.616
3744229	TMEM107	NM_032354	6.23363	8.47296	8.96154	9.5203	9.87517	9.47508	5.64475	6.14906	6.41287	5.87281	5.31544	5.78366	6.40001	5.84866	5.74856			374.018	508.377	537.692	571.218	592.51	568.505	338.685	368.944	384.772	352.369	318.926	347.019	384.001	350.919	344.914
2720181	MED28	NM_025205	18.6398	14.5233	11.4845	7.7166	5.1124	6.61721	17.7107	13.6047	16.4055	12.6229	12.606	13.6637	15.0816	11.5414	10.7295			1118.39	871.396	689.071	462.996	306.744	397.032	1062.64	816.281	984.332	757.376	756.361	819.819	904.897	692.483	643.768
2901687	ABCF1	NM_001025091	3.03072	2.22392	2.52607	3.14363	3.24917	2.94836	2.13853	2.09332	1.73329	1.72506	1.66114	1.96949	1.52386	1.82349	2.60038			181.843	133.435	151.564	188.618	194.95	176.902	128.312	125.599	103.997	103.504	99.6682	118.17	91.4319	109.41	156.023
3671482	MLYCD	NM_012213	3.00165	3.53397	3.38083	3.38112	3.49851	3.28897	4.26447	4.10685	3.91229	4.58732	4.17677	3.56971	3.30663	3.38747	4.69203			180.099	212.038	202.85	202.867	209.91	197.338	255.868	246.411	234.737	275.239	250.606	214.183	198.398	203.248	281.522
2408855	FOXJ3	NM_014947	8.3806	7.58428	7.64507	6.43822	4.61366	5.66263	8.07303	8.10646	8.51539	9.23084	9.09378	9.53978	12.8975	12.6742	8.72732			502.836	455.057	458.704	386.293	276.819	339.758	484.382	486.388	510.923	553.85	545.627	572.387	773.85	760.45	523.639
3959918	TST	NM_003312	4.51693	5.02041	4.59063	9.78221	13.4478	10.2721	5.13738	3.73989	3.34704	2.9795	1.91781	4.31695	2.91446	2.31142	5.00426			271.016	301.225	275.438	586.933	806.867	616.325	308.243	224.394	200.823	178.77	115.068	259.017	174.868	138.685	300.256
2777412	PIGY	NM_032906	7.25486	6.37135	8.00505	6.83789	6.59744	7.22121	4.95741	5.65651	4.38968	4.33291	4.12049	5.47551	4.40862	3.79134	4.72918			435.292	382.281	480.303	410.273	395.847	433.273	297.445	339.391	263.381	259.975	247.229	328.531	264.517	227.48	283.751
3347831	DDX10	NM_004398	3.04551	4.06695	4.50627	4.14067	3.58796	4.25184	2.34617	2.11381	2.32148	2.49597	2.73122	4.43675	3.29799	2.7719	2.37166			182.731	244.017	270.376	248.44	215.278	255.11	140.77	126.829	139.289	149.758	163.873	266.205	197.88	166.314	142.3
3861302	YIF1B	NM_001039673	8.7169	9.28574	7.65727	12.6819	15.5146	12.3667	10.2675	10.2896	10.0071	10.5131	8.92419	9.43081	5.6174	7.41804	9.06919			523.014	557.144	459.436	760.915	930.875	742.003	616.051	617.378	600.425	630.787	535.451	565.849	337.044	445.083	544.152
3957816	PATZ1	NM_014323	2.64068	2.80214	2.58009	2.37152	2.50383	2.67029	3.2453	3.48366	3.06574	3.28914	2.96279	4.07604	3.86475	3.58599	4.37256			158.441	168.128	154.805	142.291	150.23	160.217	194.718	209.019	183.945	197.348	177.767	244.562	231.885	215.16	262.353
2566645	MITD1	NM_138798	15.1245	12.247	14.4004	8.07734	5.29343	6.67373	8.57768	9.11973	10.7178	7.65235	9.27436	10.7128	15.3948	12.2236	9.03306			907.47	734.823	864.021	484.64	317.606	400.424	514.661	547.184	643.068	459.141	556.461	642.771	923.685	733.418	541.983
2484422	PEX13	NM_002618	6.28216	6.14229	6.62621	4.43218	3.26459	3.79118	4.26218	3.7031	4.81495	3.97043	4.55554	6.42728	7.64276	4.55891	4.38062			376.929	368.538	397.573	265.931	195.875	227.471	255.731	222.186	288.897	238.226	273.332	385.637	458.566	273.535	262.837
2662491	TMEM111	NM_018447	5.635	5.20498	7.71332	5.95542	5.68764	6.35329	3.76642	3.89806	4.09471	3.44774	3.04845	5.076	4.71638	3.51311	4.4899			338.1	312.299	462.799	357.325	341.258	381.197	225.985	233.884	245.682	206.865	182.907	304.56	282.983	210.787	269.394
3048373	POLM	NM_013284	4.7019	4.16993	4.8814	4.46289	4.8277	4.5653	6.31015	6.5238	6.10979	5.32643	5.889	5.06535	5.11722	5.45522	5.9374			282.114	250.196	292.884	267.773	289.662	273.918	378.609	391.428	366.587	319.586	353.34	303.921	307.033	327.313	356.244
3684782	CDR2	NM_001802	1.0517	1.29079	1.22771	0.58308	0.855297	0.780185	1.14521	1.56096	1.40228	1.63499	1.54027	1.92188	1.64759	2.2326	1.65957			63.1018	77.4474	73.6625	34.9848	51.3178	46.8111	68.7124	93.6577	84.137	98.0992	92.4162	115.313	98.8556	133.956	99.5744
3069955	TSPAN12	NM_012338	6.84333	6.05663	6.18526	5.37131	4.64193	5.19601	6.30826	6.13985	6.34421	6.1182	6.33169	7.83478	7.80389	7.01456	6.12814			410.6	363.398	371.115	322.279	278.516	311.76	378.496	368.391	380.653	367.092	379.901	470.087	468.234	420.873	367.688
2379068	NENF	NM_013349	5.24536	4.83624	6.02295	12.3318	9.45969	12.0333	7.7643	6.20543	6.0592	4.86351	4.9672	5.83383	4.79152	3.77752	3.7056			314.722	290.174	361.377	739.908	567.581	722	465.858	372.326	363.552	291.811	298.032	350.03	287.491	226.651	222.336
2757319	SLBP	NM_006527	7.2871	7.73745	7.6603	4.61226	5.22189	5.04964	7.20758	7.47471	7.83322	6.10747	6.11755	7.90934	7.50375	6.71611	6.76103			437.226	464.247	459.618	276.735	313.313	302.978	432.455	448.483	469.993	366.448	367.053	474.56	450.225	402.967	405.662
3393670	AMICA1	NM_001098526	3.30618	4.80757	4.9365	9.20848	7.83876	12.1371	5.14692	4.78481	5.58406	4.71128	5.68523	6.26781	6.25081	5.20892	6.12258			198.371	288.454	296.19	552.509	470.325	728.224	308.815	287.088	335.044	282.677	341.114	376.069	375.048	312.535	367.355
2848265	CMBL	NM_138809	14.1172	13.2348	12.6359	9.68084	9.4961	9.17515	9.45654	9.81583	8.96942	7.14709	9.05719	9.24034	7.52572	8.33681	5.91229			847.033	794.087	758.156	580.85	569.766	550.509	567.393	588.95	538.165	428.825	543.431	554.42	451.543	500.208	354.737
2908762	RUNX2	NM_001024630	6.02742	5.78832	5.6043	4.94162	4.13474	4.37495	6.0481	6.24693	8.03217	6.86358	7.15688	5.75922	5.81582	5.85565	5.14027			361.645	347.299	336.258	296.497	248.084	262.497	362.886	374.816	481.93	411.815	429.413	345.553	348.949	351.339	308.416
3294816	NDST2	NM_003635	3.93436	3.8618	3.94693	3.73245	3.95518	3.84156	5.103	4.68718	4.22058	4.83907	4.69823	5.3811	4.94512	5.13311	7.57971			236.062	231.708	236.816	223.947	237.311	230.494	306.18	281.231	253.235	290.344	281.894	322.866	296.707	307.986	454.783
3475717	RSRC2	NM_198261	1.53991	1.88098	1.68085	1.6374	1.28454	1.63965	1.05205	0.804782	1.13917	0.775569	0.782793	1.24997	1.24154	0.698988	0.69432			92.3949	112.859	100.851	98.244	77.0721	98.3792	63.1231	48.2869	68.3503	46.5341	46.9676	74.9985	74.4922	41.9393	41.6592
3707431	KIF1C	NM_006612	3.75886	4.20809	4.229	3.23588	3.33944	3.17326	3.46862	3.18626	3.03889	3.16799	3.41623	2.3208	1.69065	2.89197	3.50043			225.531	252.485	253.74	194.153	200.366	190.396	208.117	191.176	182.334	190.079	204.974	139.248	101.439	173.518	210.026
3795866	ENOSF1	NM_017512	3.89882	4.51041	6.10322	10.0087	9.36427	8.68858	6.05998	6.28333	6.17244	4.92943	5.63132	4.19452	6.55469	6.58666	4.51367			233.929	270.625	366.193	600.524	561.856	521.315	363.599	377	370.346	295.766	337.879	251.671	393.282	395.199	270.82
3884158	MANBAL	NM_022077	1.55091	1.62998	1.82063	1.90971	2.1685	2.23778	2.44431	2.6572	2.28715	2.36501	2.17364	2.7087	2.20624	2.20912	2.55438			93.0545	97.7986	109.238	114.583	130.11	134.267	146.659	159.432	137.229	141.901	130.418	162.522	132.375	132.547	153.263
3943207	YWHAH	NM_003405	2.34895	2.52994	3.79227	3.2291	3.62368	3.57972	1.86743	2.05856	1.92977	1.79801	1.63414	2.64481	2.39895	1.83877	1.71795			140.937	151.796	227.536	193.746	217.421	214.783	112.046	123.514	115.786	107.881	98.0485	158.689	143.937	110.326	103.077
3944564	CSF2RB	NM_000395	3.52498	4.4552	4.85707	3.41987	3.28834	3.12823	4.97772	4.72439	4.86627	4.9109	4.80307	6.49793	6.13558	5.61866	5.63034			211.499	267.312	291.424	205.192	197.301	187.694	298.663	283.463	291.976	294.654	288.184	389.876	368.135	337.119	337.821
3037193	EIF2AK1	NM_014413	7.20113	7.1795	7.97869	9.41261	9.23366	9.791	6.94717	7.17593	6.44732	6.42418	5.38948	7.47263	8.18595	7.82427	8.27108			432.068	430.77	478.721	564.757	554.02	587.46	416.83	430.556	386.839	385.451	323.369	448.358	491.157	469.456	496.265
2599371	TMBIM1	NM_022152	8.64722	7.44567	7.81065	5.05515	5.57678	5.23017	6.91221	8.75453	6.97574	6.79814	7.77979	9.61083	8.33562	9.97144	9.5807			518.833	446.74	468.639	303.309	334.607	313.81	414.733	525.272	418.544	407.888	466.787	576.65	500.137	598.286	574.842
3847338	C19orf70	NM_205767	10.9838	11.4627	10.7839	15.1221	21.1714	15.8891	8.76609	9.63612	9.59136	9.95922	12.0273	7.14515	5.15128	5.92353	6.95283			659.025	687.763	647.035	907.323	1270.28	953.349	525.965	578.167	575.482	597.553	721.64	428.709	309.077	355.412	417.17
3820177	PIN1	NM_006221	6.31459	7.76241	6.81636	8.43703	9.85858	9.52882	6.78199	7.04257	6.41586	6.71858	7.06709	6.81533	5.48047	5.35494	7.09542			378.875	465.745	408.982	506.222	591.515	571.729	406.92	422.554	384.952	403.115	424.025	408.92	328.828	321.296	425.725
3119339	LY6E	NM_002346	16.3776	17.1832	11.6094	8.54588	10.7399	9.55651	18.9358	21.6023	18.1872	16.5705	16.6242	16.0232	9.90649	10.3015	17.2583			982.657	1030.99	696.566	512.753	644.395	573.39	1136.15	1296.14	1091.23	994.232	997.451	961.39	594.389	618.093	1035.5
3853345	AKAP8L	NM_014371	2.5144	2.1159	2.27847	3.00989	3.53786	3.38131	2.45707	2.22567	1.90224	2.37784	2.16223	2.32786	1.73891	1.65128	3.36923			150.864	126.954	136.708	180.593	212.271	202.878	147.424	133.54	114.134	142.67	129.734	139.672	104.335	99.0766	202.154
[truncated: 10,077 more rows]

## Sheet: Lactococcus lactis
	Half-life (min)
Gene	µ=0.11h-1	µ=0.51h-1	µ=0.80h-1	µ=0.38h-1	µ=0.04h-1
accA	NA	NA	NA	NA	NA
accB	14.73	17.07	9.9	ND	ND
accC	9.63	13.38	4.5	ND	6.02
accD	13.48	ND	6.13	6.98	ND
[truncated: 2,122 more rows]

## Sheet: Methanosarcina acetivorans
	Half-life (min)
[truncated: 4,535 more rows]

[truncated: 3 more sheets: Mus musculus, Mycobacteria, Saccharomyces cerevisiae]
